# Supplementary material for: Mitochondria-associated gene expression perturbation predicts clinical outcomes and shows potential for targeted therapy in neuroblastoma
Source: Front Pediatr. 2023 Mar 21;11:1094926. doi: 10.3389/fped.2023.1094926 (PMC10070980; doi:10.3389/fped.2023.1094926)
Supplement: Supplementary file 1 [file Table1.xlsx]

## Sheet: datasets
dataset	file_name	description	associated section in manuscript	External source	External accession
MitoCarta MAP genes	Human.MitoCarta3.0.txt	we used the MitoCarta genes from human, and all the annotated mitochondrial pathways	the source and definition of the MAP genes in our study	MitoCarta v3	https://www.broadinstitute.org/mitocarta/mitocarta30-inventory-mammalian-mitochondrial-proteins-and-pathways
HPA MAP genes	HPA_subcell_location_Mitochondria.tsv	Subcellular location data was used and the genes with mitochondria location were extracted and used.	the source and definition of the MAP genes in our study	HPA	https://www.proteinatlas.org/about/download
bulk RNAseq of NB cell lines	GSE89413_2016-10-30-NBL-cell-line-STAR-fpkm.txt	39 commonly usded NB cell lines and other two normal control samples were included. Gene expression quantification was downloaded from the Geo database.	results section: MAP mRNAs expression differently in NB cell lines from normal cells.	GEO	GSE89413
bulk RNAseq of NB tissues	GSE49711_SEQC_NB_TAV_G_log2.final.txt	NB tumors from 498 NB patients and their corresponding clinical parameters were all included in our analysis. Gene expression quantification was downlaoded from the Geo database.	results section: Characterizing MAP gene expression in primary NB tumors in different clinical subgroups	GEO	GSE49711
scRNAseq of NB tissues		Single cell mRNA profiles of sixteen primary tumors from sixteen patients with neuroblastoma, four adrenal tissue and two embryos from six aborted fetus were generated by 10X Genomics plartform. We reprocessed the raw count data file and used the cell type annotation from the original study.	results section: Exploring cell type-specific expression changes of MAP genes in NB TME	GEO	GSE137804
MAP gene dependency of cell viability dataset	CRISPR_gene_effect.csv	The DepMap applied a method to score genome-wide gene-dependency in 1054 cell lines. CRISPR_gene_dependency.csv was downloaded. The detailed description and cutoff in our analysis can be seen in the method section of our manuscript.	results section: Map genes are essential for cancer cells but not for ex vivo human primary T cells	DepMap v21Q3	https://depmap.org/portal/download/, CRISPR_gene_dependency.csv
CRISPR_gene_dependency in human T cell dataset	T cell effects of gene knockout by crispr cas9.txt	The dataset was from a new method, sgRNA lentiviral infection with Cas9 protein electroporation (SLICE), to identify regulators of stimulation responses in primary human T cells. Genome-wide loss-of-function screens identified essential T cell receptor signaling components and genes that negatively tune proliferation following stimulation.	results section: Map genes are essential for cancer cells but not for ex vivo human primary T cells	GEO	GSE119450
