# Supplementary material for: Mitochondria-associated gene expression perturbation predicts clinical outcomes and shows potential for targeted therapy in neuroblastoma
Source: Front Pediatr. 2023 Mar 21;11:1094926. doi: 10.3389/fped.2023.1094926 (PMC10070980; doi:10.3389/fped.2023.1094926)
Supplement: Supplementary file 2 [file Table2.xlsx]

## Sheet: Table S1.Diff_genes_in_cell_lin
logFC	AveExpr	t	P.Value	adj.P.Val	B	SYMBOL	IsMAP
-7.91076	-0.479785	-30.4335	1.41157e-30	1.93004e-26	55.4197	SRGN	No
-5.93781	0.724781	-21.571	1.394e-24	9.5301e-21	44.5833	CCBE1	No
-6.2368	-0.411121	-17.7557	2.49862e-21	1.13879e-17	37.4307	MN1	No
-6.08275	0.555235	-16.7933	2.01543e-20	6.67484e-17	35.8011	MGLL	No
-5.83488	-0.101738	-16.707	2.44089e-20	6.67484e-17	35.4343	MIR3167	No
-5.86232	-0.28976	-16.0554	1.062e-19	2.42011e-16	34.0203	DAB2	No
-5.2656	0.217268	-15.9765	1.27243e-19	2.48542e-16	33.9587	NOV	No
-5.55121	0.529047	-14.8908	1.6418e-18	2.80605e-15	31.6606	ZFP36L1	No
-5.18463	0.462611	-14.6456	2.97764e-18	4.5237e-15	31.0679	UBASH3B	No
-5.47594	0.155881	-14.5412	3.84435e-18	5.25639e-15	30.778	TMEM47	No
-5.42385	0.448564	-14.4763	4.50915e-18	5.60487e-15	30.6868	PXDC1	No
-4.7677	1.96452	-14.2267	8.3654e-18	8.84849e-15	30.2713	SEMA7A	No
-6.62988	0.0254552	-14.2244	8.41296e-18	8.84849e-15	30.0514	CTGF	No
-4.83328	1.53164	-13.8376	2.22309e-17	2.17116e-14	29.2948	FBXO32	No
-5.03492	1.07173	-13.6215	3.8561e-17	3.51496e-14	28.7243	GADD45B	No
-5.60462	0.310102	-13.5862	4.22157e-17	3.60759e-14	28.5508	NAV3	No
-4.961	0.924075	-13.4439	6.08869e-17	4.8971e-14	28.2676	PTPRJ	No
-5.54202	0.19324	-13.3832	7.12335e-17	5.41098e-14	28.0323	NTM	No
-6.6754	0.479473	-13.3591	7.58285e-17	5.43825e-14	28.0306	EDIL3	No
-5.76614	1.73776	-13.3389	7.99031e-17	5.43825e-14	28.0856	F3	No
-7.69228	0.500673	-13.3218	8.35246e-17	5.43825e-14	27.9397	GJA1	No
-4.64888	1.58675	-13.1162	1.42833e-16	8.87706e-14	27.5048	MICAL2	No
-7.1999	0.527845	-12.7084	4.20439e-16	2.49942e-13	26.3975	MT1E	No
-5.48175	0.240466	-12.6808	4.5259e-16	2.57844e-13	26.2772	PRICKLE2	No
-4.60769	1.16826	-12.5825	5.89147e-16	3.21507e-13	26.1032	SIRPA	No
-5.43818	0.00127371	-12.5687	6.11364e-16	3.21507e-13	25.9508	CAV2	No
-8.71759	1.45526	-12.4979	7.3984e-16	3.7466e-13	25.9011	THBS1	No
-7.20863	0.929682	-12.3282	1.17196e-15	5.72291e-13	25.4398	CRIM1	No
-5.1865	0.0938415	-12.2531	1.43808e-15	6.78029e-13	25.1361	PDE1C	No
-5.54956	1.01055	-12.2157	1.59291e-15	7.25997e-13	25.1441	NTN4	No
-5.50073	0.344986	-12.121	2.06471e-15	9.10672e-13	24.8383	COL12A1	No
-4.43081	0.645813	-12.0614	2.43284e-15	1.01033e-12	24.6685	LUZP2	No
-4.65215	0.261802	-12.0605	2.43844e-15	1.01033e-12	24.6169	CCL2	No
-4.80842	0.814065	-11.9107	3.68991e-15	1.48389e-12	24.3072	CDH6	No
-5.4971	0.836459	-11.764	5.55004e-15	2.16816e-12	23.9263	CHRDL1	No
-5.04689	0.591999	-11.6488	7.66212e-15	2.91012e-12	23.5895	MYO1E	No
-4.73685	0.0751385	-11.5087	1.13673e-14	4.20067e-12	23.1219	EMP1	No
-5.76511	0.216937	-11.4682	1.27483e-14	4.47949e-12	23.0824	DHRS3	Yes
-4.69258	1.27209	-11.4674	1.2777e-14	4.47949e-12	23.135	TMEM158	No
-4.89772	0.329026	-11.4295	1.42243e-14	4.86221e-12	22.9604	F11R	No
-5.74122	0.03234	-11.4039	1.5298e-14	5.10169e-12	22.8897	INHBA	No
-4.12097	2.25461	-11.2953	2.08373e-14	6.78354e-12	22.6857	NCEH1	No
-5.76645	0.511148	-11.2631	2.28396e-14	7.26245e-12	22.5409	CDH13	No
-5.41522	-0.323481	-11.2164	2.61031e-14	8.11155e-12	22.3211	CRYAB	No
-4.73896	2.09211	-11.0829	3.83051e-14	1.16388e-11	22.0889	WNT5B	No
-4.6492	0.525807	-10.9932	4.96225e-14	1.47497e-11	21.7679	CDYL2	No
-5.80876	-0.362028	-10.9843	5.09122e-14	1.48111e-11	21.6969	ATP8B1	No
-6.07671	-0.661274	-10.9681	5.33606e-14	1.52e-11	21.6403	LXN	No
-4.02878	1.0475	-10.9216	6.10633e-14	1.67557e-11	21.5875	TNS2	No
-5.39296	0.940428	-10.9204	6.1273e-14	1.67557e-11	21.6034	PDGFC	No
-3.98051	1.06886	-10.7767	9.31074e-14	2.49619e-11	21.1787	LOC100129034	No
-3.35716	2.4092	-10.5952	1.58487e-13	4.16729e-11	20.6987	MOK	No
-4.98262	1.50871	-10.5829	1.64367e-13	4.24036e-11	20.6561	LRIG1	No
-5.61201	0.946315	-10.4445	2.47354e-13	6.26309e-11	20.2471	TGFB2	No
-6.98519	-0.183002	-10.3922	2.8886e-13	7.01565e-11	20.057	CAV1	No
-4.42652	0.575234	-10.3885	2.92082e-13	7.01565e-11	20.051	SYNC	No
-6.19065	0.844457	-10.3881	2.92468e-13	7.01565e-11	20.0829	IFITM3	No
-6.69183	0.325245	-10.2482	4.43619e-13	1.04579e-10	19.6634	AXL	No
-2.92519	3.18858	-10.2203	4.82239e-13	1.11757e-10	19.6049	SPRYD3	No
-4.87319	0.672959	-10.1389	6.15468e-13	1.40255e-10	19.3472	MEGF6	No
-6.24026	1.8639	-10.114	6.63331e-13	1.48684e-10	19.2944	TAGLN	Yes
-4.3921	1.00394	-10.0993	6.93165e-13	1.52865e-10	19.2373	PCDH10	No
-5.24795	0.75396	-10.0872	7.19017e-13	1.5605e-10	19.2024	NFIX	No
-3.64793	1.63083	-10.0762	7.43256e-13	1.5879e-10	19.1773	TBC1D2	No
-3.08827	1.76794	-9.94372	1.10859e-12	2.3198e-10	18.7822	SEC14L2	No
-4.49444	0.385216	-9.9404	1.11978e-12	2.3198e-10	18.7408	PDGFA	No
-4.82874	0.177452	-9.93289	1.14554e-12	2.33775e-10	18.7158	WWTR1	No
-4.64643	0.903428	-9.91841	1.1969e-12	2.40665e-10	18.7057	CCDC85A	No
-4.94609	1.22854	-9.85685	1.44272e-12	2.85888e-10	18.5304	SPINT2	No
-6.82605	-0.350362	-9.77433	1.85462e-12	3.6226e-10	18.2529	MYL9	No
-2.89907	2.80224	-9.72962	2.12567e-12	4.09356e-10	18.1485	RAPH1	No
-4.82355	0.664797	-9.71044	2.25392e-12	4.19973e-10	18.0849	CDC42EP1	No
-4.09689	0.561301	-9.71009	2.2564e-12	4.19973e-10	18.0589	CD82	No
-5.27264	0.484141	-9.7077	2.27294e-12	4.19973e-10	18.0757	AMIGO2	No
-2.05717	2.44565	-9.65642	2.65903e-12	4.8476e-10	17.9288	PIK3CB	No
-8.05268	1.54232	-9.64047	2.79223e-12	5.02344e-10	17.8855	IGFBP7	No
-4.7465	0.823165	-9.59256	3.23438e-12	5.73435e-10	17.7366	EPHA5	No
-5.29553	0.94337	-9.58887	3.27126e-12	5.73435e-10	17.7288	CYR61	No
-3.31484	2.99893	-9.55213	3.6624e-12	6.33874e-10	17.6081	LMO7	No
-3.15413	1.76885	-9.48404	4.51694e-12	7.72002e-10	17.4134	FZD4	No
-4.07509	0.822812	-9.40692	5.73201e-12	9.67577e-10	17.1713	CSPG4	No
-4.30475	1.63316	-9.39845	5.88433e-12	9.81176e-10	17.1551	AHNAK2	No
-4.71433	0.516735	-9.35606	6.7098e-12	1.10534e-09	17.0192	LOC401585	No
-6.79118	0.48237	-9.28949	8.25006e-12	1.34289e-09	16.8237	ITGA5	No
-2.78294	1.63008	-9.2674	8.83673e-12	1.42147e-09	16.7494	BCL9L	No
-4.35696	0.343434	-9.1812	1.15591e-11	1.83776e-09	16.4763	TRPC4	No
-5.86384	0.419253	-9.12604	1.37331e-11	2.15831e-09	16.3259	TGM2	No
-5.0178	0.335177	-9.09083	1.53331e-11	2.38238e-09	16.2148	EPHA4	No
-3.50365	2.60122	-8.95327	2.36152e-11	3.62798e-09	15.7778	KIFC3	No
-3.23715	1.34846	-8.93117	2.53173e-11	3.81887e-09	15.7277	IFFO2	No
-6.86105	0.529998	-8.92993	2.54163e-11	3.81887e-09	15.7261	SERPINE1	No
-4.03674	1.217	-8.92299	2.59781e-11	3.86086e-09	15.7046	NACC2	Yes
-3.75634	1.07245	-8.90759	2.72705e-11	4.00935e-09	15.6564	CNTNAP3	No
-4.84442	-0.0566363	-8.88877	2.89381e-11	4.18602e-09	15.5824	TNFRSF10D	No
-4.31548	1.32686	-8.88448	2.93322e-11	4.18602e-09	15.5839	MYO10	No
-3.48163	2.33825	-8.88385	2.93906e-11	4.18602e-09	15.5688	PPP1R3C	No
-7.00815	0.593014	-8.87986	2.97634e-11	4.19483e-09	15.5718	TGFBI	No
-5.67555	1.6698	-8.87665	3.00661e-11	4.19483e-09	15.5518	HTRA1	No
-4.08844	0.843199	-8.84251	3.34891e-11	4.62522e-09	15.456	HSPB8	No
-4.627	1.63533	-8.82932	3.49154e-11	4.77398e-09	15.4077	NEK6	No
-6.45385	0.804186	-8.80107	3.81793e-11	5.16857e-09	15.3274	TM4SF1	No
-4.16339	1.44125	-8.79294	3.91743e-11	5.25128e-09	15.2998	ABCA1	No
-5.78691	1.25826	-8.7106	5.08605e-11	6.75161e-09	15.042	MMP14	No
-2.65522	3.49865	-8.67619	5.67358e-11	7.45913e-09	14.8982	TACC1	No
-3.7532	1.25232	-8.66753	5.83199e-11	7.59436e-09	14.9154	NR2F1-AS1	No
-4.37133	1.26789	-8.65891	5.99394e-11	7.66803e-09	14.8847	MIR21	No
-6.14824	2.04454	-8.65856	6.00072e-11	7.66803e-09	14.8663	DNER	No
-3.63331	2.06001	-8.64358	6.29363e-11	7.96785e-09	14.8258	KCNMA1	No
-6.33736	-0.143416	-8.62645	6.64642e-11	8.3373e-09	14.7876	EFEMP1	Yes
-4.88762	0.80098	-8.59935	7.24554e-11	9.00621e-09	14.7029	SEMA6B	No
-4.31268	1.32829	-8.54537	8.60719e-11	1.06024e-08	14.5295	SOX9	No
-3.21937	1.4253	-8.53071	9.01971e-11	1.10113e-08	14.4911	CCDC149	No
-3.98862	1.15508	-8.5121	9.5726e-11	1.15828e-08	14.431	RIN2	No
-3.12296	2.39795	-8.37371	1.49137e-10	1.77701e-08	13.9732	APOLD1	No
-5.57751	1.09724	-8.37304	1.49459e-10	1.77701e-08	13.9883	MET	No
-5.29859	0.942899	-8.34349	1.64343e-10	1.93712e-08	13.8986	DUSP23	No
-3.11812	2.02922	-8.33438	1.69229e-10	1.97767e-08	13.8629	HBEGF	No
-4.31449	0.75696	-8.27771	2.0308e-10	2.35314e-08	13.7001	MOXD1	No
-6.14028	0.668441	-8.27049	2.07857e-10	2.37717e-08	13.6718	PTRF	No
-3.81651	2.58214	-8.26681	2.10339e-10	2.37717e-08	13.6213	GALNT10	No
-4.20429	0.548425	-8.26676	2.10369e-10	2.37717e-08	13.6673	SH3RF3	No
-3.96891	1.25594	-8.2583	2.16184e-10	2.42285e-08	13.6328	RARB	No
-3.86225	1.64319	-8.19071	2.68864e-10	2.98876e-08	13.4094	NRIP3	No
-2.25296	3.36053	-8.15983	2.97071e-10	3.27569e-08	13.2731	PLA2G15	No
-2.9354	2.59788	-8.14746	3.09194e-10	3.38209e-08	13.2508	SIK1	No
-3.01572	1.33904	-8.13114	3.25956e-10	3.53714e-08	13.2418	SPSB1	No
-3.93093	1.11097	-8.11053	3.48432e-10	3.75126e-08	13.1701	CORO2B	No
-4.57286	1.56554	-8.03902	4.39301e-10	4.69263e-08	12.9228	IGFBP6	No
-4.30546	0.338269	-8.01883	4.69046e-10	4.97153e-08	12.8885	DLX1	No
-3.03499	1.85724	-8.00453	4.91333e-10	5.14315e-08	12.8268	KIAA1522	No
-2.39006	3.55835	-8.00364	4.92762e-10	5.14315e-08	12.7641	FURIN	No
-5.46712	1.67861	-7.99372	5.08903e-10	5.27139e-08	12.7715	NOTCH2	No
-2.47096	3.2213	-7.98179	5.29014e-10	5.41303e-08	12.7044	SKI	No
-6.0696	1.17179	-7.98093	5.30495e-10	5.41303e-08	12.743	S100A16	No
-3.88144	0.995765	-7.96388	5.60723e-10	5.67908e-08	12.7096	TGFBR2	No
-2.55262	2.63499	-7.93355	6.18844e-10	6.22166e-08	12.5756	PRKAG2	No
-2.94846	1.37924	-7.91939	6.48022e-10	6.46745e-08	12.5738	C10orf10	No
-4.0426	0.962387	-7.90927	6.69741e-10	6.63577e-08	12.5343	MDGA1	No
-3.36876	1.92	-7.90021	6.89791e-10	6.78526e-08	12.483	BHLHE40	No
-3.98498	1.76167	-7.89455	7.02615e-10	6.86204e-08	12.4604	ELL2	No
-3.79885	0.67949	-7.84787	8.18087e-10	7.93313e-08	12.3487	SASH1	No
-2.23862	3.22464	-7.80598	9.3791e-10	9.03102e-08	12.1452	TLDC1	No
-3.6078	-0.0303315	-7.75779	1.09784e-09	1.0497e-07	12.0263	NPR3	No
-4.39986	2.17767	-7.73066	1.19969e-09	1.13913e-07	11.9165	HYI	No
-2.06935	3.83512	-7.7268	1.21492e-09	1.14563e-07	11.8689	NMT2	No
-4.29343	1.42483	-7.6818	1.40775e-09	1.31837e-07	11.7868	TMBIM1	No
-2.24657	3.58199	-7.67473	1.44076e-09	1.34011e-07	11.7059	EPG5	No
-3.57104	2.07323	-7.62625	1.68887e-09	1.56027e-07	11.5919	MSRA	Yes
-4.26116	-0.0720518	-7.59754	1.85569e-09	1.70287e-07	11.5533	CFH	No
-4.59386	0.214815	-7.59268	1.88557e-09	1.71876e-07	11.5378	TFPI	No
-4.05511	0.491785	-7.58971	1.90404e-09	1.7241e-07	11.5291	ACKR3	No
-2.31757	3.22138	-7.58005	1.96539e-09	1.76794e-07	11.4136	SMTN	No
-1.82371	2.8743	-7.55197	2.1553e-09	1.9133e-07	11.3652	TBC1D10A	No
-3.71385	0.874621	-7.5513	2.16004e-09	1.9133e-07	11.4024	NID2	No
-4.03864	0.0617168	-7.55004	2.16896e-09	1.9133e-07	11.4027	SLFN5	No
-4.69423	0.957784	-7.53501	2.2788e-09	1.99731e-07	11.3274	YAP1	No
-4.28587	1.16542	-7.52616	2.3461e-09	2.0432e-07	11.2968	GPNMB	No
-4.2961	1.84311	-7.52024	2.39219e-09	2.06765e-07	11.2501	EPS8	No
-3.93691	1.77189	-7.51869	2.40442e-09	2.06765e-07	11.2521	KLHL36	No
-4.54529	0.701274	-7.50914	2.48107e-09	2.1166e-07	11.2562	IFITM2	No
-3.31221	1.10162	-7.50665	2.50154e-09	2.1166e-07	11.2613	EHD2	No
-4.36408	0.373017	-7.50589	2.50779e-09	2.1166e-07	11.26	COL4A5	No
-5.04438	1.56701	-7.49751	2.5779e-09	2.16243e-07	11.1823	TNC	No
-4.83414	0.94948	-7.4706	2.81658e-09	2.34824e-07	11.1185	SPP1	No
-5.86445	2.19972	-7.46699	2.85021e-09	2.36188e-07	11.0598	COTL1	No
-3.74901	1.68324	-7.4524	2.99045e-09	2.46316e-07	11.0459	NOTCH2NL	No
-3.4058	1.44016	-7.43542	3.16244e-09	2.58922e-07	11.0135	OSBPL10	No
-3.69927	0.63604	-7.39467	3.61704e-09	2.92892e-07	10.9085	PRKD1	No
-5.08757	1.24024	-7.39441	3.62018e-09	2.92892e-07	10.8601	GREM1	No
-2.09776	4.15509	-7.38905	3.6847e-09	2.95524e-07	10.7639	C11orf68	No
-3.54815	2.45105	-7.38812	3.69594e-09	2.95524e-07	10.8036	DSEL	No
-3.32416	4.15787	-7.38523	3.73133e-09	2.96619e-07	10.74	PINK1	Yes
-3.82136	0.66312	-7.33595	4.39022e-09	3.4698e-07	10.7179	ITPR3	No
-4.36074	1.00593	-7.32941	4.48599e-09	3.52511e-07	10.6678	ARFGEF3	No
-5.07818	0.590248	-7.30874	4.80293e-09	3.7526e-07	10.6076	PRSS23	No
-1.80992	3.71596	-7.29227	5.07149e-09	3.93076e-07	10.4692	CCDC107	No
-4.50527	0.199599	-7.29126	5.08846e-09	3.93076e-07	10.5757	GPRC5A	No
-4.01289	0.489261	-7.27098	5.44111e-09	4.17957e-07	10.5108	RCAN3	No
-5.53838	0.280634	-7.25654	5.7072e-09	4.35947e-07	10.4457	MYOF	No
-2.3239	3.57805	-7.24169	5.99435e-09	4.5471e-07	10.2973	ZBTB4	No
-2.84028	1.9171	-7.23942	6.03962e-09	4.5471e-07	10.3738	LINC00673	No
-3.69746	0.812878	-7.23877	6.0526e-09	4.5471e-07	10.4029	TRHDE	No
-1.9589	2.95552	-7.17876	7.3821e-09	5.5156e-07	10.1421	NBEAL1	No
-4.02026	1.86515	-7.14	8.39319e-09	6.23696e-07	10.0183	PLPP3	No
-2.69208	1.30179	-7.13498	8.53412e-09	6.3074e-07	10.0789	CHST7	No
-3.49707	2.38129	-7.1243	8.84142e-09	6.49939e-07	9.949	RAB3B	No
-3.13756	1.65596	-7.10111	9.54775e-09	6.98109e-07	9.93037	JAG1	No
-2.71271	2.10217	-7.097	9.67876e-09	7.03867e-07	9.90484	CD68	No
-3.77156	0.218023	-7.09543	9.72945e-09	7.03867e-07	9.95742	LTBR	No
-2.7979	1.81157	-7.08702	1.00046e-08	7.19962e-07	9.89024	ABHD4	No
-4.18325	1.91006	-7.07615	1.03718e-08	7.40598e-07	9.80633	SGK1	No
-4.8052	0.404931	-7.07534	1.03997e-08	7.40598e-07	9.86574	GLIPR1	No
-2.38128	2.90785	-7.05881	1.09858e-08	7.74669e-07	9.73429	MAN2B2	No
-2.16621	2.86943	-7.05866	1.09914e-08	7.74669e-07	9.74626	SLC9A3R2	No
-2.35906	2.46428	-7.04433	1.15265e-08	8.08217e-07	9.72209	HERC3	No
-5.09574	2.48951	-7.02817	1.21615e-08	8.48386e-07	9.61837	ITGA3	No
-2.60411	3.88172	-7.02136	1.24398e-08	8.63396e-07	9.56348	TSPAN14	No
-6.47225	0.823994	-7.01009	1.29141e-08	8.9179e-07	9.62375	ANXA1	No
-2.07828	3.82011	-6.99314	1.36618e-08	9.38205e-07	9.47979	MEGF9	No
4.84776	8.75368	6.99178	1.37235e-08	9.38205e-07	9.5681	HIST1H3D	No
-4.06614	1.2849	-6.95601	1.54548e-08	1.04756e-06	9.44942	HPS1	No
-3.5602	0.965782	-6.9556	1.54763e-08	1.04756e-06	9.48582	CNIH3	No
-2.78825	3.80855	-6.90691	1.81946e-08	1.22549e-06	9.18812	SAT1	No
-4.02876	0.543297	-6.8988	1.86922e-08	1.25283e-06	9.31007	PTPN14	No
-2.58393	2.62372	-6.88203	1.97639e-08	1.31821e-06	9.16851	PHLPP1	No
-4.00213	2.0031	-6.87991	1.99041e-08	1.32111e-06	9.16338	TRIP6	No
-3.90999	1.06049	-6.87686	2.01071e-08	1.32814e-06	9.21055	SLC1A1	No
-2.64851	1.79836	-6.86073	2.12151e-08	1.39459e-06	9.16556	NMRK1	No
-3.59406	1.7285	-6.85879	2.1353e-08	1.39693e-06	9.11929	LHFP	No
-2.61648	3.02364	-6.85357	2.17271e-08	1.41464e-06	9.0473	FAM214B	No
-2.27525	2.9622	-6.83913	2.27967e-08	1.47725e-06	9.01651	SRGAP2	No
-4.70459	1.34623	-6.8075	2.53271e-08	1.63348e-06	8.9504	MYC	No
-3.28852	1.98045	-6.79097	2.67603e-08	1.71781e-06	8.89131	HMOX1	No
-3.59759	2.12346	-6.78132	2.76343e-08	1.76563e-06	8.84122	ITGA7	No
-2.22831	4.34964	-6.72263	3.36016e-08	2.13691e-06	8.57475	HERC4	No
-4.29838	0.472016	-6.71429	3.45483e-08	2.18694e-06	8.70745	FXYD5	No
-3.6855	0.702219	-6.67585	3.92711e-08	2.47444e-06	8.59186	AKAP7	No
-3.71489	0.506446	-6.66339	4.09366e-08	2.56755e-06	8.56331	WNT5A	No
-3.93766	1.22497	-6.65506	4.20893e-08	2.6278e-06	8.47717	PAPSS2	Yes
-2.94694	3.29145	-6.64607	4.33701e-08	2.68648e-06	8.34757	SLC16A2	No
-2.70268	2.33477	-6.64571	4.34222e-08	2.68648e-06	8.4141	DGKA	Yes
-3.16909	1.84048	-6.64213	4.39434e-08	2.70455e-06	8.42048	OPHN1	No
-1.84547	2.77094	-6.641	4.41099e-08	2.70455e-06	8.4124	EPHX1	No
-2.27758	1.8405	-6.6384	4.44932e-08	2.71587e-06	8.46322	DUSP18	No
-3.93755	2.19073	-6.63404	4.51456e-08	2.74345e-06	8.34972	COL5A2	No
-3.46699	1.02428	-6.62476	4.65647e-08	2.81717e-06	8.41425	RASGRF2	No
-6.3733	2.87238	-6.6075	4.93233e-08	2.97091e-06	8.23327	MT2A	No
-4.0653	0.109362	-6.58881	5.24969e-08	3.14073e-06	8.33072	NGF	No
3.53691	9.31918	6.58821	5.26019e-08	3.14073e-06	8.13224	HIST3H2BB	No
-4.71315	1.89763	-6.56392	5.70427e-08	3.39106e-06	8.12819	SLC16A3	No
-2.57662	3.19576	-6.54903	5.99483e-08	3.54837e-06	8.03942	TPRG1L	No
-4.37867	0.518246	-6.53643	6.25215e-08	3.68473e-06	8.12442	MGST1	Yes
-4.19058	0.015236	-6.51695	6.67226e-08	3.91544e-06	8.09974	FOSL1	No
-4.28269	1.64045	-6.48784	7.35306e-08	4.29651e-06	7.89543	DACT1	No
-5.46774	-0.451584	-6.48489	7.42573e-08	4.32051e-06	7.98129	COL8A1	No
-3.38594	2.11433	-6.47964	7.5571e-08	4.37832e-06	7.85997	NIPAL3	No
-4.33832	1.91462	-6.47723	7.61823e-08	4.39511e-06	7.84607	CCDC80	No
-3.39447	0.588425	-6.47422	7.69507e-08	4.40349e-06	7.96102	LINC01561	No
-3.73783	1.5583	-6.47414	7.69717e-08	4.40349e-06	7.86974	FAM84B	No
-2.41923	1.74404	-6.46952	7.81669e-08	4.45323e-06	7.91516	KCTD11	No
-3.92821	0.884409	-6.45508	8.20294e-08	4.65389e-06	7.85164	FGFRL1	No
-2.19722	1.96041	-6.44886	8.37488e-08	4.73181e-06	7.84388	FLJ23867	No
-4.45902	-0.538841	-6.44551	8.46906e-08	4.76533e-06	7.88196	FAP	No
-5.26908	1.18035	-6.4158	9.35248e-08	5.24084e-06	7.67418	S100A10	Yes
-2.3543	2.85647	-6.41251	9.45577e-08	5.27709e-06	7.62273	ZBTB47	No
-3.09837	5.62265	-6.41074	9.51165e-08	5.2867e-06	7.53719	PEA15	No
-3.31508	2.41583	-6.39561	1.00048e-07	5.53831e-06	7.56502	BAG3	No
-3.52586	1.26107	-6.35793	1.13464e-07	6.25562e-06	7.52418	ANOS1	No
3.12636	7.22932	6.34525	1.1837e-07	6.49988e-06	7.44981	FAM60A	No
-4.09594	1.3131	-6.33807	1.21246e-07	6.6312e-06	7.43106	LOX	No
-2.94889	1.4546	-6.33668	1.21807e-07	6.63535e-06	7.47337	PCDHGA11	No
2.48226	11.4475	6.3353	1.22371e-07	6.63961e-06	7.29179	SCARNA10	No
-2.33921	2.93835	-6.32874	1.25082e-07	6.75984e-06	7.34237	GAS2L1	No
-3.78339	1.40927	-6.30984	1.33234e-07	7.17211e-06	7.34265	DCBLD1	No
-1.58517	3.98858	-6.3025	1.36538e-07	7.32113e-06	7.2174	CEP89	Yes
-2.77562	2.65989	-6.29889	1.38195e-07	7.38104e-06	7.24717	PLCXD2	No
-3.08091	2.60074	-6.29597	1.39552e-07	7.42447e-06	7.23154	ST3GAL1	No
-2.67917	1.6741	-6.28366	1.4541e-07	7.70619e-06	7.29851	PCDHGB7	No
-2.93063	1.25724	-6.2789	1.47738e-07	7.79931e-06	7.3051	MAST4	No
-1.85816	3.35804	-6.25935	1.57706e-07	8.27523e-06	7.10597	TRIOBP	No
1.7612	6.78145	6.25887	1.57964e-07	8.27523e-06	7.08298	ACAA2	Yes
-3.0148	1.18485	-6.2564	1.59268e-07	8.31172e-06	7.23406	NR2F2	No
-3.38872	0.803042	-6.24316	1.66471e-07	8.65461e-06	7.20083	CARD10	No
-4.43506	1.32337	-6.23864	1.69006e-07	8.75312e-06	7.09619	SATB2	No
-3.52736	0.673605	-6.21109	1.85295e-07	9.56052e-06	7.09882	ARHGDIB	No
-3.45455	1.02219	-6.20923	1.86452e-07	9.58404e-06	7.06786	INPP4B	No
-3.52607	1.56409	-6.20462	1.89344e-07	9.69624e-06	6.99728	NLGN1	No
-2.58218	1.65697	-6.20188	1.91082e-07	9.74873e-06	7.04353	ECM1	No
-3.83603	0.955616	-6.19941	1.92667e-07	9.76202e-06	7.0185	ADAMTSL1	No
-5.83826	0.671797	-6.19925	1.9277e-07	9.76202e-06	6.98948	KRT18	No
-4.57716	1.4297	-6.19003	1.98796e-07	1.003e-05	6.9287	FAM49A	No
-2.05314	3.18988	-6.18241	2.03925e-07	1.0251e-05	6.85645	MIEF2	Yes
-3.46098	1.18274	-6.17141	2.11555e-07	1.05956e-05	6.92751	SLC6A17	Yes
-2.81956	1.96991	-6.15066	2.26738e-07	1.13146e-05	6.82433	DPY19L2P1	No
-2.03255	3.22504	-6.14366	2.32099e-07	1.154e-05	6.72757	FAM65A	No
-2.49453	3.01456	-6.12419	2.47695e-07	1.22708e-05	6.65839	WWC1	No
-2.19304	4.60003	-6.11903	2.51999e-07	1.24389e-05	6.58244	PPP3CB	Yes
1.52	5.70052	6.10898	2.60598e-07	1.28037e-05	6.67852	GTF3C3	No
-3.98924	1.19247	-6.10822	2.61262e-07	1.28037e-05	6.69369	SHISA2	No
-3.08731	1.51903	-6.10601	2.63197e-07	1.28525e-05	6.7069	CRYL1	No
-2.22311	3.91547	-6.09717	2.71079e-07	1.31902e-05	6.52972	MYO18A	No
-5.11434	1.1837	-6.0649	3.01927e-07	1.46392e-05	6.52817	XIST	No
-3.41556	3.88629	-6.01382	3.58064e-07	1.72997e-05	6.24197	LRP1	No
-4.09231	0.459087	-6.01173	3.60561e-07	1.7359e-05	6.44132	PLAU	No
-3.95507	0.738262	-6.01041	3.62159e-07	1.73747e-05	6.41817	PAX8-AS1	No
-2.50815	1.67705	-6.00814	3.64914e-07	1.74245e-05	6.41702	PITPNM2	No
-2.86801	2.30345	-6.00746	3.65744e-07	1.74245e-05	6.32023	ADORA2B	No
-3.42574	0.718688	-6.00019	3.74726e-07	1.77904e-05	6.42137	VAMP5	No
-4.35833	2.21101	-5.9952	3.81022e-07	1.80267e-05	6.2509	PLPP4	No
-5.43572	0.34619	-5.98029	4.00457e-07	1.88809e-05	6.2978	MEF2C	No
-3.75305	1.5601	-5.97402	4.08928e-07	1.9214e-05	6.23584	ARHGAP18	No
-2.09941	3.05187	-5.96427	4.22446e-07	1.97812e-05	6.15128	RAB11FIP5	No
-3.10966	2.67532	-5.96262	4.24785e-07	1.98228e-05	6.13297	FRMD4A	No
-2.9802	1.70405	-5.96135	4.26582e-07	1.98389e-05	6.22422	WTIP	No
-2.23223	3.64267	-5.95834	4.30887e-07	1.99713e-05	6.08494	CERCAM	No
-2.72766	1.48671	-5.95413	4.36981e-07	2.01853e-05	6.24615	AIFM2	Yes
-3.13618	1.99581	-5.94866	4.45034e-07	2.04327e-05	6.1432	ZCCHC24	Yes
-4.16172	0.635374	-5.94846	4.45326e-07	2.04327e-05	6.21575	MSRB3	Yes
-4.04559	1.68567	-5.93559	4.64878e-07	2.12585e-05	6.09135	KIRREL	No
-2.77353	2.49932	-5.89823	5.26559e-07	2.39988e-05	5.94959	SLC9A7	No
-2.82385	1.94368	-5.86813	5.82167e-07	2.64451e-05	5.90708	PCGF5	No
-2.81257	2.39085	-5.85179	6.14756e-07	2.7833e-05	5.8059	TRNP1	No
-2.59979	2.12954	-5.84045	6.38442e-07	2.881e-05	5.81242	MAFK	No
-1.75972	4.49369	-5.82882	6.63679e-07	2.98503e-05	5.63919	PDXK	No
-2.06147	2.53279	-5.81552	6.93759e-07	3.11009e-05	5.72744	IRS1	No
-1.82692	3.0431	-5.80917	7.08595e-07	3.16621e-05	5.66491	NRAV	No
-3.32624	2.42724	-5.8049	7.18726e-07	3.20102e-05	5.62978	TMEM2	No
-3.38344	0.564409	-5.79554	7.41502e-07	3.28634e-05	5.77954	COL1A1	No
1.99903	8.33269	5.79506	7.42689e-07	3.28634e-05	5.51682	LAPTM4B	No
-1.76163	3.14752	-5.78102	7.78245e-07	3.43256e-05	5.56674	SHB	No
-3.511	1.72138	-5.768	8.12756e-07	3.57325e-05	5.56118	LGALS8	No
-3.08995	1.81507	-5.76424	8.22989e-07	3.60664e-05	5.56348	2023-03-04	No
-2.00483	3.40094	-5.76024	8.34019e-07	3.64299e-05	5.46035	CPTP	No
-1.98669	4.24956	-5.75931	8.36611e-07	3.64299e-05	5.41511	GNPTAB	No
-3.72777	1.04496	-5.73937	8.94026e-07	3.88064e-05	5.52203	PID1	No
-1.58313	4.02179	-5.73117	9.18781e-07	3.97547e-05	5.34211	MCU	Yes
-1.54057	2.49496	-5.7072	9.95062e-07	4.29195e-05	5.43637	KCTD21	No
-3.0755	2.34625	-5.70586	9.99521e-07	4.29763e-05	5.32276	SYNJ2	No
-2.89127	1.18543	-5.70379	1.00643e-06	4.31377e-05	5.45664	AZIN2	No
-3.19715	1.57204	-5.69028	1.05269e-06	4.49796e-05	5.34363	LGALS3	No
-2.43053	3.19535	-5.67943	1.0914e-06	4.64883e-05	5.19341	SMIM14	No
-2.04467	2.22355	-5.67481	1.10829e-06	4.70609e-05	5.31545	MIR3138	No
-2.41509	2.23926	-5.67247	1.11695e-06	4.72819e-05	5.26933	MID1	No
-3.13074	1.75249	-5.66937	1.12853e-06	4.76246e-05	5.26065	G0S2	No
-5.32684	2.85126	-5.65323	1.19076e-06	5.0096e-05	5.09655	COL4A1	No
-1.79161	2.41995	-5.65197	1.19574e-06	5.01512e-05	5.24007	CAMTA2	Yes
-2.8208	1.01925	-5.64927	1.20654e-06	5.04497e-05	5.30924	AFAP1L1	No
-3.01371	1.41092	-5.64352	1.22981e-06	5.12659e-05	5.22792	FAS	No
-2.93071	1.72957	-5.64012	1.24381e-06	5.16919e-05	5.18201	KIAA0513	No
-2.05384	2.33199	-5.61826	1.33752e-06	5.54181e-05	5.11537	AHDC1	No
-2.1128	3.69479	-5.61514	1.35147e-06	5.58266e-05	4.96351	APBB2	Yes
-3.66373	0.745278	-5.61386	1.35723e-06	5.58957e-05	5.15656	ADGRG6	No
-2.31084	2.92185	-5.60376	1.40353e-06	5.75915e-05	4.97498	DOPEY2	Yes
-3.06819	2.56113	-5.60306	1.40683e-06	5.75915e-05	4.9698	CEP170B	No
-1.37271	4.05699	-5.59656	1.43754e-06	5.8673e-05	4.91053	ZNFX1	Yes
-2.46112	1.98199	-5.59096	1.46448e-06	5.95949e-05	5.03555	PLEKHF2	No
-1.89963	2.9804	-5.58746	1.48164e-06	6.0114e-05	4.94566	ERCC6	No
-3.18634	2.31578	-5.58298	1.50384e-06	6.08344e-05	4.92115	KIAA1549L	No
-3.731	1.76582	-5.58022	1.51767e-06	6.12127e-05	4.93914	CYBRD1	No
-2.23132	2.55755	-5.57709	1.53354e-06	6.16707e-05	4.93565	CTSK	No
-5.22607	2.74795	-5.57439	1.54735e-06	6.20438e-05	4.84345	IGFBP3	No
-3.84466	1.27423	-5.56654	1.5882e-06	6.34954e-05	4.93378	AHR	No
-3.57071	3.15388	-5.55505	1.64996e-06	6.57724e-05	4.76941	NDRG1	No
-1.69903	3.77906	-5.55304	1.66101e-06	6.60202e-05	4.77192	VPS13D	Yes
-1.81815	3.12783	-5.54198	1.72308e-06	6.82888e-05	4.78688	SEMA4B	No
-3.12798	1.59843	-5.53406	1.76896e-06	6.99045e-05	4.83931	GPRC5B	No
-4.03443	-0.0939739	-5.5284	1.80251e-06	7.10252e-05	4.94	CALB2	No
-1.58666	3.46615	-5.51967	1.85545e-06	7.29012e-05	4.69695	SLC38A6	No
-1.89299	2.86438	-5.51308	1.89643e-06	7.42978e-05	4.71887	TK2	Yes
1.63229	6.93644	5.51019	1.91473e-06	7.48003e-05	4.61635	ZNF121	No
-1.94217	4.04037	-5.50773	1.93044e-06	7.51992e-05	4.60245	LPIN2	No
-2.78845	3.80105	-5.5032	1.95965e-06	7.58029e-05	4.58327	PDE4DIP	No
-4.43835	2.05925	-5.50303	1.96074e-06	7.58029e-05	4.65556	CD44	No
-2.61716	1.65039	-5.50275	1.96257e-06	7.58029e-05	4.77933	FZD8	No
-3.49163	1.2841	-5.49581	2.00823e-06	7.73481e-05	4.72524	C14orf37	No
-1.5727	3.41961	-5.49305	2.02668e-06	7.78392e-05	4.61613	FCHO2	No
-2.56921	3.68234	-5.49057	2.04341e-06	7.82622e-05	4.54995	ARHGAP23	No
-4.3522	1.85296	-5.47944	2.12022e-06	8.09769e-05	4.5923	PAWR	No
-2.75137	2.07698	-5.47764	2.13293e-06	8.12354e-05	4.62984	SNPH	Yes
-1.64404	6.4226	-5.47415	2.15774e-06	8.19521e-05	4.4594	DRAP1	No
-3.33603	3.19392	-5.45972	2.26336e-06	8.57257e-05	4.46099	NAV1	No
-2.97896	3.72284	-5.45289	2.31518e-06	8.74458e-05	4.42016	NEDD4L	No
-2.30949	2.85945	-5.44793	2.35349e-06	8.86483e-05	4.47538	CMIP	No
-1.60821	4.28874	-5.44658	2.36401e-06	8.87997e-05	4.40202	ABL2	No
-1.73837	4.13129	-5.44459	2.3797e-06	8.91442e-05	4.39861	EHD1	No
-2.904	1.37422	-5.43431	2.46208e-06	9.17739e-05	4.57068	OXTR	No
-3.14881	2.06665	-5.43416	2.46332e-06	9.17739e-05	4.4643	NRGN	No
-3.69025	1.78664	-5.42539	2.53589e-06	9.42206e-05	4.43789	SLC2A3	No
-3.0849	0.744681	-5.41734	2.60434e-06	9.65017e-05	4.57587	FGF1	No
-4.08022	-0.665871	-5.41145	2.65562e-06	9.81359e-05	4.60926	FAM107A	No
2.12271	7.99246	5.40832	2.68323e-06	9.88891e-05	4.26417	MCM3	No
-2.33765	1.47483	-5.39372	2.81599e-06	0.000103503	4.48462	DDX58	No
-3.05649	1.30041	-5.38737	2.8758e-06	0.000105418	4.41219	NALCN	No
-3.21633	0.518356	-5.36583	3.08805e-06	0.000112895	4.42535	LYPD1	No
-3.48363	0.295069	-5.34696	3.28669e-06	0.000119837	4.36674	FGF12	No
-3.98248	0.338134	-5.34319	3.32784e-06	0.000121015	4.31309	DSG2	No
-3.13164	0.788678	-5.33455	3.42422e-06	0.000124189	4.30432	FAM196B	No
-3.01627	0.817495	-5.33192	3.45405e-06	0.00012494	4.30092	MIR7853	No
-1.95126	4.01794	-5.32979	3.47846e-06	0.000125343	4.02658	ANO10	No
-3.95598	-0.726981	-5.32811	3.49779e-06	0.000125343	4.35606	MLC1	No
-2.03406	3.21385	-5.32806	3.49835e-06	0.000125343	4.07173	PFKFB4	No
-4.12421	2.72527	-5.32776	3.50186e-06	0.000125343	4.04972	NR2F1	No
-1.79476	2.83092	-5.31696	3.62897e-06	0.000129553	4.10064	ANKRD37	Yes
-3.19836	2.94153	-5.314	3.66461e-06	0.000130361	4.00428	DOCK9	No
1.06021	7.81	5.3135	3.67067e-06	0.000130361	3.94219	SRSF7	No
-3.89425	0.576551	-5.28684	4.00809e-06	0.000141976	4.11202	PERP	No
-3.3909	2.29923	-5.28543	4.02683e-06	0.000142271	3.95378	GSN	No
-2.00715	1.74907	-5.28292	4.06027e-06	0.000143083	4.13112	SPAG1	No
-3.61669	2.50953	-5.28085	4.08818e-06	0.000143655	3.91809	ACTA2	No
-1.53382	3.20012	-5.28015	4.09752e-06	0.000143655	3.95941	SIPA1L3	No
-3.49396	0.321767	-5.27621	4.15109e-06	0.000145161	4.14353	TLR4	No
-2.28877	6.29979	-5.27105	4.22234e-06	0.000147276	3.80652	CTSD	No
-1.91255	4.87067	-5.26711	4.27757e-06	0.000148823	3.7994	DUSP1	No
-1.52782	2.79087	-5.26597	4.29368e-06	0.000148844	3.9742	BTD	No
2.91022	10.3346	5.26553	4.29996e-06	0.000148844	3.7819	SNORD133	No
-3.68762	2.7252	-5.26308	4.33471e-06	0.000149548	3.84652	FAM126A	No
-3.27593	1.51731	-5.26256	4.34216e-06	0.000149548	3.967	TUBA4A	No
1.71205	6.86654	5.25813	4.40611e-06	0.000151369	3.81002	BRIX1	No
-1.94515	3.724	-5.24987	4.5276e-06	0.000154838	3.78398	NT5DC3	Yes
-3.83343	0.430352	-5.24973	4.52975e-06	0.000154838	4.01763	ADAMTS12	Yes
-2.14591	2.3158	-5.24799	4.55569e-06	0.000155337	3.91702	MROH1	No
-2.67429	3.37061	-5.23843	4.7015e-06	0.00015991	3.7469	KIF1C	No
-1.69663	2.77065	-5.23743	4.71707e-06	0.000160041	3.86708	LACTB	Yes
-2.23719	1.52194	-5.23345	4.77931e-06	0.000161751	3.97977	PRKCD	No
-3.51773	1.15644	-5.22578	4.90148e-06	0.000165477	3.87507	EPHB4	No
-1.92842	4.48829	-5.22173	4.96722e-06	0.000166985	3.66333	NAGK	No
-3.13214	2.05639	-5.22153	4.97058e-06	0.000166985	3.78347	PLAUR	No
-2.50383	3.65457	-5.22038	4.98936e-06	0.000167205	3.6785	HIVEP2	No
-3.3169	-0.191153	-5.20909	5.17821e-06	0.000172942	3.98668	IFITM1	No
-4.48931	-0.556184	-5.20865	5.18585e-06	0.000172942	3.94006	MT3	No
-2.00062	4.39018	-5.20668	5.21956e-06	0.000173642	3.61657	ATP13A2	No
-4.38558	1.83154	-5.20547	5.24035e-06	0.000173911	3.71088	EMP3	No
1.61194	6.90704	5.20356	5.27333e-06	0.000174582	3.62576	ZNF146	No
-1.87377	2.5547	-5.18885	5.5348e-06	0.000182795	3.72294	SRR	No
-1.61197	2.74179	-5.18708	5.56716e-06	0.000183421	3.72045	TNFAIP8L1	No
-4.57034	-0.766541	-5.17855	5.72544e-06	0.000187952	3.8553	HBB	No
-2.53697	3.4198	-5.17819	5.73218e-06	0.000187952	3.55356	PACS1	No
-4.56732	-0.208477	-5.17018	5.88521e-06	0.000192508	3.78328	CPA4	No
-3.97568	-0.571356	-5.16404	6.0051e-06	0.000195961	3.83612	TBR1	No
-2.83345	2.73219	-5.15594	6.16701e-06	0.000200436	3.5207	SLC4A3	No
-1.80587	2.11992	-5.15572	6.17153e-06	0.000200436	3.69508	ACYP2	No
-1.75456	4.21573	-5.1454	6.38428e-06	0.000206296	3.42948	FAM160B1	No
-3.18823	1.41563	-5.14528	6.3868e-06	0.000206296	3.61276	TSPAN2	No
-1.47318	4.20945	-5.14478	6.39723e-06	0.000206296	3.43614	SLC25A28	Yes
-3.61835	1.97796	-5.14313	6.43203e-06	0.00020693	3.51748	SPECC1	No
-1.52792	5.04852	-5.14123	6.47222e-06	0.000207734	3.39662	NF2	No
4.31091	8.30224	5.13666	6.57013e-06	0.000210383	3.53744	MDK	No
1.54793	5.70444	5.13554	6.59437e-06	0.000210665	3.53224	MPHOSPH10	No
-3.33977	2.15205	-5.1257	6.8108e-06	0.000217072	3.4567	AFF3	No
-4.16057	1.91842	-5.12488	6.82913e-06	0.000217151	3.4503	NT5E	No
-3.99763	-0.644205	-5.12273	6.87743e-06	0.000218179	3.71096	SLC6A1	Yes
-3.39104	0.763709	-5.11392	7.07912e-06	0.000224058	3.58519	ITGA11	No
-1.6411	3.55855	-5.11163	7.13248e-06	0.000224965	3.36927	ZHX3	No
-2.90372	3.52495	-5.11128	7.14071e-06	0.000224965	3.32819	NAV2	No
-3.51119	1.50843	-5.10554	7.27649e-06	0.000228716	3.44976	STAT6	No
-2.49404	2.0774	-5.1043	7.30613e-06	0.000229121	3.45627	DMTN	No
-1.90484	1.82502	-5.09746	7.47176e-06	0.000233779	3.54701	CSF1	No
-2.53302	2.40106	-5.09426	7.55064e-06	0.000235687	3.37716	FUCA1	No
-2.49273	2.05106	-5.09359	7.56723e-06	0.000235687	3.42784	AP5B1	No
-1.48647	3.24158	-5.08828	7.70007e-06	0.00023928	3.34512	SERTAD2	No
1.50957	5.71778	5.07629	8.00866e-06	0.000247871	3.3348	TSEN54	No
-3.00262	2.20758	-5.07613	8.01281e-06	0.000247871	3.30972	LTBP1	No
-3.08714	1.09471	-5.07362	8.07886e-06	0.000249351	3.44277	SPHK1	No
-3.293	2.09485	-5.06771	8.23666e-06	0.000253648	3.27925	CAMK2N1	No
-4.18945	-0.650572	-5.05835	8.49307e-06	0.000260957	3.49899	TTYH1	No
-2.24334	6.28978	-5.05476	8.59351e-06	0.000263255	3.11109	WDR1	No
-2.66773	1.48155	-5.0543	8.60639e-06	0.000263255	3.36736	GFPT2	No
-4.02696	-0.610684	-5.04679	8.8206e-06	0.000269205	3.47159	ATP1A2	No
-1.82033	1.63381	-5.04408	8.89932e-06	0.000271003	3.41629	SNORA70D	No
-2.36778	2.94462	-5.03853	9.06226e-06	0.000275352	3.14913	SYNE1	No
-1.82977	6.03573	-5.03601	9.1374e-06	0.000277019	3.04549	PICALM	No
-4.29363	-0.602524	-5.02981	9.32455e-06	0.000281459	3.39866	FOXG1	No
-1.16172	3.07647	-5.02933	9.33908e-06	0.000281459	3.22301	RPL23AP82	No
-3.54448	-0.253422	-5.02858	9.36201e-06	0.000281459	3.41845	EPHA3	No
-2.30309	4.59977	-5.02844	9.36618e-06	0.000281459	3.03415	CD59	No
-4.71758	-0.707135	-5.02463	9.48376e-06	0.000284367	3.35793	GRIN2B	No
-1.66812	4.91728	-5.01834	9.68089e-06	0.000289643	3.0041	NDST1	No
-3.94732	-0.609724	-5.01612	9.75131e-06	0.000291113	3.38175	PTPRZ1	No
-2.83461	0.98787	-5.01492	9.78958e-06	0.000291619	3.29863	PLAGL1	No
-2.47416	2.94643	-5.0075	1.00298e-05	0.000298126	3.04438	PGM2L1	Yes
3.21246	6.78757	5.0021	1.02085e-05	0.000302704	3.19587	MYBL2	No
-3.97876	-0.63331	-5.00151	1.02281e-05	0.000302704	3.33619	SNORD115-4	No
-1.45201	3.9739	-5.00003	1.02777e-05	0.000303063	2.98979	TFE3	No
-3.46441	1.71147	-4.99982	1.02846e-05	0.000303063	3.09445	PHLDB2	No
1.80661	8.33733	4.98481	1.08015e-05	0.00031761	2.89049	SNORA68	No
-2.59687	1.22225	-4.98369	1.08408e-05	0.000318083	3.19372	SNORA77	No
-3.34172	0.110443	-4.9818	1.09081e-05	0.00031937	3.25365	KIAA0319	No
-4.6854	-0.660598	-4.97331	1.12145e-05	0.000327642	3.19649	HBA2	No
-1.84445	1.70383	-4.96786	1.14156e-05	0.000332805	3.16429	KIAA1161	No
-1.9263	4.71418	-4.96712	1.14434e-05	0.000332906	2.84179	VOPP1	No
-2.52828	1.53712	-4.96511	1.15184e-05	0.000334376	3.09425	MIR569	No
-3.22729	1.56913	-4.96192	1.1639e-05	0.000337161	3.00864	PLCE1	No
-1.45428	4.08207	-4.9604	1.16969e-05	0.000337966	2.85591	CMTM4	No
-2.03288	1.84527	-4.95989	1.17162e-05	0.000337966	3.09165	MIR1256	No
-2.45054	1.39224	-4.95437	1.1929e-05	0.000343379	3.09499	TCF7L2	No
-4.38215	-0.610528	-4.95307	1.19799e-05	0.000344121	3.15394	NEUROD6	No
-1.7917	3.15758	-4.94643	1.22421e-05	0.000350916	2.87511	ERRFI1	No
-2.45621	2.90741	-4.93946	1.25233e-05	0.000358224	2.83332	RASSF7	No
-1.35921	4.71087	-4.93749	1.26037e-05	0.000359771	2.75735	COMMD7	No
1.79692	6.92049	4.93348	1.27697e-05	0.000363751	2.77362	SMARCD2	No
-3.15511	2.66739	-4.92546	1.31075e-05	0.000372596	2.78088	MVP	No
-1.33156	4.03692	-4.9247	1.31401e-05	0.000372748	2.75251	IFNAR1	No
-1.54764	3.81904	-4.92126	1.32882e-05	0.000376169	2.74637	ANKRD52	Yes
2.63595	6.59912	4.91925	1.33753e-05	0.000377853	2.86968	E2F1	No
-1.89062	3.41267	-4.91859	1.34043e-05	0.000377891	2.75237	RNF19B	No
-2.37893	1.62838	-4.91707	1.34705e-05	0.000378975	2.95108	MIR22HG	No
-1.37232	4.11751	-4.90681	1.39279e-05	0.00039104	2.68758	NPC1	No
-1.26886	3.64851	-4.90329	1.40885e-05	0.000394737	2.72669	PIM2	No
-1.75234	3.28473	-4.90002	1.42389e-05	0.000398137	2.71651	CHCHD7	Yes
-3.25877	0.282443	-4.89785	1.43398e-05	0.000400138	2.98902	KCNN4	No
-1.85908	5.70728	-4.89591	1.44306e-05	0.000401854	2.59946	MACF1	No
-2.62326	4.07552	-4.89484	1.44809e-05	0.000402433	2.62059	KLF6	No
-2.97452	1.65332	-4.89112	1.46573e-05	0.000406509	2.7965	C19orf66	No
-2.46644	2.84053	-4.88771	1.48207e-05	0.00041021	2.67561	ARNTL2	No
-5.03304	0.145858	-4.88391	1.50052e-05	0.000414476	2.81323	KRT8	No
-3.6649	2.16918	-4.87828	1.52823e-05	0.000420585	2.65866	LOXL2	No
-3.07248	1.32973	-4.87816	1.52878e-05	0.000420585	2.79117	ADGRG1	No
-3.70612	2.58999	-4.87571	1.54101e-05	0.000423098	2.61875	BOK	Yes
-2.86903	4.04301	-4.86232	1.60956e-05	0.000441033	2.51477	SDC3	Yes
2.44916	9.16856	4.85954	1.62411e-05	0.000443599	2.48906	HIST1H2BF	No
-1.86978	5.55277	-4.8593	1.62542e-05	0.000443599	2.48434	PFKL	Yes
-2.07837	2.32368	-4.85694	1.63791e-05	0.00044612	2.68453	FOXJ2	No
-1.48506	2.87889	-4.85337	1.65701e-05	0.000450423	2.65744	CCNYL1	No
-3.99214	-0.551918	-4.85142	1.6675e-05	0.000452376	2.86649	SNORD115-46	No
-2.01241	2.1236	-4.84964	1.67719e-05	0.000454104	2.70511	RBMS2	No
-1.76542	4.29747	-4.84738	1.68953e-05	0.00045654	2.47713	BMPR2	No
-1.30017	5.35471	-4.84672	1.69317e-05	0.000456621	2.45499	CHMP4B	No
-1.66141	4.91969	-4.84605	1.69684e-05	0.00045671	2.45691	PDP1	Yes
-2.25407	3.36844	-4.82525	1.81527e-05	0.000487627	2.44257	RASAL2	No
-2.01916	6.47279	-4.82436	1.82053e-05	0.000488082	2.37825	WSB2	No
-1.32769	3.49755	-4.81908	1.85197e-05	0.000495537	2.47474	SSH1	No
-2.21697	5.39314	-4.81714	1.86364e-05	0.000497686	2.35115	CLSTN1	No
1.94771	6.93915	4.81161	1.89734e-05	0.000505697	2.39774	CEBPZ	No
-1.36944	2.54971	-4.81014	1.90636e-05	0.000507113	2.59501	SUFU	No
-1.76335	4.16631	-4.80842	1.91703e-05	0.000508963	2.35922	UBL3	No
-2.34205	1.85071	-4.80564	1.93436e-05	0.000512569	2.57052	STARD13	No
-2.59365	2.71346	-4.80469	1.94034e-05	0.000513157	2.41938	EPHB2	No
-4.41328	2.88845	-4.80174	1.95897e-05	0.000517084	2.35849	CSRP1	No
1.61595	11.6159	4.79828	1.98103e-05	0.000521901	2.30881	RPS7	No
-1.45124	5.98801	-4.79368	2.01075e-05	0.000528712	2.27591	NPTN	No
-1.19195	3.65601	-4.79281	2.01645e-05	0.000529191	2.38527	FEM1C	No
-3.35148	1.37229	-4.7879	2.04871e-05	0.00053663	2.47538	RIMS1	No
-4.08612	4.81614	-4.78638	2.05882e-05	0.000538246	2.26759	ENC1	No
-3.65013	5.01191	-4.78133	2.09279e-05	0.000546082	2.24778	DKK3	No
-3.33743	3.46315	-4.77925	2.10687e-05	0.000548709	2.27021	AMOTL2	No
-2.07792	2.66206	-4.77558	2.13205e-05	0.00055421	2.37556	FMN2	No
-1.57867	4.93704	-4.76926	2.17607e-05	0.000564117	2.21574	TRIM8	No
-1.97248	3.47861	-4.76893	2.17841e-05	0.000564117	2.27013	SMPD1	No
-3.88835	3.68481	-4.76821	2.18348e-05	0.000564362	2.22107	GAS6	No
-2.94921	3.72738	-4.76517	2.205e-05	0.000568849	2.2198	OPTN	No
-1.52086	4.48301	-4.76108	2.23435e-05	0.000575336	2.20369	ERC1	No
2.4136	8.43197	4.75653	2.26748e-05	0.000582769	2.17696	SNORA71A	No
-2.30588	1.68084	-4.75294	2.29397e-05	0.00058847	2.43677	SYNPO	No
0.95767	6.31427	4.75017	2.31458e-05	0.000591728	2.18265	URI1	No
-2.13661	2.83644	-4.75007	2.31533e-05	0.000591728	2.26553	SRGAP1	No
-1.33184	3.17778	-4.74843	2.32761e-05	0.000593758	2.29924	PHLPP2	No
-1.60886	2.74131	-4.73443	2.43522e-05	0.000620051	2.29101	TECPR2	No
-2.10741	4.64832	-4.73233	2.45181e-05	0.000623115	2.09816	EXT1	No
-3.00539	0.552037	-4.73033	2.4677e-05	0.00062599	2.45772	CDH4	No
-1.64156	3.44036	-4.72735	2.4915e-05	0.000630856	2.1648	KLHL21	No
-1.83587	4.2071	-4.72609	2.50171e-05	0.00063227	2.09708	DIXDC1	No
-3.15013	0.62773	-4.72343	2.52323e-05	0.000636534	2.41502	LIF	No
-1.59555	3.25723	-4.71912	2.55852e-05	0.000644248	2.16475	PIP5K1C	No
-3.77912	2.58552	-4.71665	2.579e-05	0.000648211	2.11798	SMARCA2	No
-1.66198	7.31917	-4.71538	2.5896e-05	0.00064968	2.0393	DSTN	No
-1.25487	2.22369	-4.71125	2.62434e-05	0.000656807	2.36663	WHAMM	No
-3.68811	0.388652	-4.71086	2.62761e-05	0.000656807	2.34322	GAD1	No
-1.98006	8.82935	-4.70706	2.65998e-05	0.000663685	2.02537	FTH1	Yes
-2.97336	2.6518	-4.70604	2.66873e-05	0.000664655	2.09786	FBLIM1	No
-2.14131	3.41156	-4.70487	2.67888e-05	0.000665969	2.06636	PALLD	No
-2.64484	2.51008	-4.70028	2.71876e-05	0.000674658	2.11188	ARID5B	No
-2.38082	1.69298	-4.69817	2.73729e-05	0.000678025	2.25723	SIAE	No
-1.9146	1.67396	-4.69563	2.7598e-05	0.000682364	2.31832	MIR554	No
-3.41967	3.36997	-4.69222	2.79032e-05	0.000688666	2.00052	FBN1	No
-2.10514	3.56418	-4.68894	2.8199e-05	0.000694711	2.00639	FBXL2	No
2.90402	9.32137	4.6863	2.84399e-05	0.000699386	1.949	HIST2H3D	No
-1.89926	3.71823	-4.68311	2.87331e-05	0.000705327	1.98603	CCNG2	No
-1.86774	3.74221	-4.68201	2.88359e-05	0.000706582	1.98251	RPS6KA4	No
-1.43891	4.96329	-4.67963	2.90571e-05	0.000710729	1.93634	KIAA1279	No
-3.14097	0.845181	-4.67718	2.92872e-05	0.000715079	2.23703	GSDMD	No
-3.46461	-0.26349	-4.66892	3.00762e-05	0.000731341	2.32354	GRM5	No
-4.13879	-0.520697	-4.66883	3.0085e-05	0.000731341	2.29155	FABP7	No
-3.31729	2.53043	-4.66853	3.01137e-05	0.000731341	1.97954	SHTN1	No
-1.72292	2.7571	-4.66257	3.06965e-05	0.000744173	2.0496	AAK1	No
-2.16212	2.8898	-4.66178	3.07747e-05	0.000744748	1.9826	FSTL3	No
-2.47095	1.4857	-4.65899	3.10518e-05	0.000750127	2.15963	MAML2	No
-1.16876	5.5982	-4.65758	3.1193e-05	0.000752208	1.85728	RAB2A	No
-2.15896	2.76168	-4.64756	3.22138e-05	0.000775456	1.95386	PPFIA4	No
-2.46528	4.51269	-4.64651	3.23232e-05	0.000775966	1.82756	FADS3	No
1.50641	7.08004	4.64626	3.23485e-05	0.000775966	1.84465	NOL11	No
-3.74932	-0.520643	-4.64198	3.27968e-05	0.000785342	2.24489	NEUROD2	No
-1.50053	4.53823	-4.64011	3.29944e-05	0.000788693	1.82348	PMM1	No
-2.8186	1.27591	-4.63473	3.35697e-05	0.000801044	2.07431	C1R	No
-2.20168	2.42365	-4.63259	3.38004e-05	0.000805144	1.95348	SMOX	No
-1.91476	3.48103	-4.62986	3.40986e-05	0.000810836	1.83796	RERE	No
-3.89076	1.87515	-4.6221	3.49578e-05	0.000829822	1.87479	RAB32	No
2.2095	10.4804	4.6214	3.50365e-05	0.00083025	1.74162	HIST1H2AG	No
-2.44876	3.86215	-4.618	3.54204e-05	0.000837895	1.76156	CDKN2D	No
-1.67648	3.54203	-4.615	3.5763e-05	0.000844395	1.80141	TPST2	No
-2.51325	3.50003	-4.61452	3.58187e-05	0.000844395	1.76596	LRP10	No
-2.29532	5.434	-4.608	3.65751e-05	0.000860742	1.69512	LASP1	No
-2.20925	2.00167	-4.60675	3.67223e-05	0.000862722	1.94199	PTK2B	No
-2.75673	3.18752	-4.60616	3.67919e-05	0.000862875	1.75239	ADAM19	No
-3.77496	0.289862	-4.60479	3.69537e-05	0.000865184	2.03007	GPX8	No
-1.96568	4.34488	-4.60416	3.70287e-05	0.00086546	1.70929	DNAJB2	No
2.11245	6.51799	4.59581	3.80326e-05	0.000887406	1.78947	SNORA22	No
-3.29546	3.3823	-4.59346	3.83197e-05	0.000892582	1.69387	AGRN	No
2.95272	7.34859	4.5894	3.88215e-05	0.000902732	1.76757	SNORA23	No
-1.54249	3.00352	-4.58886	3.88884e-05	0.000902752	1.80395	ABHD17C	No
-1.40225	5.86381	-4.58378	3.95265e-05	0.000916011	1.61987	MAPK1	No
-4.85752	0.28413	-4.57827	4.02302e-05	0.000930741	1.85547	GPM6A	No
-1.82285	4.05009	-4.57071	4.12144e-05	0.000951899	1.61928	PPP3CC	No
-2.04067	4.33455	-4.56898	4.14434e-05	0.000955407	1.59908	PHLDB1	No
-1.62564	1.81524	-4.56826	4.15385e-05	0.000955407	1.94449	MIR3605	No
1.53048	6.65619	4.56798	4.15759e-05	0.000955407	1.62745	WDR3	No
-3.0402	0.967458	-4.56741	4.16528e-05	0.000955568	1.88909	ITPKB	No
-3.68947	-0.275043	-4.56664	4.17552e-05	0.000956312	1.99473	ARPP21	No
-2.33392	2.07453	-4.56441	4.2054e-05	0.000961546	1.78688	MIR5694	No
-4.91438	-0.388523	-4.55803	4.29207e-05	0.000979724	1.86863	HBG2	No
-1.61494	4.42	-4.55662	4.31144e-05	0.000982506	1.56549	PVR	No
-2.51487	3.93969	-4.55377	4.35088e-05	0.000989844	1.558	ZBTB38	No
-3.43521	-0.321196	-4.55271	4.36568e-05	0.000990616	1.98182	PHF24	No
-1.96116	6.24266	-4.55249	4.36877e-05	0.000990616	1.52417	ACTN4	No
-1.38725	4.33737	-4.55163	4.3808e-05	0.0009917	1.56008	RNF141	No
1.10827	6.73002	4.54798	4.43217e-05	0.00100018	1.5381	METAP2	No
-1.79337	2.68213	-4.54793	4.43288e-05	0.00100018	1.69853	CAPN5	No
-1.91372	3.4867	-4.5463	4.45596e-05	0.00100373	1.57827	EVI5L	No
-2.09602	3.27313	-4.54014	4.54459e-05	0.00102201	1.56855	HEG1	No
-3.08313	2.13084	-4.53948	4.55408e-05	0.00102246	1.6301	EPHA2	No
1.04245	6.43308	4.53392	4.63575e-05	0.00103909	1.50625	EIF2A	Yes
-3.8216	2.67131	-4.53233	4.65921e-05	0.00104243	1.53851	TNFRSF12A	No
-2.7522	2.44186	-4.53138	4.67335e-05	0.00104243	1.58869	RAP2B	No
-1.47564	2.23466	-4.53138	4.67349e-05	0.00104243	1.77932	LINC-PINT	No
-1.36434	3.03303	-4.52814	4.72193e-05	0.00105151	1.63527	SNX29	No
-3.54328	-0.0151521	-4.52628	4.75013e-05	0.00105607	1.85388	CRYM	No
-2.13525	2.42455	-4.52255	4.80704e-05	0.00106699	1.62348	DNMBP	No
-2.5935	2.67818	-4.52012	4.84442e-05	0.00107355	1.53721	EHBP1L1	No
-1.9023	1.55539	-4.51843	4.87048e-05	0.00107757	1.79792	TRIM62	No
-2.11465	3.91404	-4.51706	4.89183e-05	0.00108055	1.45212	PLPPR2	No
-2.20931	1.80018	-4.5152	4.92093e-05	0.00108522	1.70275	C15orf52	No
-3.24063	0.25607	-4.51431	4.93494e-05	0.00108656	1.82174	CASP4	No
-2.50694	2.92788	-4.5133	4.95087e-05	0.00108832	1.49559	TRAM2	No
1.56833	5.47851	4.51011	5.00142e-05	0.00109766	1.61422	URB2	No
1.27389	8.01863	4.50881	5.02221e-05	0.00110046	1.39141	RSL24D1	No
-1.26159	4.17587	-4.50776	5.03912e-05	0.0011024	1.44047	TRIM32	No
-1.82068	3.26835	-4.50308	5.11486e-05	0.00111718	1.47273	IQCE	No
-3.59656	-0.342577	-4.49795	5.19907e-05	0.00113207	1.80539	XKR4	No
-2.48451	1.35429	-4.49792	5.19957e-05	0.00113207	1.68513	ADORA1	No
1.29405	6.60164	4.49542	5.24116e-05	0.00113931	1.39125	NT5C	No
-2.08136	2.48977	-4.49366	5.27064e-05	0.0011439	1.53066	UBTD1	No
-3.15042	1.03748	-4.48831	5.36121e-05	0.00116171	1.62596	FBN2	No
1.73946	7.55821	4.48505	5.41703e-05	0.00117195	1.33585	DDX21	No
-2.6735	2.8557	-4.47925	5.518e-05	0.00119191	1.38851	SHISA4	No
-3.03811	0.553967	-4.47655	5.56558e-05	0.00120029	1.68015	S1PR1	No
-2.17774	1.92414	-4.47438	5.60417e-05	0.00120671	1.55719	MTMR11	No
-2.68223	2.37126	-4.47344	5.6209e-05	0.00120841	1.42427	GLRB	No
-1.64887	3.61211	-4.47264	5.63523e-05	0.00120958	1.35602	AGO4	No
-3.16446	2.10991	-4.47124	5.6604e-05	0.00121308	1.41729	RBM24	No
-2.59917	3.08245	-4.46841	5.71147e-05	0.00122211	1.33865	ATXN1	No
-3.85336	-0.111415	-4.46516	5.77094e-05	0.00123291	1.64776	SLA	No
-5.21099	-0.224951	-4.46461	5.78102e-05	0.00123313	1.54558	GFAP	No
-1.60224	3.78652	-4.46213	5.82675e-05	0.00124095	1.31095	MAPKBP1	No
-2.05596	2.2205	-4.45378	5.98335e-05	0.00127037	1.45649	CPEB2	No
-1.99469	1.41497	-4.45363	5.98614e-05	0.00127037	1.61567	MIR210HG	No
-2.70272	1.93255	-4.45328	5.99276e-05	0.00127037	1.42415	HES1	No
-1.21641	4.12636	-4.45171	6.02289e-05	0.00127266	1.27447	BTRC	No
2.03473	8.87633	4.45153	6.02635e-05	0.00127266	1.21301	HMGB2	No
-1.24435	4.96322	-4.45126	6.03145e-05	0.00127266	1.23108	BCL2L1	Yes
1.37944	7.48912	4.44792	6.09567e-05	0.00128422	1.21571	NOP58	No
-3.25385	0.783918	-4.44554	6.14202e-05	0.001292	1.52667	MME	No
-1.96992	2.24666	-4.43809	6.28901e-05	0.00132088	1.41632	LOC100506990	No
-3.21509	1.44331	-4.4361	6.32876e-05	0.0013272	1.39385	DNAJC15	Yes
-1.35389	5.44662	-4.43275	6.39643e-05	0.00133933	1.16053	PKP4	No
-1.49814	3.97363	-4.43207	6.4101e-05	0.00134014	1.20957	PXK	No
-3.59438	-0.33859	-4.42365	6.58367e-05	0.00137316	1.58318	LINC00461	No
-1.61524	2.21465	-4.42344	6.58812e-05	0.00137316	1.43223	SH3D21	No
-1.7015	2.69798	-4.41325	6.80428e-05	0.00141606	1.29577	SEC31B	No
-2.40624	3.83304	-4.4099	6.87692e-05	0.001429	1.12048	P4HA2	No
-1.69273	4.09367	-4.40502	6.9839e-05	0.00144903	1.11027	WBP1L	No
-1.60902	4.62171	-4.39642	7.17675e-05	0.00148678	1.0656	PITPNA	No
-1.48215	5.50697	-4.39537	7.20061e-05	0.00148947	1.04257	PITRM1	Yes
-1.81133	2.6812	-4.38826	7.36444e-05	0.00152106	1.20784	SLC27A1	Yes
2.30174	8.32056	4.38571	7.42385e-05	0.00153101	1.02608	HIST3H2A	No
-1.6733	1.6328	-4.38331	7.48063e-05	0.0015404	1.41357	AP1S3	No
-1.47935	4.1006	-4.38274	7.494e-05	0.00154083	1.05057	L3HYPDH	No
-2.3351	2.43071	-4.38076	7.54111e-05	0.0015474	1.16579	UPP1	No
-1.42501	3.64053	-4.38045	7.54855e-05	0.0015474	1.08747	SIK2	No
-1.89404	4.30253	-4.3748	7.68443e-05	0.00157289	1.00442	LARP6	No
-1.44889	4.89849	-4.3742	7.69894e-05	0.00157351	0.992908	PLEKHM2	No
-1.41043	5.07385	-4.37297	7.72889e-05	0.00157727	0.985402	GBF1	No
1.16297	6.14857	4.37023	7.79627e-05	0.00158865	1.03221	PAXBP1	No
-2.81957	3.37588	-4.36851	7.8386e-05	0.0015949	1.00841	EFEMP2	No
-1.32759	3.50412	-4.36696	7.87705e-05	0.00160034	1.07336	DNAJB4	No
-2.03745	2.73525	-4.3633	7.96868e-05	0.00161655	1.09761	B4GALT1	No
-3.83621	-0.317309	-4.36097	8.02757e-05	0.00162609	1.36774	BHLHE22	No
-3.1847	1.67109	-4.35873	8.0846e-05	0.00163522	1.12864	PLA2G16	Yes
-1.63395	4.38756	-4.35619	8.14954e-05	0.00164592	0.949681	SLC9A6	No
-1.71173	7.74987	-4.35334	8.22306e-05	0.00165832	0.921684	CALM3	No
-1.19643	5.30174	-4.35077	8.29017e-05	0.00166885	0.915988	TNKS2	No
2.19351	7.57142	4.3504	8.29971e-05	0.00166885	0.939816	CKS1B	Yes
1.93902	6.26064	4.34258	8.50692e-05	0.0017056	1.02852	PCGF1	No
-1.21879	3.37398	-4.34257	8.5074e-05	0.0017056	1.03055	MKL2	No
-1.46159	2.6931	-4.33989	8.57959e-05	0.00171755	1.10931	TTC7A	No
1.17458	7.03414	4.33742	8.64661e-05	0.00172844	0.882981	MRPL32	Yes
-1.23499	4.58498	-4.3332	8.76224e-05	0.00174899	0.882224	ABI1	No
-2.29098	1.49827	-4.33075	8.83024e-05	0.00176	1.18283	DMD	No
-1.47399	2.27927	-4.32675	8.94201e-05	0.00177968	1.1509	LOC105376575	No
1.17247	8.61289	4.32318	9.04328e-05	0.00179722	0.815442	NDUFB9	Yes
-5.00282	-0.0816426	-4.32022	9.12783e-05	0.00181139	1.10893	ANKRD1	No
-3.48142	-0.346964	-4.31565	9.26015e-05	0.00183499	1.27568	KHDRBS2	No
-2.32442	4.97535	-4.31392	9.31062e-05	0.00184232	0.793441	GPC1	No
-2.50254	3.83802	-4.31325	9.33019e-05	0.00184352	0.823837	MYO5A	No
-1.49289	2.89933	-4.31207	9.3649e-05	0.00184771	0.983283	PEAK1	No
-1.7719	4.46324	-4.31129	9.38802e-05	0.0018496	0.807847	MAST2	No
1.54839	6.98215	4.30647	9.53127e-05	0.00187512	0.804699	DDX18	No
-1.48306	5.44658	-4.30486	9.57965e-05	0.00188193	0.767594	MAP7D1	No
-1.57224	4.20232	-4.30359	9.61804e-05	0.00188676	0.799469	KATNAL1	No
-1.16696	4.24615	-4.30087	9.70057e-05	0.00190023	0.807627	IKBKB	No
2.23226	7.59023	4.29977	9.73446e-05	0.00190089	0.786744	SNORA64	No
1.44693	5.9414	4.29972	9.73595e-05	0.00190089	0.875872	TRMT10C	Yes
2.06554	6.96024	4.2994	9.74565e-05	0.00190089	0.8212	SNORD47	No
-3.56269	2.36362	-4.29863	9.76922e-05	0.00190277	0.849743	EPB41L2	No
-1.58426	3.43778	-4.29776	9.79592e-05	0.00190526	0.846143	RRAGC	No
2.03547	4.88648	4.29566	9.86072e-05	0.00191514	1.16925	POLE2	No
-1.14488	4.27158	-4.29472	9.88989e-05	0.00191549	0.788264	RABGEF1	No
-2.49838	2.41945	-4.2947	9.89058e-05	0.00191549	0.889154	INPP1	No
-3.40126	0.696063	-4.28648	0.000101494	0.00196284	1.03682	EPHB6	No
1.27386	10.3535	4.28413	0.000102246	0.00197459	0.710678	LDHB	Yes
-2.99228	2.15184	-4.28284	0.00010266	0.00197978	0.849489	CDH10	No
-3.51803	1.6576	-4.28173	0.000103018	0.00198389	0.871421	IGF2BP2	No
-2.77787	1.31578	-4.27624	0.000104808	0.00201436	0.986265	CYP1B1	Yes
-2.55543	1.7099	-4.27598	0.000104895	0.00201436	0.943362	TNFAIP2	No
-2.48873	2.58973	-4.26726	0.000107801	0.00206727	0.784084	UTRN	No
-1.13695	4.05813	-4.26	0.000110285	0.00211195	0.701802	C10orf76	No
1.60105	6.77204	4.25443	0.000112227	0.00214612	0.66392	ACTL6A	No
-1.24989	2.02774	-4.25173	0.00011318	0.00216133	1.01399	DGCR11	No
3.14191	5.83779	4.24811	0.00011447	0.0021829	1.04785	MCM10	No
-1.72925	5.38368	-4.24699	0.000114873	0.00218755	0.589916	MAP4	No
-4.06235	-0.226127	-4.24291	0.000116348	0.00221255	0.976917	POU3F3	No
-1.36649	2.36927	-4.24015	0.000117356	0.00222862	0.889918	GPR135	No
-2.64668	3.55163	-4.23898	0.000117788	0.00223373	0.609381	LAMB2	No
2.33625	6.64114	4.23625	0.000118798	0.00224975	0.707955	SLC1A5	No
-2.03216	1.4775	-4.23566	0.000119019	0.00225083	0.942247	PCDHGB8P	No
-1.09632	4.00481	-4.23393	0.000119665	0.00225992	0.631251	FLYWCH1	No
-1.64432	3.45114	-4.2326	0.000120164	0.00226621	0.642625	STX4	No
-2.4092	1.27751	-4.22855	0.000121692	0.00229187	0.902173	TMCC3	No
-2.74904	2.19524	-4.22734	0.000122155	0.00229742	0.697171	UACA	No
1.99416	7.82707	4.22689	0.000122329	0.00229753	0.547627	RNU12	No
-2.56537	2.96959	-4.22475	0.000123148	0.00230974	0.60837	FAT4	No
-1.42892	4.18619	-4.22019	0.000124914	0.00233966	0.553888	MINK1	No
1.39766	6.66589	4.21762	0.000125921	0.0023553	0.54675	NIFK	No
-1.14257	4.53129	-4.21677	0.000126256	0.00235833	0.535772	ARL3	No
-1.38191	3.97261	-4.21542	0.000126789	0.00236506	0.558304	TMEM44	No
-1.73598	3.38803	-4.21072	0.000128666	0.00239379	0.576075	TOM1L2	No
-2.10716	4.19562	-4.21068	0.00012868	0.00239379	0.506616	PITPNM1	No
-1.20974	4.08624	-4.2029	0.000131846	0.00244936	0.521935	TOB2	No
1.58816	10.388	4.20044	0.00013286	0.00246485	0.455945	SNORD17	No
-2.13659	1.56049	-4.19918	0.000133386	0.0024691	0.804315	SLC8B1	Yes
-0.95465	4.40783	-4.19902	0.00013345	0.0024691	0.500626	OTUD4	No
-1.26806	3.93908	-4.19408	0.000135524	0.00250408	0.504785	WDR37	No
-1.23454	7.07889	-4.19052	0.000137033	0.00252854	0.418732	ACTR1A	No
-4.551	3.34081	-4.18075	0.000141269	0.0026032	0.424997	MEST	No
1.26198	7.3709	4.17995	0.000141626	0.00260611	0.401181	LRPPRC	Yes
-1.64873	3.65406	-4.17953	0.000141809	0.00260611	0.461902	LTBP3	No
-1.61491	1.60328	-4.17846	0.000142281	0.00261129	0.817821	CDKL1	No
-1.40387	5.81848	-4.17758	0.000142672	0.00261244	0.37809	DNAJB1	No
-2.47523	1.04771	-4.17746	0.000142726	0.00261244	0.786245	TMEM63A	No
-1.40142	2.21353	-4.17411	0.000144224	0.00263311	0.720588	CAB39L	No
0.937322	7.89419	4.17381	0.000144357	0.00263311	0.367133	CNBP	No
-2.97174	2.3278	-4.17364	0.000144433	0.00263311	0.502405	MYLK	No
1.7276	5.38469	4.17273	0.000144842	0.00263593	0.64574	ESF1	No
-1.22873	5.11162	-4.17244	0.000144973	0.00263593	0.380363	FZR1	No
-2.38853	2.9491	-4.17202	0.000145166	0.00263594	0.462296	OSTF1	No
-3.39596	2.97238	-4.16756	0.000147192	0.00266917	0.41437	ME3	Yes
-2.44078	2.29305	-4.16603	0.000147897	0.0026784	0.528174	TDRD7	No
-2.70858	0.740508	-4.16399	0.000148838	0.00269188	0.762044	CACNA1C-IT3	No
-2.12629	2.36118	-4.16142	0.000150031	0.00270873	0.539937	TNFRSF25	No
2.08703	11.3537	4.16113	0.000150166	0.00270873	0.341735	HIST1H3B	No
-2.44057	2.33317	-4.15954	0.00015091	0.00271856	0.501921	NUAK1	No
-2.29037	1.68798	-4.15769	0.000151781	0.00273065	0.632079	BOC	No
-1.28182	3.83331	-4.15117	0.000154891	0.00278063	0.385907	RNPEPL1	No
2.70835	7.64178	4.15101	0.000154965	0.00278063	0.368448	CENPF	No
-1.5713	3.80737	-4.15051	0.000155207	0.00278132	0.365935	FOXP1	No
-2.56245	1.34164	-4.14872	0.000156073	0.00279317	0.629046	MIR4654	No
-1.41188	4.30386	-4.1478	0.00015652	0.00279751	0.330523	TMEM184B	No
-2.51528	1.46816	-4.14615	0.000157325	0.00280824	0.605698	MICALL2	No
-1.15781	5.08742	-4.14033	0.000160193	0.0028557	0.286028	RAB14	No
-1.53832	3.78183	-4.13859	0.000161064	0.00286748	0.334679	INF2	No
2.55005	7.21774	4.13811	0.000161302	0.00286799	0.358824	SNORA71D	No
-1.69977	2.60239	-4.13453	0.000163102	0.00289623	0.476044	KAT2B	No
-3.53022	0.121242	-4.1285	0.000166181	0.00294708	0.650035	LHX2	No
1.69424	7.84562	4.12632	0.000167314	0.00296332	0.239489	UBE2T	No
-1.104	3.30777	-4.12419	0.000168418	0.00297902	0.402641	ITPKC	No
-1.09308	3.15054	-4.12324	0.000168917	0.00297936	0.431457	PLK3	No
-1.28991	2.52731	-4.12268	0.00016921	0.00297936	0.522141	ATF7	No
1.95362	8.92659	4.12257	0.000169267	0.00297936	0.213394	SNORD80	No
-1.42333	2.62035	-4.12201	0.000169561	0.00297936	0.478987	RSPH3	No
2.08112	6.81043	4.12184	0.00016965	0.00297936	0.305133	SKP2	No
1.71987	5.6021	4.12166	0.000169745	0.00297936	0.446827	PTRH2	Yes
-1.4773	3.15608	-4.12075	0.000170224	0.00297986	0.368165	AVPI1	No
1.13632	6.04764	4.12054	0.000170336	0.00297986	0.286906	FAM208B	No
1.11959	5.03653	4.12037	0.000170427	0.00297986	0.443219	TGS1	No
-3.4508	0.109652	-4.11916	0.000171066	0.00298721	0.634581	BCAN	No
1.9992	5.9733	4.10972	0.000176146	0.00307134	0.391462	MAK16	No
-1.50363	3.79537	-4.10937	0.000176333	0.00307134	0.248547	RCAN1	No
-1.33234	3.59842	-4.1046	0.00017896	0.00311312	0.270247	RABEP2	No
-2.54153	3.912	-4.10373	0.000179442	0.00311755	0.189741	STX7	No
-2.16939	1.21637	-4.10126	0.000180819	0.00313654	0.576039	MTMR9LP	No
-2.82518	0.466118	-4.10095	0.000180994	0.00313654	0.608855	TMEM163	No
-1.71534	5.4104	-4.09851	0.000182361	0.00315624	0.144047	UGCG	No
1.04975	6.06661	4.09733	0.000183033	0.00316386	0.208131	USP16	No
-2.05246	3.54191	-4.09584	0.000183874	0.00317231	0.198533	VAMP2	No
1.20428	5.6805	4.09565	0.000183986	0.00317231	0.268314	DDX55	No
2.62891	6.88765	4.09223	0.000185942	0.00320199	0.280924	KLHL13	No
-4.18803	0.179259	-4.0885	0.000188098	0.00323221	0.444598	MPPED1	No
-3.60453	-0.186952	-4.08838	0.000188169	0.00323221	0.574214	CACNA1E	No
-1.9983	4.60787	-4.08624	0.000189418	0.00324958	0.122634	SLC44A2	No
1.53823	5.68164	4.08416	0.00019064	0.00326644	0.2901	LARP7	No
-1.41385	3.69567	-4.07976	0.000193249	0.00330577	0.177002	TOLLIP	No
3.46582	6.19806	4.07947	0.000193419	0.00330577	0.546867	EXO1	No
-2.49315	1.7662	-4.0789	0.000193761	0.00330748	0.353031	SHANK2	No
-3.12557	2.73087	-4.07158	0.00019819	0.00337887	0.150171	ATL3	No
1.91976	10.1321	4.06487	0.00020234	0.00344532	0.0448566	HIST1H2AM	No
-3.52424	3.52544	-4.06399	0.00020289	0.00344893	0.07335	SERPINE2	No
-3.20793	-0.00830996	-4.06372	0.000203056	0.00344893	0.524753	C1orf95	No
-1.14594	4.31497	-4.06266	0.000203724	0.00345599	0.0891418	PGRMC2	No
-0.972668	3.73915	-4.05988	0.000205478	0.00348142	0.158846	MOCS2	No
-1.27408	4.83597	-4.05336	0.000209651	0.00354773	0.0315562	CDK17	No
-3.47299	3.50926	-4.05167	0.000210743	0.00356179	0.03839	ATP2B4	No
-3.28422	-0.189643	-4.05022	0.000211685	0.0035733	0.503867	FXYD7	No
-2.42898	3.46095	-4.04833	0.000212921	0.00358927	0.0491923	ZEB2	No
2.14626	7.98743	4.04798	0.000213156	0.00358927	0.0125862	MTHFD2	Yes
1.02379	6.11217	4.04688	0.000213878	0.00359699	0.052562	PPIG	No
-2.8298	1.34954	-4.04547	0.00021481	0.00360822	0.288171	GFRA1	No
1.34262	7.11596	4.04413	0.000215694	0.00361684	0.00403772	MSH2	No
1.66142	7.04746	4.0439	0.000215852	0.00361684	0.0196704	CPSF3	No
-2.14295	2.83737	-4.04182	0.000217237	0.00363559	0.106486	PLEKHG5	No
-3.98552	-0.0931679	-4.03863	0.000219377	0.00366693	0.366132	CCND2	No
-3.48279	-0.145641	-4.03706	0.000220445	0.00368027	0.434693	PRKCB	No
-1.27154	4.78006	-4.03504	0.000221817	0.00369866	-0.0208838	NUTM2A-AS1	No
-2.4594	2.11392	-4.02927	0.000225787	0.00376028	0.149919	TIAM2	No
-1.22508	3.56324	-4.02832	0.000226448	0.00376539	0.0614025	SLC35D1	No
-1.53453	5.51567	-4.02804	0.000226645	0.00376539	-0.0645304	DLG1	No
-3.05323	2.85903	-4.02187	0.000230985	0.00383283	-0.00504957	RAB31	No
-3.20898	0.0909581	-4.01772	0.000233954	0.00387739	0.376277	GABBR2	No
-2.14174	1.28152	-4.0162	0.000235047	0.0038908	0.32021	MIR661	No
-2.8142	1.54765	-4.01535	0.000235658	0.00389619	0.168491	AJUBA	No
2.18855	7.49021	4.01397	0.000236659	0.00390802	-0.0651086	MAD2L1	No
1.09807	10.6072	4.01254	0.000237704	0.00392054	-0.0993148	RPL6	No
2.85801	6.1572	4.00992	0.000239624	0.00394744	0.236657	DTL	No
-3.32596	0.520011	-4.00661	0.000242073	0.00398298	0.252345	DOCK3	No
-1.49638	2.32773	-4.00102	0.000246259	0.00404699	0.17225	STS	No
-1.58937	4.43295	-4.00063	0.000246556	0.00404702	-0.117638	EXOC6B	No
-1.90957	1.55817	-3.99143	0.000253607	0.00415776	0.234698	KIAA1671	No
-1.27388	3.77073	-3.99064	0.000254223	0.00416068	-0.0820015	TBC1D19	No
1.2816	8.02041	3.99041	0.0002544	0.00416068	-0.174849	AHCY	No
-1.53416	2.62209	-3.99003	0.000254698	0.00416068	0.0700744	KCTD13	No
-1.95641	2.34525	-3.98806	0.000256246	0.0041782	0.0564487	CSRNP1	No
-3.04864	0.448532	-3.98786	0.000256398	0.0041782	0.250643	LINCR-0001	No
1.44147	5.64295	3.98749	0.000256687	0.0041782	-0.00464831	MTIF2	Yes
2.02806	7.45571	3.98428	0.000259228	0.00421453	-0.159557	MCM2	No
1.58806	6.51619	3.98364	0.000259736	0.00421778	-0.122055	CENPH	No
2.92869	7.14544	3.98278	0.000260422	0.00422389	-0.0328724	SNORA53	No
-1.89787	2.33822	-3.98135	0.000261563	0.00423738	0.0461158	MIR4767	No
-1.4767	3.20218	-3.98062	0.00026215	0.00424186	-0.053261	PLCD3	No
-2.4123	1.39014	-3.98005	0.000262605	0.0042442	0.153915	RHBDF1	No
-3.01638	1.71727	-3.97726	0.000264863	0.00427564	0.00103843	KCNK2	No
-1.58745	2.41001	-3.97405	0.000267476	0.00431273	0.0591499	FAM161B	No
-1.49103	6.40785	-3.97123	0.000269793	0.00434497	-0.236633	CORO1C	No
2.79504	6.05866	3.97032	0.000270545	0.00435195	0.13095	CDC45	No
-1.74353	3.7451	-3.96954	0.000271197	0.00435732	-0.174665	TIPARP	No
-2.70502	1.31589	-3.96861	0.000271969	0.00436459	0.0859493	PTPRE	No
-1.5768	2.65641	-3.96807	0.000272413	0.00436659	-0.00616565	HDAC11	No
1.51997	9.63102	3.96623	0.000273957	0.00438324	-0.247915	HSPD1	Yes
-1.22712	3.86403	-3.96606	0.000274093	0.00438324	-0.160916	TNK2	No
-2.83291	1.83132	-3.96486	0.000275107	0.00439432	-0.0316384	LAMA4	No
-1.57407	4.54173	-3.96359	0.000276174	0.00440621	-0.229946	TBC1D9	No
1.19043	9.10307	3.96297	0.000276696	0.0044094	-0.259864	ILF2	No
-3.15273	-0.0212328	-3.95929	0.000279826	0.00445409	0.23481	PTGDS	No
-1.63017	3.2999	-3.95858	0.000280432	0.00445478	-0.150763	ACVR1	No
-1.24881	4.36047	-3.95844	0.000280558	0.00445478	-0.226712	ZER1	No
-1.41648	3.69822	-3.9581	0.000280847	0.00445478	-0.181886	TESK1	No
-1.68058	3.46931	-3.95666	0.000282084	0.00446922	-0.18188	TCTN2	No
-3.72017	3.25734	-3.95224	0.00028592	0.00452476	-0.244816	PTPRK	No
-1.44079	6.60327	-3.95115	0.000286873	0.00453458	-0.294613	AP2B1	No
-2.12647	2.57889	-3.94793	0.000289707	0.00457274	-0.127442	SLC41A2	No
-2.24925	1.21576	-3.94736	0.000290215	0.00457274	0.115965	MIR7854	No
-1.83101	2.64161	-3.94727	0.00029029	0.00457274	-0.09931	POLD4	No
-1.51886	5.51665	-3.9377	0.000298893	0.00470284	-0.330062	ARHGAP35	No
-1.40298	2.84018	-3.9368	0.000299719	0.00471041	-0.104466	STRIP2	No
1.92239	7.05404	3.93401	0.000302281	0.00474522	-0.28715	EML4	No
-2.07432	2.03113	-3.93111	0.000304961	0.00477964	-0.0631145	VANGL1	No
-1.26506	2.76456	-3.93088	0.000305173	0.00477964	-0.0835473	MAP2K3	No
-1.94177	4.379	-3.92514	0.00031056	0.00485846	-0.3438	RUSC2	No
-2.53231	2.22183	-3.91979	0.000315667	0.0049327	-0.193018	RRAS	No
-1.20446	2.70157	-3.91769	0.000317692	0.00495869	-0.0985445	DISP1	No
-2.14311	5.15357	-3.9164	0.00031894	0.00497249	-0.393416	FAM129B	No
-0.90227	5.73197	-3.91299	0.00032227	0.00501867	-0.396072	JOSD1	No
1.29807	6.68794	3.91179	0.000323444	0.00503123	-0.367205	RFC4	No
-2.95018	2.2829	-3.91133	0.000323899	0.00503259	-0.265168	SEMA5A	No
-1.3206	2.88989	-3.90984	0.000325367	0.00504965	-0.179491	SLC35E4	No
-2.44857	1.25293	-3.90788	0.000327314	0.00507411	-0.0363303	ARHGEF26	No
1.35791	6.12003	3.90548	0.000329715	0.00510253	-0.330698	DKC1	No
-0.83846	3.81726	-3.90493	0.000330262	0.00510253	-0.289564	TXNDC11	No
-2.04041	1.66282	-3.90493	0.000330267	0.00510253	-0.0604685	MIR5687	No
-1.30745	5.96649	-3.90292	0.000332291	0.00512801	-0.435677	RRAGA	No
-1.46802	4.51497	-3.89828	0.000337005	0.00519489	-0.417596	R3HDM1	No
-2.92002	2.98932	-3.89731	0.000338004	0.00520072	-0.375762	TNFRSF1A	No
-1.39425	4.80245	-3.89717	0.000338144	0.00520072	-0.42845	CD99L2	No
1.27597	5.42577	3.89205	0.000343447	0.00527635	-0.272738	C17orf80	No
-1.35046	2.15958	-3.89136	0.000344172	0.00528155	-0.0796854	MTM1	No
6.10126	4.83688	3.88967	0.000345934	0.00530264	0.0162826	DUXAP8	No
-2.01517	6.2922	-3.88772	0.000347991	0.0053282	-0.476982	MYH9	No
-2.72999	2.03332	-3.88676	0.000349003	0.00533771	-0.280589	PRR16	No
-1.30364	3.89826	-3.8862	0.000349603	0.00534092	-0.40321	WDR7	No
2.21879	7.03563	3.88531	0.00035055	0.0053494	-0.401649	TMEM97	No
-1.3215	6.15398	-3.88492	0.000350959	0.00534969	-0.489494	SPIN1	No
-1.11667	2.91334	-3.88404	0.0003519	0.0053543	-0.223574	SLC25A30	Yes
-2.12086	3.93324	-3.8839	0.000352045	0.0053543	-0.450478	GBE1	No
-1.91455	4.28286	-3.88349	0.000352486	0.00535504	-0.461444	MBOAT7	No
-2.58565	2.42567	-3.88001	0.000356225	0.00540585	-0.347605	XYLT1	No
-1.62685	4.17507	-3.87603	0.000360551	0.00546542	-0.471573	FUT8	No
-3.31226	0.878118	-3.87424	0.000362522	0.00548921	-0.19287	DRAXIN	No
-4.22209	3.16589	-3.87344	0.000363399	0.00549641	-0.474708	SEMA3C	No
-2.60855	0.646424	-3.87222	0.000364746	0.00551069	-0.0391977	KDELR3	No
-1.4991	4.6095	-3.87123	0.000365841	0.00551739	-0.50007	ACO1	Yes
-1.45828	2.09587	-3.87109	0.000365997	0.00551739	-0.14427	ASAP1-IT1	No
-1.83102	2.3127	-3.87058	0.000366557	0.00551975	-0.258917	ABTB1	No
-1.22096	3.73976	-3.86808	0.000369355	0.00555576	-0.430677	KIAA0754	No
-1.71476	3.71364	-3.86584	0.000371864	0.00558736	-0.472646	PODXL	No
-1.25642	3.68835	-3.86495	0.000372867	0.00559241	-0.437336	NUMBL	No
-1.61059	4.12797	-3.86482	0.000373018	0.00559241	-0.500835	QKI	No
-2.23216	3.87986	-3.86327	0.000374772	0.00561255	-0.510247	FOSL2	No
2.34541	6.62767	3.86146	0.000376833	0.00563724	-0.391181	NUF2	No
-1.53158	3.28483	-3.86007	0.000378423	0.00565483	-0.42494	SFXN5	Yes
-2.68932	0.897408	-3.85864	0.000380059	0.00567309	-0.145549	ANGPTL4	No
-1.88674	1.69626	-3.85332	0.000386232	0.00575895	-0.187179	LHPP	No
-3.75875	0.483151	-3.85248	0.000387213	0.00576728	-0.241677	KIF21B	No
1.78179	8.80766	3.85166	0.000388178	0.00577537	-0.584274	SNHG16	No
-2.9147	0.790789	-3.85035	0.000389709	0.00579184	-0.175697	FOXD1	No
-2.95038	2.27982	-3.84889	0.000391439	0.00580879	-0.445079	PYGL	No
-2.3584	5.2904	-3.84867	0.000391699	0.00580879	-0.592538	SLC2A1	No
-0.95214	3.98261	-3.84631	0.000394501	0.005844	-0.496853	TBC1D2B	No
-1.24323	3.25413	-3.84314	0.000398306	0.00589398	-0.428525	SLC10A3	No
-1.11252	4.3738	-3.84275	0.000398775	0.00589454	-0.557013	ANKRD50	No
1.09361	6.50439	3.84142	0.000400378	0.00591185	-0.571941	FRG1	No
1.11022	8.06724	3.84023	0.000401825	0.0059268	-0.616496	PARP1	No
-1.66246	2.22027	-3.83228	0.000411583	0.0060642	-0.321201	MIR4644	No
-1.09699	4.92591	-3.83128	0.000412835	0.0060761	-0.617096	TNIP1	No
-0.988981	4.39155	-3.82592	0.000419566	0.00616694	-0.599382	CBY1	No
-0.832928	4.59516	-3.82565	0.00041991	0.00616694	-0.606301	UBAP1	No
3.48692	9.44013	3.82106	0.000425763	0.0062404	-0.654042	TERC	No
-1.75581	7.32505	-3.82101	0.000425824	0.0062404	-0.663147	SPTAN1	No
-1.65499	2.41721	-3.81658	0.000431551	0.00631756	-0.406558	SLC30A4	No
-0.975578	5.30719	-3.81472	0.000433981	0.00634633	-0.672387	HACD2	No
-2.04063	2.62037	-3.81316	0.000436022	0.00636938	-0.513062	ZBTB20	No
-1.21819	4.72528	-3.80498	0.000446899	0.00651657	-0.689126	ZFYVE21	No
-1.45282	2.12338	-3.80486	0.000447052	0.00651657	-0.336978	IGIP	No
1.19326	5.88467	3.80326	0.000449217	0.00654115	-0.615908	CHD1	No
-3.4031	0.0369554	-3.80284	0.000449788	0.0065425	-0.252838	GAS7	No
-1.07277	5.08762	-3.80242	0.000450349	0.00654316	-0.704291	TMEM245	No
-1.39153	4.91766	-3.8021	0.00045079	0.00654316	-0.706646	DLG5	No
1.69185	5.74177	3.80039	0.000453118	0.00656997	-0.520723	PRELID3B	Yes
1.12182	5.78236	3.79387	0.000462083	0.00669286	-0.638488	COIL	No
-3.21104	0.341793	-3.79262	0.00046383	0.00671106	-0.308609	GNAL	No
1.20852	5.26096	3.7914	0.000465534	0.0067286	-0.541789	CASP8AP2	No
-1.37228	2.63081	-3.78975	0.000467852	0.00675495	-0.479033	FHL3	No
-1.71443	2.7365	-3.78874	0.000469263	0.00676818	-0.560124	MIR1255A	No
1.36391	5.99788	3.78548	0.000473888	0.00682768	-0.660621	CDCA7	No
-0.987192	3.73573	-3.78511	0.000474414	0.00682807	-0.641891	ALAD	No
-1.6695	2.18016	-3.78263	0.000477964	0.00686895	-0.453842	GATSL3	No
-2.74635	0.940944	-3.78242	0.000478259	0.00686895	-0.373099	VRK2	No
-1.20359	4.64722	-3.78176	0.000479215	0.00687545	-0.752213	BCL7C	No
2.27987	5.76257	3.77857	0.000483828	0.00693436	-0.463223	RAD51AP1	No
-1.56196	3.69733	-3.7769	0.000486262	0.00696195	-0.717209	ARHGEF10L	No
-5.5559	4.61344	-3.77456	0.000489686	0.0069909	-0.780469	FN1	No
-1.37015	3.7372	-3.77445	0.000489843	0.0069909	-0.713835	WDTC1	No
-1.27725	3.38775	-3.77437	0.000489962	0.0069909	-0.654929	PLBD2	No
-1.70576	1.49729	-3.77412	0.000490329	0.0069909	-0.332496	LOC105369340	No
1.39635	7.0392	3.77301	0.000491968	0.00700695	-0.78154	WDR43	No
-1.58993	3.25664	-3.77073	0.000495349	0.00703702	-0.683061	TMEM234	No
1.4951	5.85187	3.77046	0.00049575	0.00703702	-0.659811	RBBP8	No
-1.83681	4.60654	-3.77013	0.000496239	0.00703702	-0.79756	PPP1R15A	No
-2.38261	0.965062	-3.76997	0.000496479	0.00703702	-0.357095	CGNL1	No
-3.03295	-0.0242329	-3.76977	0.00049678	0.00703702	-0.281966	AGT	No
-3.28084	2.66268	-3.76951	0.000497167	0.00703702	-0.728338	GRB10	No
-1.51093	2.82505	-3.76841	0.000498811	0.00705298	-0.602979	TPP1	No
1.25383	5.53052	3.7665	0.000501668	0.00708605	-0.656296	KIAA1586	No
2.12607	5.94677	3.76516	0.000503687	0.00710724	-0.577563	BAZ1A	No
1.2201	5.35521	3.76474	0.000504328	0.00710894	-0.634821	IQCB1	No
1.59462	5.84425	3.75968	0.000512035	0.00721015	-0.672702	DNAJC2	No
-2.0524	1.29668	-3.7583	0.00051416	0.00723263	-0.401217	FMNL1	No
-0.939987	5.92277	-3.75617	0.00051744	0.00727129	-0.853968	AP3S1	No
1.65288	5.52614	3.75266	0.000522916	0.0073407	-0.620932	C16orf59	No
-3.00566	2.42247	-3.75191	0.000524081	0.00734773	-0.743408	MXRA8	No
-2.32191	2.08195	-3.75165	0.000524492	0.00734773	-0.628481	NPTXR	No
-1.2543	4.17286	-3.75052	0.000526268	0.00736506	-0.814972	ACAA1	Yes
1.99935	6.64687	3.74728	0.0005314	0.00742928	-0.775649	KNTC1	No
-1.5121	5.6967	-3.74582	0.000533721	0.00745411	-0.8877	DVL1	No
1.09243	8.008	3.74531	0.00053455	0.00745807	-0.888734	UBA2	No
1.15498	7.22621	3.74486	0.000535262	0.00746039	-0.873559	SSB	No
-1.20795	3.65546	-3.74374	0.000537064	0.00747788	-0.77482	TBC1D12	No
-3.10591	0.016485	-3.74249	0.000539079	0.00749829	-0.37522	MYO16	No
3.54212	5.67758	3.7411	0.000541321	0.00752183	-0.319059	ZNF711	No
-1.31683	4.69924	-3.73876	0.000545119	0.00756133	-0.880226	SEC14L1	No
-2.14422	2.7194	-3.73867	0.00054527	0.00756133	-0.753281	ERBB2	No
-1.3384	5.04301	-3.73795	0.000546436	0.00756983	-0.892659	TMOD3	No
-1.01784	5.64777	-3.73747	0.000547228	0.00757015	-0.902842	FBXL5	No
-2.25755	2.70223	-3.73726	0.000547566	0.00757015	-0.767144	MB21D2	No
0.889762	7.24015	3.73357	0.000553639	0.00764637	-0.911064	ZC3H15	No
-1.7772	3.89192	-3.73304	0.000554523	0.00765085	-0.871485	NRBP2	No
2.48231	8.25118	3.73235	0.000555664	0.00765886	-0.903353	TOP2A	No
1.31576	6.07635	3.72933	0.000560694	0.00772041	-0.837598	ALKBH2	No
-1.28971	4.80727	-3.72885	0.000561504	0.00772095	-0.911364	CAMK2D	No
-3.59533	0.288768	-3.72864	0.000561862	0.00772095	-0.536305	DOK5	No
-2.18978	2.99768	-3.72728	0.000564145	0.00774453	-0.828779	NEGR1	No
2.23359	6.37309	3.72561	0.000566967	0.00777547	-0.75241	NCAPG	No
1.34458	10.1919	3.72222	0.000572722	0.00784652	-0.945845	SCARNA12	No
-1.56454	3.58265	-3.7206	0.000575496	0.00787663	-0.866347	DLGAP4	No
-1.59838	1.91453	-3.71793	0.000580108	0.00793181	-0.56267	MIR4782	No
-1.3036	2.87798	-3.71738	0.000581058	0.00793217	-0.726716	BTBD9	No
2.27678	7.26787	3.71724	0.000581294	0.00793217	-0.900917	BIRC5	No
-1.20982	3.34892	-3.71687	0.000581951	0.00793321	-0.802361	AIG1	No
-0.982515	3.1185	-3.71614	0.000583204	0.00794238	-0.723658	IFNAR2	No
1.04952	6.60972	3.71533	0.00058463	0.00795388	-0.941379	STAG2	No
-1.0278	3.26002	-3.71489	0.000585395	0.00795636	-0.763155	MOB3A	No
1.4118	7.14297	3.71349	0.000587835	0.0079816	-0.954562	GTPBP4	No
-2.4619	2.24584	-3.71191	0.000590617	0.00801141	-0.785431	PIEZO1	No
1.04485	6.55312	3.70706	0.000599221	0.00812006	-0.962339	RSL1D1	No
-2.77554	4.17578	-3.7065	0.000600214	0.00812547	-0.981492	ABR	No
-2.3617	1.07404	-3.70099	0.000610155	0.00824913	-0.567437	GSAP	No
0.906822	8.20222	3.70061	0.000610828	0.00824913	-1.01971	SRSF1	No
-2.27483	3.10713	-3.70043	0.000611158	0.00824913	-0.922181	SMAD3	No
-1.10408	3.4657	-3.69756	0.000616402	0.00831171	-0.862808	LINC00094	No
2.09213	9.69202	3.69712	0.000617222	0.00831456	-1.02919	HIST1H2AH	No
-1.41874	3.90732	-3.69493	0.000621255	0.00836065	-0.960501	SH3RF1	No
-2.21187	2.53038	-3.69437	0.000622293	0.00836441	-0.855924	ITGB8	No
1.2511	7.26101	3.69412	0.000622758	0.00836441	-1.01683	MSH6	No
0.972485	7.52692	3.69329	0.000624293	0.00837387	-1.03009	TOMM22	Yes
-2.41505	4.17861	-3.69308	0.000624687	0.00837387	-1.01316	GPR176	No
-0.791353	4.81578	-3.69249	0.000625778	0.00837712	-0.999179	STAM	No
2.85879	7.44437	3.69229	0.000626155	0.00837712	-0.928932	SNORA80B	No
-1.77401	1.89079	-3.68998	0.000630476	0.00842669	-0.670159	STARD5	No
-1.46695	4.88735	-3.68757	0.000634996	0.00847199	-1.03412	BIRC2	No
-1.39118	5.47604	-3.68752	0.000635105	0.00847199	-1.04799	ARHGAP21	No
1.70222	7.2182	3.68628	0.000637445	0.00849492	-1.02373	CCNB1IP1	No
1.3657	6.97054	3.68547	0.000638983	0.00850712	-1.02913	DHX40	No
1.75932	8.25955	3.68489	0.000640089	0.00851355	-1.05324	SCARNA6	No
-1.58101	3.58278	-3.68267	0.000644313	0.00855486	-0.974636	ARRDC1	No
-0.950583	6.14807	-3.6826	0.000644446	0.00855486	-1.06737	RANGAP1	No
-1.67638	2.10496	-3.67732	0.000654644	0.00868181	-0.733257	COL7A1	No
-1.33689	2.08398	-3.67619	0.000656833	0.0087024	-0.668314	LPXN	No
1.16538	6.50643	3.67568	0.000657836	0.00870725	-1.04166	ICT1	No
-1.51934	3.11885	-3.67366	0.000661792	0.00875114	-0.928304	HECW2	No
1.04975	5.63684	3.66972	0.000669571	0.00884545	-0.980031	METTL2A	No
-2.00511	1.70985	-3.66877	0.000671459	0.00886183	-0.731844	MIR6079	No
-1.78388	5.66064	-3.66773	0.000673537	0.00888068	-1.11125	RNF11	No
-1.35417	4.76319	-3.66418	0.000680674	0.00896614	-1.09478	PRMT2	No
1.89617	9.2457	3.66346	0.000682117	0.0089765	-1.12482	HIST2H2AB	No
-1.8264	1.79383	-3.66267	0.00068373	0.00898842	-0.735909	BTBD8	No
-1.98089	5.37745	-3.66237	0.000684337	0.00898842	-1.1248	QSOX1	No
-3.0387	0.101829	-3.66122	0.000686673	0.00900648	-0.604939	CSMD2	No
-1.14898	2.77124	-3.66104	0.00068703	0.00900648	-0.832051	ZNF524	No
1.18396	7.44001	3.65745	0.000694391	0.00909426	-1.1254	SNRPE	No
-1.57074	2.87773	-3.65559	0.000698234	0.00913204	-0.943279	KSR1	No
-1.18019	5.22502	-3.6554	0.000698611	0.00913204	-1.12845	GNA11	No
-1.58411	4.44072	-3.65499	0.000699468	0.0091345	-1.11469	SOGA1	No
-1.38243	3.91931	-3.65349	0.000702582	0.00916065	-1.07621	EFCAB14	No
-1.0427	3.42561	-3.65338	0.00070281	0.00916065	-0.970069	FMNL3	No
-2.54995	0.772198	-3.65117	0.000707428	0.00921205	-0.677314	STXBP6	No
-1.27048	2.8843	-3.64701	0.000716188	0.00931725	-0.918848	SLC35C1	No
2.01166	6.46088	3.64174	0.00072744	0.00945465	-1.04311	FANCI	No
-0.964902	4.85813	-3.64099	0.00072907	0.00946683	-1.15361	CDC42SE2	No
-1.33507	3.47077	-3.63861	0.000734203	0.00951609	-1.05989	ZFYVE1	No
3.12858	6.16369	3.63859	0.000734255	0.00951609	-0.768814	CBX2	No
-2.43261	1.32778	-3.63727	0.000737136	0.00954308	-0.812327	PPM1H	No
0.728043	8.44521	3.63694	0.000737842	0.00954308	-1.19955	MATR3	No
-1.32264	4.02576	-3.63655	0.000738704	0.00954308	-1.1294	CYLD	No
-1.58978	3.89282	-3.63635	0.00073913	0.00954308	-1.13525	LGR4	No
-1.76795	1.89285	-3.63516	0.000741745	0.00956781	-0.82372	MIR128-1	No
1.07609	6.53425	3.63323	0.000745972	0.00961327	-1.16805	TOPBP1	No
1.05132	7.05018	3.63056	0.000751883	0.00968031	-1.19571	UTP18	No
-1.59683	1.8231	-3.62957	0.000754099	0.00969972	-0.784866	RAB27A	No
-1.04677	5.37577	-3.62919	0.000754944	0.00970146	-1.20338	UBE2A	No
1.10293	8.31028	3.627	0.000759844	0.00975526	-1.22713	CCT5	No
-1.08593	2.1741	-3.62617	0.000761697	0.00976987	-0.778965	PML	No
-1.38905	4.08822	-3.62414	0.000766269	0.0098193	-1.17389	BCAR1	No
-1.28102	11.0583	-3.62244	0.000770123	0.00985945	-1.20192	ACTB	No
-1.42335	4.80024	-3.62181	0.000771566	0.00986869	-1.21637	STX12	No
1.08006	6.28901	3.62092	0.000773606	0.00988553	-1.18573	PRPF40A	No
-1.05451	4.35383	-3.61908	0.000777812	0.00993	-1.18847	VPS26A	No
0.995388	7.55879	3.61836	0.000779454	0.00993139	-1.24166	STOML2	Yes
1.81719	6.38888	3.61811	0.00078003	0.00993139	-1.12711	GMNN	No
-1.07472	5.75793	-3.61808	0.0007801	0.00993139	-1.24428	DNAJC5	No
1.34334	5.4666	3.61705	0.000782487	0.00995251	-1.05002	RIOK1	No
-1.50791	5.63739	-3.61533	0.000786452	0.00998807	-1.25631	PNMA1	No
-1.40779	2.07814	-3.61491	0.000787434	0.00998807	-0.849403	NFIC	No
-2.11017	2.38898	-3.61489	0.000787474	0.00998807	-1.03887	ORAI3	No
-1.04024	4.0002	-3.61224	0.00079366	0.0100572	-1.17294	RAB22A	No
-1.53833	2.46479	-3.60918	0.00080085	0.0101389	-0.980648	MIR550A2	No
1.90868	6.27652	3.60868	0.00080202	0.0101443	-1.12153	DHFR	Yes
-2.12448	3.94095	-3.60775	0.000804219	0.0101627	-1.23889	FAM101B	No
0.984671	8.44434	3.60682	0.000806438	0.0101814	-1.28468	CCT8	No
-1.54091	3.07873	-3.60427	0.000812508	0.0102485	-1.11745	DHRS1	Yes
-0.871668	4.24795	-3.60169	0.000818714	0.0103173	-1.21467	MTMR12	No
0.99775	6.54268	3.60114	0.000820046	0.0103246	-1.26252	WDR75	No
-0.981557	5.0846	-3.59926	0.000824585	0.0103722	-1.27883	RASA1	No
-2.81276	2.09283	-3.59848	0.000826483	0.0103779	-1.11851	ADAMTS10	No
1.19608	4.78484	3.59845	0.000826559	0.0103779	-0.98251	POC5	No
-1.43538	2.79765	-3.59658	0.000831106	0.0104254	-1.06919	JAK2	No
-0.939551	8.59107	-3.59572	0.000833218	0.0104423	-1.29945	YWHAZ	No
-1.69566	4.41901	-3.59482	0.00083543	0.0104605	-1.28512	ASPH	No
1.21194	6.81603	3.59402	0.000837388	0.0104754	-1.28584	RUVBL1	No
-2.87546	0.0503132	-3.59204	0.0008423	0.0105272	-0.76061	SYNPR	No
1.33612	7.05134	3.591	0.000844864	0.0105496	-1.29908	TPR	No
-2.15715	5.71274	-3.59036	0.00084646	0.0105599	-1.3286	GNAI2	No
-1.89795	2.95535	-3.58939	0.00084888	0.0105804	-1.18305	AK4	Yes
-2.71439	2.18544	-3.58295	0.000865099	0.010771	-1.16558	ISG15	No
-1.03112	6.61663	-3.5827	0.000865744	0.010771	-1.35198	MGEA5	No
1.73112	10.5364	3.58041	0.000871584	0.0108338	-1.34566	HIST2H2AC	No
-1.38302	3.66467	-3.57977	0.000873215	0.0108384	-1.25556	IRF9	No
-2.3062	1.2018	-3.57964	0.000873538	0.0108384	-0.924055	LOC102724593	No
-1.229	5.95679	-3.57623	0.000882338	0.0109376	-1.36695	ACTR3	No
-2.44143	0.662238	-3.57415	0.000887729	0.0109945	-0.844773	THSD4	No
-2.69625	5.29675	-3.56752	0.000905178	0.0111957	-1.39005	SH3BGRL3	No
-1.37756	3.7219	-3.56728	0.000905821	0.0111957	-1.2971	HECTD3	No
0.783495	5.74896	3.56705	0.000906429	0.0111957	-1.31331	GFM2	Yes
-0.942866	7.37674	-3.56654	0.000907782	0.0112015	-1.39208	MTCH1	Yes
1.55627	6.53746	3.56625	0.000908544	0.0112015	-1.32143	RFC3	No
-1.74572	3.64002	-3.56577	0.000909833	0.0112073	-1.31985	NEURL1B	No
-2.84978	0.0249309	-3.56412	0.000914234	0.0112514	-0.827578	RASGEF1C	Yes
-1.14176	4.00886	-3.56368	0.000915418	0.0112559	-1.31826	WDR44	No
1.49205	8.24683	3.5628	0.000917797	0.011275	-1.40097	MCM7	No
1.08378	7.08945	3.5621	0.00091967	0.011284	-1.38733	MRPS23	Yes
1.99207	6.08846	3.56191	0.000920184	0.011284	-1.20118	CDCA5	No
1.64189	6.11368	3.55905	0.000927935	0.0113689	-1.2748	ORC6	No
-2.88535	1.65068	-3.55733	0.000932602	0.0114158	-1.16586	SLC18B1	No
-1.13089	5.22955	-3.55537	0.000937982	0.0114714	-1.40773	ST6GALNAC6	No
-1.37959	3.92195	-3.55351	0.000943095	0.0115099	-1.35618	LSM11	No
-1.20795	4.7938	-3.55345	0.000943278	0.0115099	-1.40267	SLC41A3	No
1.66548	6.05181	3.55331	0.000943656	0.0115099	-1.27776	PPAT	No
-0.896793	3.76522	-3.55219	0.000946765	0.0115375	-1.2908	COG7	No
-3.59968	0.318288	-3.55129	0.000949245	0.0115556	-1.03424	LY6H	No
-1.99555	2.5115	-3.5509	0.000950338	0.0115556	-1.22367	EVC	No
1.66548	8.64568	3.55074	0.000950785	0.0115556	-1.43796	PCNA	No
1.14816	7.0509	3.54931	0.000954778	0.0115938	-1.42049	PNN	No
-1.3082	4.48605	-3.54888	0.000955962	0.0115979	-1.40566	HIPK3	No
-1.36666	3.06738	-3.54773	0.000959198	0.0116269	-1.24784	SIDT2	No
-3.56639	2.16697	-3.54694	0.000961422	0.0116435	-1.31741	YBX3	No
1.21904	5.55252	3.54505	0.000966747	0.0116931	-1.28841	COG2	No
-2.22732	4.37068	-3.54488	0.000967231	0.0116931	-1.43233	ZYX	No
-2.49982	6.37288	-3.54357	0.000970936	0.0117276	-1.44972	TPM1	No
-1.29228	3.73789	-3.54197	0.000975473	0.011772	-1.36127	ACOX3	No
-4.32815	5.15987	-3.54126	0.000977516	0.0117862	-1.4483	PLK2	Yes
-1.15624	2.58072	-3.53507	0.000995354	0.011984	-1.1396	ZNF319	No
-2.83726	1.66938	-3.53496	0.000995675	0.011984	-1.22111	FAM111A	No
-2.41259	0.786883	-3.53383	0.000998959	0.012013	-0.975293	GCNT2	No
-2.93372	1.30251	-3.5329	0.00100167	0.0120329	-1.17108	LINC00152	No
-2.96129	4.01957	-3.53266	0.00100237	0.0120329	-1.46622	CITED2	No
-2.09204	2.40515	-3.53176	0.00100503	0.0120541	-1.26884	NR3C1	Yes
-1.90163	2.79998	-3.52966	0.00101121	0.0121177	-1.3226	LPP	No
-1.24976	4.20666	-3.52892	0.00101339	0.0121331	-1.44022	SAMD8	No
-1.58363	2.87018	-3.52857	0.00101441	0.0121348	-1.29369	SERTAD1	No
-1.45114	2.01241	-3.52692	0.00101933	0.0121829	-1.08234	LOC100288798	No
-2.7082	1.79545	-3.52584	0.00102255	0.0122015	-1.25305	STC1	No
-2.93339	0.62431	-3.52566	0.00102307	0.0122015	-1.04999	PRRX1	No
-1.53098	5.47537	-3.5255	0.00102356	0.0122015	-1.50409	TSC22D1	No
1.07174	6.62412	3.52513	0.00102467	0.0122041	-1.47459	WDR74	No
-1.21434	1.95067	-3.5244	0.00102683	0.0122191	-1.03221	GLIS2	No
-1.19599	5.06503	-3.52127	0.00103627	0.0123208	-1.49936	SPIRE1	Yes
1.08839	5.58666	3.52043	0.00103879	0.01234	-1.38263	SIKE1	No
-2.84048	0.0473125	-3.51894	0.00104332	0.0123831	-0.951564	LINC01102	No
-1.13209	6.23491	-3.51571	0.0010532	0.0124895	-1.53693	B4GALT2	No
-0.98241	4.25603	-3.51515	0.0010549	0.0124989	-1.46433	PPP2R2D	No
-1.66478	2.51189	-3.51478	0.00105606	0.0125017	-1.27438	MIR4774	No
-1.99091	1.72064	-3.51335	0.00106045	0.0125429	-1.15838	MIR181B1	No
-1.65305	3.56627	-3.51301	0.0010615	0.0125444	-1.45171	SH3KBP1	No
1.23376	6.95249	3.51073	0.00106859	0.0126163	-1.52191	ZNF664	No
-1.59158	2.42213	-3.51046	0.00106943	0.0126163	-1.2547	TMEM121	No
-2.56325	0.547795	-3.50938	0.0010728	0.0126452	-1.01634	MECOM	No
-3.33589	0.30132	-3.50895	0.00107412	0.0126498	-1.10624	GRIA1	No
-1.10244	8.11548	-3.50688	0.00108062	0.0127155	-1.54865	AP2M1	No
-2.65466	2.00794	-3.50419	0.00108911	0.0128043	-1.34864	SERPINI1	No
1.95271	6.30238	3.50214	0.00109562	0.0128697	-1.41266	CENPU	No
-2.67782	1.76942	-3.49929	0.00110474	0.0129658	-1.32046	PCDH7	No
-1.48261	3.90309	-3.4973	0.00111114	0.0130297	-1.51633	HGSNAT	No
0.948987	6.09067	3.49561	0.00111663	0.0130829	-1.52782	ALG5	No
-1.0398	3.67404	-3.49318	0.00112454	0.0131643	-1.45748	ARSB	No
-1.07322	5.03837	-3.49284	0.00112566	0.0131661	-1.57477	ATG9A	No
-1.24293	5.00911	-3.49153	0.00112994	0.0132048	-1.58077	FAM3C	No
-1.90338	1.6925	-3.49032	0.00113392	0.01324	-1.19901	SSH3	No
-1.42722	5.45348	-3.48874	0.00113916	0.0132898	-1.60335	POLE4	No
0.889749	6.60159	3.48763	0.00114282	0.0133212	-1.58444	U2SURP	No
-0.845757	4.13695	-3.48668	0.00114598	0.0133467	-1.51798	TM2D2	No
0.863114	8.62924	3.48502	0.00115151	0.0133996	-1.62179	EIF3H	No
-2.93891	-0.0259216	-3.48432	0.00115386	0.0134061	-1.04562	DNAJA4	No
-1.57615	2.54438	-3.48427	0.00115403	0.0134061	-1.34662	JADE2	No
-2.65631	1.58442	-3.48353	0.0011565	0.0134234	-1.32689	FLRT2	No
0.943909	8.47373	3.48323	0.0011575	0.0134236	-1.62777	SRSF2	No
-1.0796	3.02254	-3.48278	0.00115902	0.0134236	-1.3667	CCDC186	No
-2.65361	3.46499	-3.48265	0.00115946	0.0134236	-1.57271	TNS3	No
-2.11106	1.67698	-3.48128	0.00116407	0.0134655	-1.25784	TEP1	No
3.91108	2.7535	3.48003	0.00116832	0.0135034	-0.959176	LINC01296	No
-1.36009	4.30777	-3.4792	0.00117111	0.0135242	-1.58995	ARHGAP1	No
-2.87461	0.33042	-3.4761	0.00118169	0.0136348	-1.12477	ELMOD1	No
-1.31716	1.97134	-3.47222	0.00119507	0.0137775	-1.19845	C9orf9	No
-2.7268	0.268835	-3.46665	0.00121452	0.01399	-1.11396	HOPX	No
-1.64236	4.87477	-3.46635	0.00121555	0.0139901	-1.65379	BTBD6	No
-2.5354	1.36648	-3.4648	0.00122102	0.0140367	-1.30575	PPIC	No
-1.17424	2.85454	-3.46462	0.00122166	0.0140367	-1.39697	B9D2	No
-1.27877	3.84125	-3.46322	0.00122663	0.0140821	-1.58859	PIAS3	No
-2.25343	1.84442	-3.46262	0.00122875	0.0140946	-1.36782	TGFB1	No
1.54491	6.13209	3.46055	0.00123616	0.0141676	-1.56487	FLAD1	Yes
1.82294	7.38468	3.45872	0.00124271	0.0142308	-1.65994	CBS	No
-1.35017	5.22204	-3.45834	0.00124409	0.0142346	-1.67949	CAPZB	No
-2.44066	2.97242	-3.45702	0.00124882	0.0142769	-1.596	SNCA	No
-0.876698	4.34241	-3.45643	0.00125098	0.0142801	-1.62552	MTMR1	No
-0.805853	5.47154	-3.45637	0.00125119	0.0142801	-1.68044	C16orf72	No
-2.96102	0.191461	-3.45537	0.00125482	0.0143064	-1.16702	SOX2	No
-2.93759	2.50137	-3.45516	0.00125559	0.0143064	-1.57719	CDK14	No
-1.33289	5.27383	-3.45462	0.00125754	0.0143155	-1.69068	ACSL4	Yes
-1.83487	2.13869	-3.45436	0.00125849	0.0143155	-1.38734	MIR6845	No
-0.988377	3.66007	-3.45379	0.00126056	0.0143272	-1.55625	WWP1	No
1.08444	8.07633	3.45333	0.00126224	0.0143306	-1.7067	PSMA4	No
0.989566	8.97077	3.45313	0.00126295	0.0143306	-1.70727	PHB2	Yes
-0.932327	4.53915	-3.45199	0.00126713	0.0143596	-1.65804	MEF2A	No
1.21968	5.35807	3.45186	0.00126761	0.0143596	-1.50552	SOCS4	No
-2.35686	0.450187	-3.44998	0.0012745	0.0144206	-1.12528	SNTB1	No
-2.76863	2.0245	-3.44982	0.00127511	0.0144206	-1.50986	PARVA	No
-1.5251	1.94016	-3.44824	0.00128095	0.0144747	-1.29835	LOC100130987	No
-1.35124	4.12962	-3.44714	0.00128502	0.0145087	-1.66497	CCDC92	No
1.69484	9.05353	3.4462	0.00128852	0.0145311	-1.72884	SCARNA5	No
-1.10385	2.70739	-3.44603	0.00128912	0.0145311	-1.40216	RABL2B	No
0.919648	6.20763	3.44471	0.00129408	0.014575	-1.67861	MRPL42	Yes
-1.75299	1.98755	-3.44372	0.00129779	0.0146046	-1.36132	MAP3K6	No
-3.00326	-0.0578489	-3.4431	0.00130011	0.0146115	-1.15914	AMER2	No
1.82817	6.34523	3.44273	0.00130149	0.0146115	-1.60375	SNORD30	No
1.03713	7.19921	3.4427	0.0013016	0.0146115	-1.71961	SNRPD1	No
-1.15873	4.38992	-3.44076	0.00130891	0.0146756	-1.69047	LAMP2	No
1.79928	9.6647	3.44061	0.00130946	0.0146756	-1.74194	HIST1H2BO	No
1.26309	7.97117	3.43948	0.00131376	0.0147118	-1.74002	RANBP1	No
-0.983399	4.36828	-3.43865	0.00131692	0.014735	-1.68422	ZNF706	No
-1.64879	2.33086	-3.43824	0.00131848	0.0147404	-1.4388	PATJ	No
0.8344	8.23557	3.43747	0.0013214	0.0147611	-1.75312	DHX9	No
-0.836325	2.94387	-3.43696	0.00132335	0.0147658	-1.42833	ZFAT	No
1.44013	6.47392	3.43676	0.00132412	0.0147658	-1.68232	SNORA80A	No
1.32109	7.56346	3.43651	0.00132507	0.0147658	-1.73845	EPRS	No
-2.32242	0.935286	-3.43618	0.00132633	0.0147678	-1.25813	LRRC6	No
1.36695	8.35664	3.43494	0.00133108	0.0148087	-1.75692	ALYREF	No
-2.53877	1.027	-3.43315	0.00133797	0.0148732	-1.3159	SRPX	No
-1.36721	3.46445	-3.43208	0.00134208	0.0149068	-1.6321	LUZP1	No
-1.25921	6.02266	-3.43093	0.00134656	0.014936	-1.76876	SERINC3	No
1.49084	7.1353	3.43084	0.00134689	0.014936	-1.7388	MYO1B	No
-1.00397	4.39916	-3.43023	0.00134928	0.0149503	-1.71089	2023-03-05	Yes
1.21776	5.05225	3.42838	0.0013565	0.0150182	-1.50552	UBXN8	No
1.47905	7.28973	3.42803	0.00135786	0.0150211	-1.75215	SNORA52	No
-1.03024	4.82939	-3.42764	0.00135938	0.0150242	-1.74515	STX5	No
1.37416	6.19874	3.42739	0.00136035	0.0150242	-1.68524	SNORD22	No
-1.98145	3.1582	-3.42557	0.00136753	0.0150914	-1.67054	AK5	No
-2.11746	3.2007	-3.42435	0.00137232	0.015132	-1.68798	PLEKHA2	No
-1.18054	3.46981	-3.4236	0.00137528	0.0151524	-1.63358	CSAD	No
-1.72515	2.37048	-3.42304	0.00137751	0.0151648	-1.4996	RIN1	No
-2.33337	1.63716	-3.42251	0.0013796	0.0151756	-1.45238	SYT16	No
-1.17102	3.63681	-3.42093	0.00138592	0.0152259	-1.66533	EVI5	No
-2.33791	2.91248	-3.42081	0.0013864	0.0152259	-1.6812	PRDM8	No
-1.36507	2.14159	-3.41952	0.00139156	0.0152703	-1.38909	RSG1	No
-1.52288	2.16823	-3.41805	0.00139746	0.0153228	-1.4322	OTUD1	No
-1.75528	6.18833	-3.4174	0.00140008	0.0153392	-1.80586	SQSTM1	No
-2.39812	2.78004	-3.41244	0.00142017	0.0155468	-1.69242	SEL1L3	No
2.13391	5.70954	3.41089	0.00142652	0.0155912	-1.50069	MCM8	No
2.06478	7.84401	3.41063	0.00142758	0.0155912	-1.79933	SNORA5C	No
0.980194	7.20335	3.41062	0.00142765	0.0155912	-1.80817	MRPL21	Yes
2.57447	7.24788	3.4092	0.00143348	0.01563	-1.72705	STMN3	No
-1.48006	3.76808	-3.4092	0.00143348	0.01563	-1.74392	HIPK2	No
-1.01953	3.47045	-3.40762	0.00144001	0.0156887	-1.65311	ZNF236	No
-1.17831	3.32568	-3.40697	0.00144267	0.0157051	-1.65254	FGD1	No
-1.92214	5.33079	-3.4062	0.00144589	0.0157277	-1.83343	PTPRF	No
-2.31183	1.55555	-3.40557	0.0014485	0.0157436	-1.46969	IL4R	No
-1.59744	4.32986	-3.40475	0.00145191	0.0157681	-1.80273	RRAS2	No
-1.33349	3.88754	-3.40417	0.00145433	0.0157759	-1.75864	ADAM23	No
-1.41076	2.83691	-3.40387	0.0014556	0.0157759	-1.60098	DENND3	No
-1.26775	2.18346	-3.40375	0.0014561	0.0157759	-1.42122	MIR579	No
-1.05895	2.74904	-3.40294	0.0014595	0.0157929	-1.51828	FAAP20	No
-1.27146	5.2072	-3.4026	0.0014609	0.0157929	-1.82939	UBE2H	Yes
-0.876446	5.30274	-3.40255	0.00146113	0.0157929	-1.82439	UBE2J1	No
-1.33168	6.33859	-3.4006	0.00146931	0.0158571	-1.85289	ARF3	No
-1.64088	1.86053	-3.40059	0.00146939	0.0158571	-1.43057	EXD3	No
-1.07234	3.90867	-3.39854	0.00147805	0.015938	-1.75315	STAM2	No
1.3272	7.40993	3.39814	0.00147976	0.0159439	-1.83961	MRPS21	Yes
-2.32752	4.4088	-3.39703	0.00148447	0.0159732	-1.84114	SCD5	No
-3.08833	2.71434	-3.39695	0.00148482	0.0159732	-1.76443	HES4	No
-1.60368	1.63669	-3.39433	0.00149603	0.0160811	-1.38401	MOB3C	No
-2.56805	0.887874	-3.39175	0.00150714	0.0161878	-1.4113	ERBB4	No
-2.08006	2.3591	-3.39147	0.00150832	0.0161878	-1.64226	FAM134B	No
-1.30673	4.5968	-3.39057	0.00151223	0.016217	-1.84449	NDEL1	No
-1.41319	3.05321	-3.38738	0.0015261	0.0163466	-1.68933	SVIL-AS1	No
-1.13741	4.85685	-3.38725	0.0015267	0.0163466	-1.85876	LRP12	Yes
1.37618	7.01468	3.38677	0.00152879	0.0163561	-1.85797	SNHG15	No
-0.990312	4.44445	-3.38647	0.0015301	0.0163573	-1.83242	HIF1AN	No
-2.35796	1.02864	-3.3851	0.00153612	0.0163798	-1.41263	SERINC2	No
-1.34068	3.80619	-3.38503	0.00153645	0.0163798	-1.80252	FAM213B	No
1.07467	6.57605	3.38499	0.00153662	0.0163798	-1.85525	XPO5	No
-1.07163	5.17541	-3.3849	0.00153699	0.0163798	-1.8727	DAPK3	No
-1.48032	2.42043	-3.38307	0.00154506	0.016453	-1.57773	TP53INP2	No
-0.972316	2.23327	-3.38243	0.00154791	0.0164705	-1.42849	RPL23AP7	No
-2.3991	2.63605	-3.38167	0.0015513	0.0164837	-1.75458	FAM114A1	No
-1.29415	4.21612	-3.38161	0.00155156	0.0164837	-1.84592	TBC1D1	No
-1.75724	4.07087	-3.3772	0.00157128	0.0166679	-1.86953	MAN2A1	No
-1.44034	3.6799	-3.37701	0.00157212	0.0166679	-1.81841	PPP2R5A	No
1.0349	6.22784	3.37691	0.00157256	0.0166679	-1.856	WDR12	No
-1.06781	4.80909	-3.3746	0.00158302	0.0167658	-1.88928	KIAA1109	No
0.907113	8.90395	3.37224	0.00159375	0.0168664	-1.92706	COX7B	Yes
-1.24055	3.75437	-3.37113	0.00159881	0.0168959	-1.82504	STOML1	No
-2.42502	2.84393	-3.37108	0.00159901	0.0168959	-1.81297	ETS1	No
-1.22946	4.16223	-3.36941	0.00160669	0.0169639	-1.87079	C11orf80	No
-1.52504	3.26861	-3.36857	0.00161056	0.0169916	-1.79256	MYADM	No
-0.902299	4.44689	-3.36693	0.00161811	0.0170571	-1.87938	DNAJB12	No
1.14294	7.71322	3.36668	0.00161926	0.0170571	-1.93463	DDX39A	No
-1.04077	4.50664	-3.36567	0.00162397	0.0170935	-1.89592	FAM199X	No
1.37945	8.13061	3.36519	0.00162619	0.0170957	-1.94239	SNORD25	No
-1.09531	5.63477	-3.36509	0.00162667	0.0170957	-1.93813	RAP1GDS1	No
1.92518	7.52375	3.36146	0.00164362	0.0172363	-1.92552	UBE2C	No
1.59481	5.74714	3.36144	0.00164368	0.0172363	-1.75546	TIMELESS	No
-1.33907	1.88245	-3.36138	0.00164397	0.0172363	-1.47391	PDLIM2	No
-1.55811	2.98045	-3.36114	0.0016451	0.0172363	-1.76672	PPP2R3A	No
1.4119	6.34452	3.35984	0.00165125	0.0172875	-1.88033	SNORD81	No
-2.52403	1.98498	-3.35543	0.00167214	0.0174928	-1.72582	IL13RA1	No
-1.78126	1.88538	-3.35446	0.00167676	0.0175278	-1.58063	NFKB2	No
-1.19358	5.65522	-3.35324	0.00168262	0.0175514	-1.97235	MPRIP	No
-1.17766	5.25463	-3.3532	0.00168283	0.0175514	-1.96221	CREB3	No
-1.92488	3.45685	-3.35319	0.00168287	0.0175514	-1.89455	PLXND1	No
-1.48592	2.98434	-3.35292	0.00168418	0.0175516	-1.77965	C14orf79	No
1.03314	6.20294	3.35064	0.00169513	0.0176523	-1.92468	RSRC1	No
-1.00863	4.1854	-3.3485	0.00170554	0.0177473	-1.91297	SLC20A2	No
-1.51699	3.25724	-3.34754	0.00171019	0.0177821	-1.84729	ST3GAL3	No
-0.792525	4.97163	-3.34553	0.00172002	0.0178707	-1.96545	TAOK2	No
-1.86118	3.33484	-3.34492	0.00172304	0.0178885	-1.89913	SEMA3F	No
-1.33065	3.87502	-3.34438	0.00172567	0.0178927	-1.91838	ABHD8	No
1.13606	4.60254	3.3443	0.00172606	0.0178927	-1.64094	CEP83	No
2.20874	9.74789	3.34236	0.00173566	0.0179785	-2.00993	HIST1H2AI	No
1.03176	5.29044	3.34072	0.00174375	0.0180487	-1.82662	SUV39H2	Yes
1.77974	6.60987	3.34044	0.00174516	0.0180496	-1.92371	PRIM1	No
-1.02011	5.38231	-3.33977	0.0017485	0.0180705	-1.99842	MAN1B1	No
1.37224	5.59841	3.33902	0.00175223	0.0180953	-1.82756	MASTL	No
1.02123	4.54387	3.33634	0.00176562	0.0182199	-1.67584	MYNN	No
1.58221	6.30736	3.3346	0.0017744	0.0182967	-1.92481	SNORA9	No
2.02535	6.2421	3.33355	0.0017797	0.0183267	-1.8445	BUB1B	No
-2.07443	2.32641	-3.33349	0.00178	0.0183267	-1.7871	PROCR	No
1.00027	7.49977	3.33166	0.00178931	0.0184088	-2.02715	LARS	No
-1.9314	1.35025	-3.33068	0.00179429	0.0184461	-1.55346	PCDHA6	No
1.12569	15.9781	3.32999	0.00179782	0.0184685	-1.97862	RPPH1	No
1.02149	5.29948	3.32684	0.001814	0.0186208	-1.8665	AIMP1	No
1.91949	6.16485	3.32599	0.00181839	0.0186518	-1.87233	SLC25A13	Yes
2.00879	5.76556	3.32336	0.00183205	0.0187778	-1.77977	SNORD1A	No
-1.70215	2.91701	-3.32204	0.0018389	0.0188339	-1.88253	FBXO44	No
-1.31476	4.20329	-3.32121	0.00184328	0.0188646	-2.00838	DAP	Yes
-0.949777	4.31689	-3.32084	0.00184522	0.0188703	-1.9953	NADK2	Yes
-1.15601	3.28799	-3.3178	0.0018612	0.0190196	-1.87916	TPCN1	No
-1.20108	3.58329	-3.3172	0.00186438	0.0190379	-1.94108	RUBCN	No
-1.15717	4.77537	-3.3165	0.0018681	0.0190616	-2.04665	RAB5B	No
-1.53295	4.66809	-3.31621	0.00186962	0.0190629	-2.05212	NCDN	No
-1.06031	4.14767	-3.31383	0.00188229	0.019173	-2.00629	CSGALNACT2	No
-0.981775	4.7981	-3.31348	0.00188418	0.019173	-2.05012	YIF1B	No
-1.16353	2.44168	-3.31314	0.00188595	0.019173	-1.70513	DPY19L1P1	No
-1.21755	3.11995	-3.31313	0.00188603	0.019173	-1.86689	ENTPD7	No
-1.11322	4.00375	-3.3123	0.00189049	0.019204	-1.99964	RASSF1	No
-2.62896	1.14458	-3.31147	0.00189495	0.0192351	-1.68346	PARP14	No
0.808099	6.23776	3.31098	0.00189759	0.0192399	-2.04862	MRPL50	Yes
1.89107	7.25152	3.31085	0.00189824	0.0192399	-2.04839	NUSAP1	No
-0.948157	3.50935	-3.30984	0.00190372	0.0192682	-1.911	USP54	Yes
-1.39151	2.67225	-3.30967	0.00190463	0.0192682	-1.81194	SORBS3	No
1.44084	6.52183	3.30944	0.00190585	0.0192682	-2.02908	ATAD2	No
1.83674	5.13079	3.30929	0.00190667	0.0192682	-1.69845	CHEK2	No
1.95784	5.99656	3.30883	0.00190919	0.0192794	-1.87419	TTK	No
-3.7604	2.32613	-3.30784	0.00191455	0.0193193	-1.98658	GNG11	No
-2.72271	-0.0588798	-3.30263	0.00194302	0.0195922	-1.48176	MATK	No
2.28965	4.96231	3.30069	0.00195372	0.0196855	-1.57891	CEP152	No
-0.969219	4.61162	-3.29977	0.00195884	0.0197226	-2.07586	DGKZ	No
-1.40131	5.29445	-3.29906	0.00196277	0.0197475	-2.11275	AP2A1	No
-1.57032	2.95047	-3.29878	0.00196431	0.0197485	-1.92907	HEBP1	Yes
1.09319	6.34106	3.2984	0.00196641	0.0197551	-2.07059	EXOSC9	No
-1.15255	4.50779	-3.29792	0.00196908	0.0197674	-2.08303	ANKFY1	No
-1.17104	5.4932	-3.29711	0.0019736	0.0197916	-2.11832	REEP5	No
1.81256	5.48138	3.29697	0.00197439	0.0197916	-1.82337	DBF4	No
1.12812	9.56336	3.29605	0.00197954	0.0198288	-2.12581	CCT3	No
-1.09862	4.79684	-3.2935	0.00199391	0.0199581	-2.10703	C5orf30	No
-0.927586	4.75146	-3.29322	0.00199547	0.0199591	-2.0995	CHMP4A	No
2.29504	6.2037	3.29285	0.00199754	0.0199652	-1.89365	CDC6	No
0.934081	6.4152	3.29091	0.00200853	0.0200604	-2.10564	RANBP2	No
-1.6582	1.4678	-3.29043	0.00201127	0.020073	-1.63419	PCDHGA9	No
1.43969	6.21092	3.28887	0.00202017	0.0201397	-2.05162	TMEM33	No
-1.04561	3.60152	-3.28863	0.00202152	0.0201397	-1.99786	C10orf12	No
-1.84771	1.97161	-3.28847	0.00202246	0.0201397	-1.79029	DUSP5	No
3.00786	5.59705	3.28823	0.00202384	0.0201397	-1.60062	XRCC2	No
-1.22661	5.05265	-3.28745	0.00202828	0.0201692	-2.13382	KIF3B	No
1.08815	5.68609	3.28669	0.00203268	0.0201983	-2.03016	POLA1	No
-0.877967	3.4188	-3.28588	0.00203733	0.0202298	-1.94485	KIAA0556	No
-2.31043	3.66829	-3.28532	0.00204056	0.0202471	-2.10948	BLVRB	No
-1.80277	3.00771	-3.28406	0.00204781	0.0203044	-2.01025	CTSH	No
-1.63537	1.7324	-3.28322	0.0020527	0.0203273	-1.70624	SLC6A9	No
-2.50347	-0.303341	-3.28315	0.0020531	0.0203273	-1.45984	LAPTM5	No
-1.27148	3.25311	-3.2817	0.00206151	0.0203879	-1.98727	PPM1M	No
0.747059	7.40832	3.28143	0.00206308	0.0203879	-2.16443	SRSF6	No
1.38744	6.05341	3.28133	0.00206369	0.0203879	-2.0567	CHAF1A	No
-0.952078	3.12128	-3.28009	0.00207095	0.0204448	-1.90935	ING2	No
-1.02962	3.01347	-3.27905	0.00207701	0.0204899	-1.90355	ATG2A	No
-2.84563	0.726543	-3.27534	0.00209888	0.0206907	-1.7201	GDF6	No
-3.05349	0.486489	-3.27486	0.00210173	0.0207038	-1.71978	IGSF21	No
-1.00094	4.92174	-3.27369	0.00210865	0.0207571	-2.16172	BCKDK	Yes
-1.20915	4.17198	-3.27332	0.0021109	0.0207643	-2.12698	SLC25A12	Yes
2.5112	6.89969	3.27187	0.00211952	0.0208341	-2.04663	CDK6	No
1.18753	6.04485	3.27147	0.00212195	0.020843	-2.10659	PAK1IP1	No
-1.23743	3.69657	-3.27041	0.00212826	0.0208899	-2.08575	BCAS4	No
-2.34835	1.24643	-3.26855	0.00213944	0.0209846	-1.77279	LOC202181	No
-1.55524	2.85115	-3.26817	0.00214177	0.0209925	-1.98983	ARNTL	No
-1.78391	2.77843	-3.26775	0.00214431	0.0210022	-2.01106	DUSP22	No
-3.36469	2.61905	-3.26581	0.00215608	0.0210877	-2.11473	CPNE7	No
-1.6773	3.14444	-3.26574	0.0021565	0.0210877	-2.06633	VPS9D1	No
-0.876735	3.30418	-3.26555	0.00215766	0.0210877	-1.97388	SPRYD7	No
0.905059	7.07293	3.26282	0.00217427	0.0212181	-2.20327	NAE1	No
1.71698	5.07402	3.2626	0.00217562	0.0212181	-1.83595	ZGRF1	No
-0.983448	4.13438	-3.2626	0.00217565	0.0212181	-2.13472	MED15	No
-1.02625	3.28274	-3.26158	0.00218192	0.021264	-2.00692	USP35	No
-1.40722	3.36785	-3.25708	0.00220971	0.0215177	-2.09017	PXN	No
-1.27011	3.07554	-3.25686	0.0022111	0.0215177	-2.01666	PLEKHO2	No
-1.05261	5.42898	-3.25619	0.00221526	0.0215359	-2.22286	ESYT2	No
0.924809	6.24257	3.25605	0.00221612	0.0215359	-2.1877	SNORD102	No
-0.860204	4.38459	-3.25543	0.00222001	0.0215584	-2.16849	GORASP1	No
-1.29166	5.24319	-3.25308	0.00223473	0.02168	-2.23117	FAM168A	No
-2.32084	3.49707	-3.25293	0.0022357	0.02168	-2.18487	NECTIN3	No
1.76947	5.77875	3.25265	0.00223741	0.0216812	-2.0222	LIMD2	No
-1.39165	4.48002	-3.25201	0.00224148	0.0217052	-2.21238	CACNB3	No
1.12513	8.56355	3.25033	0.00225208	0.0217924	-2.25571	TOMM20	Yes
1.12507	5.73242	3.24948	0.00225749	0.0218293	-2.13025	DDX11	No
4.1779	6.09343	3.24872	0.00226228	0.0218601	-1.58437	QPRT	No
-2.27267	1.57711	-3.24827	0.00226516	0.0218725	-1.88609	ARHGEF6	No
-2.4447	1.63671	-3.24779	0.0022682	0.0218865	-1.92867	GPRC5C	No
-1.87017	2.23381	-3.24709	0.00227268	0.0219142	-1.9669	GDPD5	No
-1.01497	3.38246	-3.24239	0.00230287	0.0221897	-2.07535	CEP104	No
-1.12112	2.5173	-3.24183	0.0023065	0.022209	-1.90193	CCNT2-AS1	No
-1.33389	5.55109	-3.24128	0.00231009	0.0222179	-2.27082	MGAT4B	No
-0.93089	3.18665	-3.24119	0.00231068	0.0222179	-2.02317	ZNF827	No
-0.953488	4.24945	-3.24087	0.00231277	0.0222225	-2.20102	PEX10	No
1.45178	6.42574	3.24049	0.00231521	0.0222302	-2.20246	DCAF13	No
-1.32407	6.14822	-3.23993	0.00231888	0.0222418	-2.28235	BNIP3L	Yes
-0.820433	3.61079	-3.23967	0.00232059	0.0222418	-2.09519	SGMS1	No
-1.44532	2.93593	-3.23956	0.0023213	0.0222418	-2.06513	UBE2Q2P1	No
-1.52666	3.97754	-3.23927	0.00232318	0.022243	-2.22054	DIP2C	No
-1.21727	4.76459	-3.23904	0.00232468	0.022243	-2.25334	WDFY3	No
1.13605	6.07972	3.23866	0.00232715	0.0222473	-2.20194	GOLIM4	No
-2.63514	2.85861	-3.23847	0.00232838	0.0222473	-2.18105	NECTIN2	No
1.45367	6.10743	3.23727	0.00233627	0.0223071	-2.17298	SNORA26	No
1.76071	9.085	3.23669	0.00234003	0.0223275	-2.29128	HIST2H2BF	No
1.21398	6.88207	3.23566	0.00234679	0.0223764	-2.26205	DUS1L	No
-0.94439	5.13718	-3.23477	0.0023527	0.0224171	-2.26995	C4orf3	No
0.854566	4.69546	3.23382	0.00235899	0.0224614	-2.01934	PALB2	No
0.926676	6.60201	3.23234	0.00236875	0.0225257	-2.27021	NUP155	No
-0.734605	5.67123	-3.2323	0.00236904	0.0225257	-2.28536	ABL1	No
1.63332	7.00568	3.23192	0.00237157	0.0225341	-2.25741	SMC4	No
-1.57491	6.42577	-3.23067	0.00237988	0.0225973	-2.30542	TRIO	No
-1.30165	3.16813	-3.23024	0.0023828	0.0226093	-2.11266	TMEM161B-AS1	No
-2.47414	1.43253	-3.22922	0.00238959	0.0226452	-1.93342	ADAM12	No
-1.99406	5.48118	-3.22918	0.00238989	0.0226452	-2.30902	C12orf75	No
-0.608055	6.47967	-3.22858	0.00239388	0.0226673	-2.3097	TRPC4AP	No
-1.73471	3.37281	-3.22771	0.00239975	0.0227071	-2.20452	HECA	No
-1.07801	3.70866	-3.22399	0.0024249	0.0229292	-2.19089	PHF13	No
-2.57894	1.30593	-3.22303	0.00243138	0.0229746	-1.94767	EGFL7	No
-2.58627	1.83001	-3.21896	0.00245926	0.023222	-2.07151	CSPG5	Yes
-1.8511	3.81498	-3.21824	0.00246421	0.0232436	-2.27994	CRAT	Yes
2.12999	6.25881	3.21814	0.00246495	0.0232436	-2.13214	ASPM	No
-1.45598	5.31797	-3.21696	0.00247309	0.0233043	-2.33161	FLII	No
-1.39111	6.96926	-3.21171	0.00250963	0.0236323	-2.35177	RTN4	No
-1.18138	5.80416	-3.21117	0.00251345	0.023652	-2.35261	PPDPF	No
-1.15928	4.05209	-3.21079	0.00251614	0.0236611	-2.27692	SNTA1	No
-1.7153	4.09004	-3.21053	0.00251797	0.023662	-2.31252	PLEC	No
0.559372	8.09721	3.21009	0.00252103	0.0236624	-2.36199	RBM39	No
1.41262	4.13236	3.20999	0.00252177	0.0236624	-1.81638	SDHAF3	Yes
-2.62172	1.58362	-3.20978	0.0025232	0.0236624	-2.04484	PLPP2	Yes
-1.36934	5.62793	-3.20841	0.00253294	0.0237135	-2.35945	PITHD1	No
1.07177	6.04218	3.2083	0.00253371	0.0237135	-2.28431	RBM34	No
-1.8258	5.30394	-3.20828	0.00253386	0.0237135	-2.36012	ADAM9	No
-1.68736	1.52765	-3.20452	0.00256058	0.0239472	-1.87388	PCDHB13	No
-1.67547	2.4973	-3.2013	0.00258372	0.0241471	-2.11037	MIR628	No
1.53215	5.31558	3.20007	0.00259257	0.0242133	-2.10488	CBX8	No
-1.0753	4.62388	-3.19936	0.00259772	0.0242412	-2.34631	INPP5A	No
2.12136	6.13549	3.19914	0.00259932	0.0242412	-2.15866	PBK	No
0.910053	11.697	3.19893	0.00260088	0.0242412	-2.36325	RPL38	No
-1.80331	2.01529	-3.19847	0.00260421	0.0242557	-2.03189	TMEM240	No
-2.20931	2.96278	-3.1949	0.00263029	0.0244819	-2.27937	GPR137B	No
-2.16414	2.63998	-3.19392	0.00263748	0.0245322	-2.23003	NFIA	No
1.13381	4.84992	3.19334	0.00264176	0.0245553	-2.10012	DNAAF2	No
-1.12502	3.94324	-3.1926	0.00264717	0.0245888	-2.30999	FAM160A2	Yes
-1.5684	2.11453	-3.19155	0.00265499	0.0246447	-2.02625	AGPAT4-IT1	No
-1.69784	4.23167	-3.19109	0.00265833	0.024659	-2.36994	BACE1	No
-1.17937	4.67915	-3.18765	0.002684	0.0248613	-2.38352	TCEAL1	No
1.23737	5.68624	3.18746	0.00268535	0.0248613	-2.26732	ELMOD2	No
1.41655	10.2432	3.18743	0.0026856	0.0248613	-2.40791	HIST1H4H	No
-0.838995	4.66779	-3.1871	0.00268808	0.0248674	-2.36932	GNA12	No
-1.34685	4.28124	-3.18659	0.0026919	0.024886	-2.37128	EGLN1	No
1.60477	5.45522	3.18604	0.00269603	0.0249073	-2.15234	CENPK	No
-1.39297	7.56258	-3.18531	0.00270151	0.0249411	-2.41467	GNB1	No
-1.1639	3.57174	-3.18428	0.0027093	0.0249543	-2.2841	MKL1	No
1.2889	4.09741	3.18412	0.00271047	0.0249543	-1.9015	DHODH	Yes
-2.04578	2.26861	-3.18385	0.0027125	0.0249543	-2.16687	DPY19L2	Yes
1.6378	4.07596	3.18379	0.00271296	0.0249543	-1.82102	METTL18	No
1.04421	6.62023	3.1837	0.00271364	0.0249543	-2.39336	CCDC47	No
1.10759	5.95256	3.18335	0.00271629	0.0249543	-2.33635	TDG	No
-1.20257	3.14484	-3.18313	0.00271797	0.0249543	-2.21172	HEXIM1	No
1.18312	6.13248	3.18307	0.00271839	0.0249543	-2.34877	MIOS	No
-1.0866	4.6194	-3.1828	0.0027205	0.0249543	-2.38977	RAB8B	No
1.1621	5.30531	3.18258	0.0027221	0.0249543	-2.22207	SNORA27	No
-1.00165	4.53242	-3.18246	0.00272302	0.0249543	-2.38109	SECISBP2L	No
-2.24494	2.31036	-3.1806	0.00273715	0.025067	-2.21249	SAMD4A	No
1.38532	6.80019	3.17942	0.00274615	0.0251326	-2.39678	SNORD76	No
-1.15977	4.91941	-3.17801	0.00275698	0.0252148	-2.41691	EMC1	No
-1.58344	3.17833	-3.17755	0.00276048	0.0252299	-2.29199	TMCC2	No
-2.6148	2.68134	-3.17608	0.00277184	0.0253169	-2.32179	SDC4	No
1.27836	5.65033	3.17381	0.00278939	0.0254538	-2.29112	POLR1B	No
-1.44678	8.66724	-3.17366	0.00279056	0.0254538	-2.43648	PSAP	No
-1.68345	1.87172	-3.17303	0.00279541	0.0254811	-2.03459	MIR3139	No
-0.7848	4.44119	-3.17242	0.00280014	0.0255072	-2.38548	PDPK1	No
-1.33331	4.10835	-3.17179	0.00280507	0.0255351	-2.39613	SPRED1	No
1.49541	7.16947	3.17104	0.0028109	0.0255712	-2.43204	MCM5	No
0.871639	6.11554	3.17079	0.00281284	0.0255718	-2.40501	RFC1	No
-0.723798	4.12616	-3.16941	0.00282371	0.0256215	-2.35062	VCPIP1	No
-1.95647	1.96175	-3.16939	0.00282386	0.0256215	-2.11595	SMIM3	No
-1.91177	2.22308	-3.16938	0.00282393	0.0256215	-2.16926	EVA1B	No
2.42953	5.2337	3.16687	0.0028437	0.0257774	-1.95576	EME1	No
1.04428	7.07987	3.16672	0.00284489	0.0257774	-2.45286	CHCHD3	Yes
1.03358	7.76125	3.16569	0.00285297	0.0258284	-2.47018	SUPT16H	No
-1.18178	4.6497	-3.16553	0.00285429	0.0258284	-2.43991	TMEM9B	No
1.47613	7.70126	3.16447	0.00286265	0.0258869	-2.46303	NME1	No
-0.898058	3.59653	-3.16333	0.00287177	0.0259503	-2.30345	FBRS	No
-2.71751	0.219243	-3.16312	0.00287345	0.0259503	-1.87438	EVA1A	No
-2.45979	1.35558	-3.16214	0.00288127	0.0259877	-2.09245	COL11A1	No
-0.828421	3.75814	-3.16212	0.0028814	0.0259877	-2.32575	UPRT	No
1.75229	6.60458	3.15859	0.0029098	0.0262265	-2.40412	CDK1	No
-1.00102	2.69785	-3.15747	0.00291881	0.0262904	-2.13701	TMEM254	No
1.25424	4.83869	3.15654	0.00292638	0.0263413	-2.16163	NOL8	No
0.898479	5.95449	3.15574	0.00293285	0.0263664	-2.42854	THOC2	No
0.971393	5.27793	3.15572	0.00293302	0.0263664	-2.32236	RNF168	No
-2.05481	2.1357	-3.15515	0.00293765	0.0263906	-2.20973	COPZ2	No
1.2594	5.87834	3.1537	0.00294953	0.0264589	-2.3827	CCDC58	Yes
0.891408	5.30775	3.15354	0.0029508	0.0264589	-2.34643	DDX20	No
-2.76294	0.164771	-3.15351	0.00295106	0.0264589	-1.91176	PENK	No
-1.03814	4.28174	-3.15296	0.00295555	0.0264677	-2.44015	MAPK9	No
1.39994	7.68793	3.15292	0.00295591	0.0264677	-2.49424	PAICS	Yes
-1.50882	3.80246	-3.15259	0.00295857	0.0264741	-2.42975	CHST11	No
1.63955	3.58524	3.15101	0.00297153	0.0265728	-1.81066	MREG	No
-1.27732	3.82482	-3.15076	0.00297362	0.026574	-2.41911	MICAL3	No
1.57768	4.85785	3.14997	0.00298013	0.0266066	-2.10686	PUS3	No
-1.06778	3.40435	-3.14985	0.00298115	0.0266066	-2.32793	STYX	No
-1.23867	2.02264	-3.14947	0.00298425	0.0266168	-2.03674	ERMAP	No
-2.4731	0.457862	-3.14848	0.00299243	0.0266724	-1.92843	ACCS	Yes
1.61764	6.30245	3.14647	0.00300917	0.0268036	-2.4126	ECT2	No
-1.9281	1.24265	-3.14624	0.00301107	0.0268036	-1.99927	SSPN	No
-2.29535	3.10126	-3.14591	0.00301387	0.0268111	-2.42778	EGFR	No
1.11948	5.56755	3.14353	0.00303371	0.0269578	-2.38011	FIGNL1	No
1.4973	5.97635	3.14346	0.0030343	0.0269578	-2.39038	SLC5A6	No
-1.61023	3.10466	-3.1427	0.00304074	0.0269933	-2.37339	ARHGAP33	No
-0.975763	4.27722	-3.14252	0.00304225	0.0269933	-2.46209	SGPP1	No
-0.766863	5.5651	-3.14143	0.00305144	0.0270525	-2.52067	SCYL1	No
-1.26797	4.7538	-3.14106	0.00305451	0.0270525	-2.50984	MGAT1	No
-1.49661	3.34494	-3.14102	0.00305486	0.0270525	-2.40137	LRRC16A	No
-0.875197	4.87342	-3.13977	0.00306549	0.0271291	-2.50625	PHKB	No
-1.32144	2.91848	-3.13938	0.00306877	0.0271405	-2.29749	ERAP1	No
-1.50934	2.29986	-3.13904	0.00307164	0.0271457	-2.19297	TCP11L2	No
-1.20305	1.92838	-3.13884	0.00307332	0.0271457	-2.03764	MBLAC1	No
-2.22105	2.21848	-3.13823	0.00307859	0.0271747	-2.29769	PDE5A	No
-2.03247	2.1194	-3.1378	0.00308225	0.0271752	-2.24914	HSBP1L1	No
-0.954378	3.43324	-3.13752	0.00308457	0.0271752	-2.34793	TADA2B	No
-1.68948	3.84888	-3.13752	0.00308461	0.0271752	-2.48443	SERINC5	No
-0.915827	2.79868	-3.13728	0.00308665	0.0271756	-2.19401	ARSK	No
-1.8316	1.99464	-3.13696	0.00308938	0.0271821	-2.19076	NOVA1	No
1.27667	5.43465	3.13386	0.003116	0.0273918	-2.3515	CCDC59	No
0.752722	8.28006	3.13372	0.00311721	0.0273918	-2.56068	ATP5G2	No
-2.68075	3.13735	-3.13071	0.00314318	0.0275876	-2.4896	MIR138-1	No
-2.25893	1.4249	-3.13031	0.00314662	0.0275876	-2.15117	CFLAR	No
-1.0601	5.12305	-3.13024	0.0031473	0.0275876	-2.54439	COMT	Yes
1.03758	7.50741	3.13021	0.00314757	0.0275876	-2.55663	ACP1	No
-3.05138	3.74124	-3.12827	0.00316441	0.0277101	-2.53795	MIR548AO	No
-1.05356	4.09783	-3.12814	0.00316559	0.0277101	-2.48765	TSC22D2	No
-1.11337	5.53125	-3.12732	0.00317273	0.0277394	-2.5633	TMCO3	No
-0.947692	4.50962	-3.12729	0.003173	0.0277394	-2.5194	ALS2	No
-1.94996	2.55416	-3.12652	0.00317979	0.0277749	-2.3591	SOWAHC	No
-1.7457	1.92598	-3.12636	0.00318113	0.0277749	-2.17948	ARRDC2	No
-1.56179	2.52363	-3.12479	0.00319497	0.0278723	-2.2953	MIR4473	No
-0.91527	5.7211	-3.12463	0.00319635	0.0278723	-2.57083	ATP6V1H	No
0.753992	6.45271	3.12429	0.00319936	0.0278807	-2.55206	BCAS2	No
-2.77084	0.541381	-3.124	0.00320197	0.0278857	-2.06654	BEX5	No
1.48945	10.6092	3.12346	0.00320674	0.0279094	-2.5714	HIST1H2BG	No
1.7005	10.6807	3.12322	0.00320885	0.0279101	-2.57293	NPM1	No
-0.879003	3.45002	-3.12248	0.00321544	0.0279496	-2.3766	THAP3	Yes
-2.45122	3.11373	-3.122	0.00321966	0.0279685	-2.49963	S100A13	No
-2.60875	0.572223	-3.12154	0.00322374	0.0279862	-2.05108	SH3GL2	No
-1.11091	3.96044	-3.12067	0.00323146	0.0280354	-2.49678	AKTIP	No
1.70724	5.22724	3.12025	0.00323523	0.0280503	-2.25098	FUZ	No
2.14306	7.42306	3.11922	0.0032444	0.028112	-2.54726	CENPV	No
1.29293	8.98214	3.11851	0.00325082	0.0281497	-2.59891	SNRPB	No
-1.35294	6.06993	-3.11779	0.00325722	0.0281642	-2.60033	SDCBP	No
-1.28453	4.59485	-3.11771	0.00325798	0.0281642	-2.5643	FUT11	No
-0.925699	3.46083	-3.11763	0.00325866	0.0281642	-2.39763	MBD2	No
1.19735	5.152	3.1156	0.00327701	0.0282957	-2.35553	POGLUT1	No
-0.780345	2.24508	-3.11548	0.00327802	0.0282957	-2.08344	CXorf40A	No
-1.51035	1.79624	-3.11448	0.00328714	0.0283565	-2.12552	IRF1	No
-1.22541	4.4791	-3.11317	0.00329902	0.0284319	-2.56794	LIMK1	No
-0.961129	9.88321	-3.11305	0.00330004	0.0284319	-2.58702	CFL1	No
-3.96666	3.70558	-3.11235	0.00330647	0.0284694	-2.58652	SCG5	No
-0.652744	7.33249	-3.11128	0.00331621	0.0285353	-2.61667	SKP1	No
-1.00065	3.14206	-3.11067	0.00332175	0.028565	-2.36378	INO80D	No
-0.80113	4.09859	-3.10948	0.00333269	0.028641	-2.51087	HOOK3	No
-0.776094	4.40459	-3.10909	0.00333627	0.0286538	-2.54436	RAB9A	No
-2.2096	1.15593	-3.10808	0.0033455	0.028715	-2.1394	CACNA1C	No
-2.87531	3.42725	-3.10756	0.00335035	0.0287386	-2.57193	CCDC109B	No
1.06578	5.53872	3.10646	0.00336049	0.0288075	-2.47885	TMA16	No
0.83988	7.53053	3.10573	0.00336719	0.0288469	-2.62428	ANP32A	No
-1.74992	5.7986	-3.10525	0.00337172	0.0288676	-2.63251	CHD3	No
-1.17188	5.20043	-3.10407	0.00338268	0.0289433	-2.61585	BTBD10	No
1.29391	7.57009	3.10354	0.00338761	0.0289574	-2.62133	GNL3	No
-1.08526	2.78809	-3.10334	0.00338948	0.0289574	-2.3165	C2orf27A	No
-1.53679	5.26224	-3.10321	0.00339068	0.0289574	-2.62713	TSPAN5	No
1.78595	5.56205	3.10282	0.0033943	0.0289702	-2.34945	CENPA	No
0.733786	7.10469	3.10223	0.00339978	0.0289712	-2.62601	TRA2B	No
2.10459	5.14477	3.1021	0.00340097	0.0289712	-2.17127	KIF18B	No
0.902036	6.48402	3.10202	0.00340175	0.0289712	-2.60447	DUSP12	No
1.44149	9.52612	3.10177	0.00340409	0.0289712	-2.63806	HIST1H2BK	No
-1.28536	4.19753	-3.10167	0.00340501	0.0289712	-2.58158	CTXN1	No
0.754504	8.35519	3.10121	0.00340937	0.0289902	-2.64417	HNRNPU	No
-1.66323	3.83776	-3.10044	0.00341659	0.0290335	-2.57735	RASA3	No
-1.73771	4.85975	-3.09895	0.00343058	0.0291344	-2.63078	CHPF	No
-1.13236	5.69876	-3.09861	0.0034338	0.0291436	-2.64158	CLTB	No
-1.16413	2.67099	-3.0979	0.0034405	0.0291824	-2.31701	ETV6	No
-2.11787	1.29791	-3.09698	0.00344918	0.0292378	-2.17373	IFI35	No
-1.20051	4.26894	-3.09573	0.00346104	0.0293202	-2.59728	PNPLA6	No
-1.05231	3.82202	-3.09523	0.00346582	0.0293425	-2.5378	C7orf60	No
-1.15088	5.3928	-3.09335	0.00348374	0.029476	-2.64788	ATP6V0C	No
-3.38772	3.49843	-3.09036	0.00351251	0.029701	-2.62864	PON2	No
-0.918671	2.98797	-3.0893	0.00352273	0.0297447	-2.36622	ZNF699	No
-1.03632	4.05811	-3.08905	0.00352514	0.0297447	-2.58252	FBXO42	No
-1.49877	5.16545	-3.08876	0.00352789	0.0297447	-2.6608	IDS	No
-1.33361	3.21232	-3.08872	0.00352832	0.0297447	-2.49142	ARL15	No
-2.13419	2.83473	-3.0887	0.00352856	0.0297447	-2.52902	PCDHGC3	No
-1.12674	3.12992	-3.08778	0.00353745	0.029786	-2.44344	GLTSCR1L	No
-0.961283	5.09374	-3.08774	0.00353781	0.029786	-2.65074	ARFGAP3	No
-2.16586	2.11591	-3.08737	0.00354138	0.0297977	-2.40026	PALMD	No
1.00119	6.30542	3.08507	0.00356379	0.0299678	-2.63132	THAP12	No
-1.23606	7.61178	-3.08447	0.00356972	0.0299992	-2.67612	YWHAH	No
-1.16813	4.72573	-3.08377	0.00357656	0.0300226	-2.65339	RSU1	No
1.74531	5.95361	3.08373	0.00357689	0.0300226	-2.49378	RBMS1	No
0.910643	8.43776	3.0835	0.00357914	0.0300231	-2.68964	KPNB1	No
1.59641	5.76319	3.08325	0.00358162	0.0300254	-2.48657	RPA3	No
-1.52866	2.4478	-3.08099	0.00360392	0.0301865	-2.37531	NABP1	No
-1.3109	4.91724	-3.08085	0.00360525	0.0301865	-2.67049	ABHD2	No
1.18218	6.52369	3.08005	0.00361318	0.0302273	-2.6476	MCM6	No
-1.25376	7.55486	-3.07985	0.00361516	0.0302273	-2.68828	SPTBN1	No
1.00767	6.98252	3.07947	0.00361895	0.0302273	-2.67619	NCBP2	No
0.768856	7.88571	3.07947	0.00361897	0.0302273	-2.69819	CHD4	No
-1.66561	2.67908	-3.07867	0.00362686	0.0302748	-2.4621	PNPLA3	Yes
-0.932447	4.10861	-3.07782	0.0036353	0.0302864	-2.60667	NCOA3	No
-1.66949	6.86989	-3.07774	0.00363608	0.0302864	-2.69645	CD151	No
-1.08243	3.47804	-3.07771	0.00363646	0.0302864	-2.52973	KIAA1841	No
1.16795	4.27441	3.07756	0.00363787	0.0302864	-2.23927	WDR53	No
-2.58045	4.49621	-3.07742	0.00363933	0.0302864	-2.69007	ARL4C	No
-1.99479	5.16962	-3.07709	0.00364263	0.0302954	-2.69924	CST3	No
-1.32756	5.42474	-3.07627	0.0036508	0.0303449	-2.69605	CMPK1	No
1.15481	9.05985	3.07595	0.00365399	0.030353	-2.70641	EIF3E	No
1.63418	6.77295	3.07524	0.00366113	0.0303939	-2.64604	ZWINT	No
1.3417	7.6476	3.07453	0.00366821	0.0304342	-2.69621	SNORD44	No
-0.974496	3.72622	-3.07384	0.00367511	0.0304729	-2.56774	WDR60	No
-1.71431	2.31867	-3.07277	0.00368595	0.0305442	-2.40371	PGPEP1	No
-3.00299	3.11847	-3.07143	0.0036995	0.030638	-2.64852	CNN2	No
-1.29854	3.95576	-3.07024	0.00371157	0.0307193	-2.64091	SEPN1	No
-2.62608	0.377694	-3.06748	0.00373961	0.0309284	-2.14742	NTRK2	No
1.75255	6.81144	3.06731	0.00374135	0.0309284	-2.65957	CCNB2	No
-0.897605	3.20424	-3.06562	0.00375869	0.0310529	-2.471	IKBKG	No
-0.820468	4.93852	-3.06278	0.00378805	0.0312766	-2.70476	SMG1	No
-1.95266	2.98581	-3.06246	0.00379128	0.0312843	-2.59905	KITLG	No
-1.18081	2.34964	-3.06168	0.00379944	0.0313328	-2.32949	MIR3661	No
-1.52393	4.66617	-3.06137	0.00380262	0.0313401	-2.7168	TSPAN4	No
-1.89472	2.04169	-3.05907	0.00382653	0.0315182	-2.40505	UNC93B1	No
-0.853778	3.5844	-3.05824	0.00383523	0.0315699	-2.56212	CLOCK	No
0.715516	8.58075	3.05803	0.00383743	0.0315699	-2.75288	RBMX	No
2.21905	5.6236	3.05773	0.00384057	0.0315768	-2.37903	CDC25A	No
1.07932	8.50523	3.05672	0.00385125	0.0316456	-2.75782	HSPA9	Yes
-2.36652	0.579558	-3.05482	0.00387121	0.0317642	-2.17438	STK32B	No
1.30363	5.50803	3.05476	0.00387189	0.0317642	-2.564	LDAH	No
2.10797	6.30864	3.05468	0.00387266	0.0317642	-2.57099	SNORA50C	No
-0.871676	4.13389	-3.05422	0.00387754	0.0317789	-2.66375	CARNMT1	No
1.58427	7.51205	3.05407	0.00387911	0.0317789	-2.74054	SNORD74	No
-3.18599	2.30722	-3.05383	0.00388171	0.0317812	-2.62473	RAB34	No
-2.31874	2.13984	-3.05289	0.00389169	0.0318264	-2.51691	TMEM159	No
-2.24248	1.22878	-3.05287	0.00389189	0.0318264	-2.30293	PCDHGC4	No
1.66865	5.27747	3.05244	0.00389644	0.0318446	-2.43556	PLK4	No
-2.31086	3.40522	-3.0519	0.00390215	0.0318538	-2.69792	PTPRM	No
0.965986	4.17198	3.05168	0.0039045	0.0318538	-2.32739	FASTKD3	Yes
2.23615	7.0561	3.05165	0.00390487	0.0318538	-2.67732	RRM2	No
1.73275	6.19303	3.05146	0.00390688	0.0318538	-2.6229	AEN	No
-2.69989	0.951304	-3.0502	0.00392037	0.0319447	-2.31833	ARSJ	No
-1.17066	4.16745	-3.04949	0.00392793	0.0319872	-2.70392	GLTP	No
-2.2515	1.5724	-3.04847	0.0039389	0.0320552	-2.38778	TRIM5	No
-1.79352	10.4932	-3.04827	0.00394097	0.0320552	-2.74007	ACTG1	No
-1.13256	3.7696	-3.04751	0.00394921	0.0321031	-2.66187	RNF24	No
-1.52532	4.40887	-3.04622	0.00396307	0.0321967	-2.74588	ECE1	No
1.83964	6.08039	3.04489	0.00397748	0.0322946	-2.59727	MELK	No
1.75507	5.17327	3.04425	0.00398444	0.0323319	-2.40916	TTF2	No
-1.63018	2.19458	-3.0433	0.0039947	0.0323959	-2.43092	CHRNB1	No
-1.10965	6.63969	-3.04233	0.00400529	0.0324626	-2.794	HP1BP3	No
0.924288	8.32958	3.04088	0.00402115	0.0325718	-2.79809	CBX3	No
1.92964	5.52387	3.03893	0.00404254	0.032709	-2.47659	SNORD134	No
1.21575	6.91909	3.0389	0.00404287	0.032709	-2.77166	SNORA67	No
-0.84931	3.54486	-3.03823	0.00405026	0.0327494	-2.605	SYS1	No
-1.73095	2.77775	-3.03765	0.00405668	0.0327819	-2.59625	DGKQ	No
0.99747	5.69252	3.03723	0.00406123	0.0327967	-2.69005	NUDCD1	No
-1.07738	4.84182	-3.03705	0.00406331	0.0327967	-2.77427	TCEAL3	No
-1.10632	5.5339	-3.03662	0.00406797	0.0328149	-2.79503	BRI3	No
1.65915	5.14937	3.03407	0.00409637	0.0330246	-2.45366	SNORA65	No
2.39705	5.39211	3.03365	0.00410097	0.0330422	-2.34549	ZNF141	No
1.4612	7.25189	3.03307	0.00410754	0.0330693	-2.7899	FEN1	No
1.05372	7.34683	3.03292	0.00410917	0.0330693	-2.80141	HSD17B10	Yes
-1.0805	2.91663	-3.03129	0.00412741	0.0331965	-2.52791	TRIM68	No
-1.96414	2.48756	-3.02889	0.0041544	0.0333939	-2.59375	SOCS3	No
1.22056	7.05586	3.02762	0.00416874	0.0334895	-2.80463	SNORD28	No
-1.16028	4.44449	-3.02714	0.00417423	0.033514	-2.78201	SUMF1	No
-2.01611	1.12742	-3.02667	0.00417956	0.033537	-2.28995	C16orf74	No
1.24933	6.04752	3.02636	0.00418303	0.0335452	-2.73442	PHF14	No
6.27584	8.64845	3.02463	0.0042027	0.0336832	-2.26556	HIST1H3J	No
1.29959	6.15749	3.02367	0.0042137	0.0337327	-2.74843	TRIM24	No
-2.65854	-0.065517	-3.02366	0.00421381	0.0337327	-2.16796	SOX8	No
2.08594	4.28677	3.02298	0.00422161	0.0337515	-2.17255	SNORA80E	No
-0.827473	4.2306	-3.02284	0.00422326	0.0337515	-2.75006	CDK2AP2	No
-0.974609	4.23072	-3.02262	0.00422575	0.0337515	-2.76363	KLHL2	No
-1.545	3.11373	-3.02252	0.00422687	0.0337515	-2.66946	VASN	Yes
-1.07996	5.47358	-3.02238	0.0042285	0.0337515	-2.82897	CBX6	Yes
1.54543	5.78692	3.02128	0.00424111	0.0338324	-2.65645	ITGB3BP	No
-2.11257	0.807707	-3.01989	0.00425722	0.0339411	-2.26167	FGFR3	No
-3.55797	3.98833	-3.01904	0.00426699	0.0339992	-2.83226	SPOCK1	No
1.09796	7.58695	3.01862	0.00427191	0.0340185	-2.84187	TARS	No
-1.12067	3.66872	-3.01837	0.00427473	0.0340212	-2.71775	ARL4A	No
-2.20869	2.29693	-3.01781	0.00428126	0.0340534	-2.61808	PHACTR2	No
1.56354	6.87357	3.01632	0.00429863	0.0341477	-2.8085	ANP32E	No
1.29331	4.61436	3.01613	0.00430082	0.0341477	-2.44969	MTBP	No
-1.21521	3.66359	-3.01592	0.00430323	0.0341477	-2.73452	WFS1	No
-2.8736	2.94797	-3.01587	0.00430388	0.0341477	-2.77349	CLSTN2	No
1.0771	5.5768	3.01559	0.00430706	0.0341477	-2.71455	PNPT1	Yes
1.55541	7.58778	3.0155	0.00430811	0.0341477	-2.84047	PRC1	No
-1.2011	3.76382	-3.01411	0.00432445	0.0342573	-2.7516	TUFT1	No
0.800182	6.90308	3.01377	0.00432839	0.0342687	-2.84537	MAGEF1	No
-2.48598	3.21208	-3.01287	0.00433895	0.0343324	-2.78818	MT1X	No
1.20237	5.2773	3.01216	0.0043473	0.0343786	-2.64311	TMEM209	No
-1.48762	3.18788	-3.01194	0.00434988	0.0343791	-2.70277	MIR4762	No
-0.919087	3.53609	-3.01045	0.00436757	0.0344975	-2.68439	NAGPA	No
1.39696	8.07654	3.01025	0.00436991	0.0344975	-2.86727	LUC7L3	No
-1.17137	2.67318	-3.00936	0.00438048	0.034561	-2.54246	ARSA	No
-1.78946	4.79892	-3.00687	0.00441006	0.0347743	-2.86388	P4HA1	Yes
-1.55695	2.04882	-3.00503	0.00443204	0.0349196	-2.47939	IL17D	No
-2.54073	-0.0682859	-3.0049	0.00443358	0.0349196	-2.19189	COL1A2	No
1.78807	3.92265	3.00368	0.00444835	0.0350157	-2.203	CCDC150	No
-2.07999	1.11812	-3.00181	0.00447085	0.0351704	-2.36583	PINLYP	No
-2.82871	0.477777	-3.00144	0.00447532	0.0351704	-2.36966	ANKRD36BP2	No
-0.906122	4.41499	-3.00141	0.00447572	0.0351704	-2.82881	TAB2	No
-2.12284	3.79474	-2.9996	0.0044976	0.0353027	-2.84999	AGPAT3	No
-1.09644	3.79506	-2.9996	0.00449771	0.0353027	-2.78138	PPP1R21	No
-1.09658	6.93557	-2.99932	0.00450109	0.0353089	-2.90083	TALDO1	No
-1.26693	5.78606	-2.99809	0.0045161	0.0354064	-2.90069	GRINA	No
1.25735	6.11741	2.99776	0.00452007	0.0354171	-2.81336	CEBPG	No
1.55911	6.26942	2.9966	0.00453427	0.0355081	-2.7992	MIR25	No
-3.79513	4.77032	-2.99555	0.00454717	0.0355887	-2.89781	TPM2	No
-1.83763	2.00724	-2.99516	0.0045519	0.0356053	-2.54548	MATN2	No
-1.14538	5.00932	-2.99391	0.0045673	0.0357053	-2.88996	SIRT2	No
1.39995	4.92078	2.99287	0.00458025	0.0357861	-2.55846	LRR1	No
-1.13652	2.35175	-2.99075	0.00460653	0.0359709	-2.49483	USP53	No
-1.83482	3.46586	-2.99053	0.00460925	0.0359716	-2.83053	CHST3	No
-2.43118	1.00783	-2.99003	0.00461545	0.0359994	-2.44243	AMPH	No
-2.54388	0.0424955	-2.98928	0.00462481	0.0360181	-2.25286	PLP1	No
-1.90244	1.29783	-2.98926	0.00462507	0.0360181	-2.4023	SNORD56B	No
1.40241	3.97685	2.98898	0.00462855	0.0360181	-2.33379	RPL36A	No
-0.908162	3.66342	-2.98893	0.0046292	0.0360181	-2.76112	WDR20	No
2.59104	6.74898	2.9886	0.00463335	0.0360181	-2.73492	HIST1H4J	No
-0.949886	3.20891	-2.98857	0.00463365	0.0360181	-2.67741	TBC1D25	No
1.14185	7.32482	2.98795	0.00464144	0.0360488	-2.91245	SQLE	No
0.965432	5.1218	2.98776	0.00464379	0.0360488	-2.71822	SNORA4	No
-1.06487	4.98545	-2.98747	0.0046474	0.0360488	-2.90364	DCAF6	No
-0.949718	5.87611	-2.98741	0.00464816	0.0360488	-2.92397	ZFAND5	No
-2.07601	5.33137	-2.9872	0.00465078	0.0360488	-2.92972	VCL	No
3.72536	8.02576	2.98655	0.00465898	0.0360919	-2.78435	EEF1A2	No
-1.08747	5.03978	-2.98584	0.00466793	0.0361408	-2.90987	ASAP2	No
1.07646	8.03537	2.98561	0.00467082	0.0361426	-2.93378	NOP56	No
1.08823	5.53988	2.98521	0.00467583	0.03615	-2.78318	ASPSCR1	No
1.38896	6.60974	2.98512	0.00467705	0.03615	-2.8796	UNG	Yes
1.24174	5.99504	2.9839	0.0046924	0.0362432	-2.83343	DARS2	Yes
1.39252	4.90908	2.98367	0.00469533	0.0362432	-2.5899	ZBTB10	No
1.87676	5.22761	2.98353	0.00469706	0.0362432	-2.54216	TROAP	No
-1.64671	1.88011	-2.98093	0.00473013	0.0364729	-2.50626	SMAGP	No
-1.78775	3.79834	-2.98077	0.00473217	0.0364729	-2.88369	ENDOD1	No
-1.10371	2.27284	-2.97881	0.00475721	0.0366453	-2.49917	MTF1	No
-1.19373	3.32006	-2.9776	0.00477276	0.0367443	-2.76967	FBXL17	No
1.46004	5.68867	2.97366	0.00482367	0.0371154	-2.77364	SNORD1C	No
0.750759	6.04459	2.96999	0.00487157	0.0374629	-2.91999	NGDN	Yes
-2.14627	4.4141	-2.96806	0.00489687	0.03762	-2.95537	SMARCD3	No
-1.64948	2.83868	-2.96801	0.00489751	0.03762	-2.769	TNS1	No
0.915632	5.48196	2.96734	0.00490642	0.0376673	-2.84442	TFAM	Yes
1.40811	4.99745	2.96708	0.00490985	0.0376725	-2.64582	ZNF669	No
-2.72036	3.49048	-2.96572	0.00492775	0.0377887	-2.93156	FNDC4	No
-1.05344	5.10514	-2.96503	0.00493692	0.0378377	-2.96295	CTDNEP1	No
-2.49623	0.486831	-2.9644	0.00494536	0.0378812	-2.4006	DAB1	No
1.33786	4.48905	2.9635	0.00495726	0.0379511	-2.53682	LIN9	No
-1.41456	3.58064	-2.96268	0.00496827	0.0380009	-2.87811	SMAD7	No
1.14907	3.91995	2.96255	0.00497001	0.0380009	-2.44011	C5orf34	No
-2.08348	2.41477	-2.96239	0.00497211	0.0380009	-2.76361	FZD1	No
0.720169	8.11048	2.96041	0.00499863	0.0381823	-3.00043	SF3B1	No
0.702681	6.37277	2.95962	0.00500921	0.0382417	-2.96788	SKIV2L2	No
1.2216	5.975	2.95872	0.00502129	0.0383126	-2.89645	COA1	Yes
1.32949	6.03071	2.95651	0.00505121	0.0385194	-2.89531	CLN6	No
0.965523	4.55171	2.95601	0.00505797	0.0385494	-2.66384	UTP23	No
-0.887369	3.34801	-2.95559	0.00506368	0.0385714	-2.77579	ELK4	No
-2.02844	2.36071	-2.95517	0.00506943	0.0385937	-2.76031	TGIF1	No
-1.63368	2.72258	-2.95489	0.00507319	0.0386009	-2.77578	MAP3K5	No
-0.664557	4.25629	-2.9543	0.00508132	0.0386412	-2.9082	SMARCAL1	No
-1.11971	4.93885	-2.95344	0.00509295	0.0387081	-2.98839	HCFC1R1	No
0.942926	5.45255	2.95253	0.00510544	0.0387815	-2.87285	SNORA71B	No
-1.1279	4.67431	-2.95232	0.00510841	0.0387825	-2.98135	NR2C2	No
-1.2456	3.17903	-2.95208	0.00511169	0.0387858	-2.81182	PPARD	No
-3.01286	1.75485	-2.95127	0.00512273	0.0388481	-2.78653	TES	No
-1.65508	3.69593	-2.94883	0.0051564	0.0390818	-2.9464	DLG4	No
-0.973972	5.9735	-2.94859	0.00515968	0.0390849	-3.02324	PLEKHB2	No
-2.20415	2.06452	-2.94825	0.00516438	0.0390989	-2.7444	NEDD9	No
-0.80743	4.81707	-2.94681	0.00518433	0.0392148	-2.98914	SEC24B	No
-1.99755	2.82618	-2.94673	0.00518543	0.0392148	-2.86727	BCAR3	No
-1.25163	4.78822	-2.94617	0.0051933	0.0392526	-3.0046	TMEM63B	No
1.97839	4.34558	2.94584	0.00519787	0.0392654	-2.3949	MIR4258	No
1.25178	8.25784	2.94446	0.00521705	0.0393885	-3.03705	SNHG1	No
0.937606	5.9424	2.9435	0.00523051	0.0394684	-2.9619	NMD3	No
1.6023	5.36339	2.94135	0.00526065	0.039674	-2.75096	ETAA1	No
-1.85917	4.5104	-2.94049	0.00527284	0.039744	-3.02175	CLIP2	No
-1.70819	4.65423	-2.93904	0.00529328	0.0398681	-3.02716	THRA	No
-2.73345	0.337488	-2.93891	0.00529514	0.0398681	-2.47203	LRFN5	No
-1.11872	4.46608	-2.93723	0.005319	0.0400257	-3.00627	DMAP1	No
-1.5476	3.76453	-2.93609	0.00533527	0.040126	-2.97727	RAB15	No
-1.50483	3.90944	-2.93529	0.00534668	0.0401898	-2.98991	CTNNBIP1	Yes
1.16766	5.76593	2.93505	0.00535008	0.0401932	-2.93173	SNORD36C	No
1.11863	6.71717	2.93412	0.00536352	0.040269	-3.02911	MRPL47	Yes
-1.94014	2.85463	-2.93394	0.00536606	0.040269	-2.8972	WWC2	No
-1.32668	6.51024	-2.9332	0.00537671	0.0403268	-3.06693	BNIP3	Yes
-1.12687	3.47021	-2.93281	0.00538233	0.0403468	-2.89907	BBS9	No
-1.35462	3.72387	-2.93168	0.00539848	0.0404457	-2.96774	DMPK	Yes
-1.24322	5.34408	-2.93039	0.00541721	0.0405638	-3.0589	CAPN1	No
-1.10049	2.56432	-2.92903	0.00543696	0.0406894	-2.69935	CABLES2	No
1.52219	5.94402	2.92769	0.00545636	0.040782	-2.9258	MSI2	No
1.07494	5.03927	2.92762	0.00545736	0.040782	-2.82666	RPF2	No
3.11896	6.5917	2.92756	0.00545828	0.040782	-2.73675	HIST1H4K	No
-1.25571	4.57358	-2.92716	0.00546411	0.0408033	-3.04322	POLR2A	No
0.928978	5.68217	2.92597	0.00548146	0.0409105	-2.97508	TACO1	Yes
-1.40195	2.86406	-2.92515	0.00549357	0.0409595	-2.84046	MIR1281	No
-1.09325	3.19771	-2.92512	0.00549402	0.0409595	-2.85734	PMEPA1	No
-1.60041	4.34652	-2.92305	0.00552442	0.0411637	-3.05342	RRBP1	No
-0.760242	4.13921	-2.9224	0.00553401	0.0412127	-2.98241	VTI1A	No
-2.11748	1.96673	-2.92154	0.00554675	0.0412851	-2.7676	LPCAT2	No
1.80205	5.6052	2.9205	0.00556216	0.0413773	-2.81067	ARHGAP11A	No
1.46962	9.65175	2.91962	0.00557522	0.0414519	-3.09552	HIST1H2BJ	No
0.853057	5.83012	2.916	0.00562925	0.0418309	-3.02639	PHF3	No
-1.27898	4.08972	-2.91489	0.00564598	0.0419324	-3.04124	IER5L	No
-1.49755	4.06063	-2.91402	0.00565909	0.0420069	-3.05448	CPEB4	No
1.40044	5.2867	2.91372	0.00566361	0.0420177	-2.84895	SNORD19	No
-1.2722	3.61338	-2.91347	0.0056673	0.0420194	-2.98826	TRIM16L	No
-1.59546	2.01566	-2.91329	0.00567	0.0420194	-2.7033	KIAA1107	No
-1.06344	3.58373	-2.91272	0.00567868	0.042061	-2.95871	SMG6	No
-0.864327	3.44522	-2.91228	0.00568532	0.0420618	-2.9003	ELMOD3	Yes
-1.02095	7.64067	-2.91203	0.00568909	0.0420618	-3.11091	DYNC1H1	No
0.750239	7.31635	2.91173	0.00569358	0.0420618	-3.10969	SNORD2	No
-2.53249	0.882346	-2.91156	0.00569617	0.0420618	-2.62488	ATP8A2	No
2.90902	6.40325	2.9114	0.00569861	0.0420618	-2.77177	SNORA74A	No
-2.27701	1.45854	-2.91133	0.00569978	0.0420618	-2.70972	ZDHHC23	No
-1.05223	3.15223	-2.91129	0.00570033	0.0420618	-2.87298	SERAC1	Yes
-1.48567	4.59114	-2.91085	0.00570694	0.0420879	-3.09036	RALB	No
1.05085	5.54212	2.91051	0.00571219	0.042104	-2.975	NCBP2-AS2	No
-2.40679	-0.0554054	-2.90912	0.00573335	0.0422365	-2.40136	BRINP3	No
1.77372	3.00851	2.90892	0.00573635	0.0422365	-2.30023	ARHGEF39	No
0.925728	7.69876	2.90687	0.00576776	0.0424449	-3.12618	HADHA	Yes
0.961405	5.58547	2.90636	0.00577556	0.0424756	-3.00505	OARD1	No
2.61145	5.08695	2.90619	0.00577815	0.0424756	-2.5387	KCTD15	No
-0.985368	5.57268	-2.90478	0.00579996	0.0426131	-3.12261	ENTPD6	No
-1.05712	8.04829	-2.90405	0.00581126	0.0426731	-3.12635	DYNLL1	No
-1.38439	3.77485	-2.90348	0.00581995	0.042714	-3.04542	EFHD2	No
-2.31394	5.82986	-2.90239	0.0058369	0.0428154	-3.13982	RHOC	No
-0.845342	5.63833	-2.90083	0.00586122	0.0429708	-3.131	RNF10	Yes
0.742547	7.56977	2.89956	0.00588106	0.0430931	-3.14507	MRPL3	Yes
-1.20359	3.2164	-2.89893	0.00589083	0.0431415	-2.94507	ABCB9	No
-1.00353	4.27301	-2.89735	0.00591569	0.0433004	-3.08137	TSC22D4	No
-1.02178	3.39939	-2.89601	0.00593675	0.0434314	-2.95947	NCOA6	No
1.25832	6.26764	2.89434	0.00596302	0.0436002	-3.0851	DNTTIP2	No
-1.18282	3.00668	-2.8935	0.00597636	0.0436744	-2.90877	MKNK1	No
2.37863	8.01952	2.89172	0.00600463	0.0438575	-3.13845	CKB	No
-1.17815	1.92113	-2.89133	0.00601098	0.0438628	-2.63907	TICAM1	No
2.20142	5.06227	2.89128	0.00601176	0.0438628	-2.6467	BRIP1	No
-1.28223	1.7509	-2.89103	0.00601567	0.0438679	-2.6236	ERI3-IT1	No
-1.96509	1.58388	-2.89019	0.00602912	0.0439425	-2.72421	S1PR3	No
-1.24896	2.4355	-2.88945	0.00604094	0.0440052	-2.79511	SLC25A42	Yes
-0.663407	5.71097	-2.88915	0.00604579	0.0440171	-3.1577	ACTR10	No
-1.71688	4.03334	-2.88835	0.00605857	0.0440866	-3.12587	CIB1	No
-1.37762	4.70771	-2.88806	0.00606323	0.0440971	-3.14798	PAK1	No
-2.37291	1.39294	-2.8875	0.00607228	0.0441394	-2.76675	TRPS1	No
-1.16643	3.36792	-2.88724	0.00607643	0.0441461	-2.99721	SNORD71	No
2.3156	2.96098	2.88684	0.0060829	0.0441697	-2.3043	ZNF572	No
-1.15433	6.24872	-2.88613	0.00609435	0.0442294	-3.18275	FAM127A	No
-0.824383	6.31005	-2.88583	0.00609923	0.0442413	-3.18135	DCTN3	No
-2.91824	0.119344	-2.88504	0.00611196	0.0443101	-2.57034	HMGA2	No
1.10538	7.45023	2.88354	0.00613633	0.0444494	-3.17438	FADS1	No
1.0635	7.97952	2.88346	0.00613768	0.0444494	-3.18613	SHFM1	No
-0.974475	5.60211	-2.88275	0.00614925	0.0445097	-3.17715	TBC1D9B	No
0.66384	5.2118	2.88249	0.00615346	0.0445097	-3.04817	PMS1	No
1.46304	5.26617	2.88235	0.00615577	0.0445097	-2.9027	DSN1	No
0.748608	6.03332	2.88198	0.00616171	0.04451	-3.1365	LAP3	Yes
2.03855	5.39925	2.88195	0.00616232	0.04451	-2.79662	KIF15	No
-0.768891	5.66268	-2.88098	0.00617821	0.0445971	-3.17867	SNX12	No
-1.77232	3.32573	-2.88079	0.0061812	0.0445971	-3.0798	FGF2	No
0.981346	6.75913	2.88061	0.00618417	0.0445971	-3.16766	AIMP2	No
-1.04018	5.42057	-2.87999	0.00619441	0.0446474	-3.18065	PTP4A1	No
0.633647	6.39967	2.87961	0.00620056	0.0446682	-3.16874	OPA1	Yes
-1.07082	2.87443	-2.87884	0.00621319	0.0447335	-2.89235	NOP14-AS1	No
0.943891	6.30757	2.87866	0.00621616	0.0447335	-3.15127	EXOSC8	No
-0.924038	4.58903	-2.87657	0.00625067	0.0449582	-3.1532	TMEM131	No
-0.750209	5.0413	-2.87584	0.00626285	0.0450035	-3.173	CHIC2	No
-1.34522	6.25129	-2.87579	0.00626356	0.0450035	-3.2086	HK1	Yes
-2.02839	3.81663	-2.87437	0.00628722	0.0451498	-3.15831	PLIN3	No
0.719538	9.3535	2.87372	0.00629799	0.0452034	-3.20343	HNRNPH1	No
8.91744	8.63547	2.87284	0.00631261	0.0452845	-2.30477	HAND2	No
1.23564	4.25673	2.872	0.00632676	0.0453465	-2.72633	YAE1D1	No
-0.907534	5.15259	-2.87193	0.00632788	0.0453465	-3.19078	GINM1	No
-1.88531	4.84214	-2.86924	0.00637301	0.0456441	-3.2082	SFXN3	Yes
3.06863	5.45906	2.86891	0.00637862	0.0456441	-2.59513	PMAIP1	Yes
-1.13067	4.77299	-2.86886	0.00637943	0.0456441	-3.19111	BCR	No
-1.54789	2.56802	-2.86745	0.00640322	0.0457904	-2.9401	NRG1	No
-2.68118	3.32349	-2.86589	0.00642973	0.0459416	-3.16693	GABARAPL1	No
-1.74033	5.0037	-2.86581	0.00643108	0.0459416	-3.21845	AFAP1	No
-0.872889	4.02915	-2.86529	0.0064399	0.0459805	-3.12058	RAB40C	No
0.89335	6.58101	2.86466	0.00645059	0.0460328	-3.20313	REPIN1	No
0.753014	7.40527	2.86294	0.00647998	0.0462184	-3.23117	XRN2	No
1.49498	7.34623	2.86075	0.00651744	0.0464614	-3.21947	CCNB1	No
1.0429	6.46836	2.85922	0.00654383	0.0466252	-3.20327	FSD1	No
-1.59933	4.05251	-2.85877	0.0065517	0.046657	-3.19457	YPEL3	No
-1.0772	3.46399	-2.85814	0.00656254	0.0467098	-3.07168	PORCN	No
2.09603	4.90239	2.85757	0.00657235	0.0467553	-2.71362	ESPL1	No
0.658991	8.10358	2.85682	0.00658543	0.046824	-3.25559	SRSF3	No
1.09818	4.70901	2.85632	0.00659413	0.0468407	-2.91372	SRFBP1	No
-0.932845	4.33786	-2.85629	0.00659463	0.0468407	-3.18261	MTMR3	No
0.899973	6.96806	2.85385	0.00663726	0.0471191	-3.24063	NUDT5	Yes
-0.764223	5.65063	-2.8525	0.00666088	0.047251	-3.24771	PPP3R1	No
0.634519	7.18848	2.85239	0.00666276	0.047251	-3.25445	RPL7L1	Yes
-1.21658	6.27046	-2.85218	0.00666647	0.0472528	-3.26597	ADD1	No
-1.60619	4.07979	-2.85056	0.00669495	0.0474101	-3.21654	TLE3	No
1.13184	5.26462	2.85053	0.00669559	0.0474101	-3.05389	POLG2	Yes
-2.43618	0.199964	-2.84995	0.00670568	0.0474569	-2.59877	HECW1	No
-0.692737	4.60507	-2.84882	0.00672572	0.0475741	-3.20669	OSBP	No
-1.38072	3.79619	-2.84809	0.00673876	0.0476417	-3.18302	PLXNA3	No
1.12302	5.83946	2.84739	0.00675107	0.047704	-3.16345	TSEN15	No
-0.800284	5.96578	-2.84717	0.00675494	0.0477068	-3.26899	CDK16	No
-2.19223	3.85435	-2.8449	0.00679541	0.0479678	-3.23665	CAP2	No
-1.15009	5.46288	-2.84439	0.00680461	0.048008	-3.27074	LRFN4	No
-0.937346	5.9747	-2.84342	0.00682199	0.0481058	-3.28082	SH3GLB2	No
-0.746377	5.43025	-2.84263	0.00683624	0.0481814	-3.26605	PAK2	No
2.34289	4.34743	2.8424	0.00684041	0.0481859	-2.56431	BRCA2	No
1.89061	4.84013	2.84213	0.00684527	0.0481954	-2.78194	ESCO2	No
-1.8721	2.60719	-2.84112	0.00686335	0.0482978	-3.07094	CLIP3	No
1.50262	5.40123	2.84067	0.00687158	0.0483308	-3.02919	SNORD20	No
0.742742	5.72055	2.84018	0.00688043	0.0483682	-3.21098	NUPL2	No
0.924134	5.9673	2.83945	0.00689357	0.0484153	-3.22059	NAT9	No
0.573399	5.3262	2.83942	0.00689422	0.0484153	-3.18367	ZNF131	No
-1.37963	4.8516	-2.83846	0.00691154	0.0485121	-3.27321	DAG1	No
-2.35615	0.666037	-2.83813	0.00691754	0.0485293	-2.71648	PSD2	No
1.09719	5.42771	2.83764	0.00692647	0.0485605	-3.12405	RCL1	No
0.817675	5.67404	2.8375	0.00692909	0.0485605	-3.20429	CCNT1	No
-0.873716	3.85738	-2.83488	0.0069769	0.0488705	-3.16787	ZFYVE26	No
-2.1289	0.319367	-2.83365	0.00699951	0.0490009	-2.60229	HTR7	No
1.59992	4.83038	2.83344	0.00700336	0.0490009	-2.87221	CENPQ	No
-0.750678	4.41066	-2.83299	0.00701157	0.0490009	-3.23126	TTLL5	No
-1.40916	9.73116	-2.83281	0.00701497	0.0490009	-3.28429	MYL6	No
1.4195	4.99761	2.83257	0.00701926	0.0490009	-2.96899	E2F6	No
-1.7833	4.49135	-2.83251	0.0070204	0.0490009	-3.28406	C1orf216	No
0.820775	4.96291	2.83243	0.00702183	0.0490009	-3.09432	TYW1	No
0.742768	6.64299	2.83231	0.00702419	0.0490009	-3.28839	NUP133	No
-2.58594	0.726412	-2.82991	0.00706844	0.0492844	-2.78648	GSTM1	No
-1.12034	3.96153	-2.8296	0.00707422	0.0492996	-3.22384	KAT6B	No
-0.966962	4.54469	-2.82868	0.00709127	0.0493932	-3.26869	RNF215	No
0.825746	5.31459	2.82836	0.00709737	0.0494106	-3.17088	BMS1	No
1.45402	7.33865	2.82787	0.00710638	0.0494233	-3.30002	PYCR1	Yes
-0.620447	5.31663	-2.82787	0.00710643	0.0494233	-3.29583	MAPK14	No
-0.926523	3.57507	-2.8267	0.00712824	0.0495498	-3.14476	WIPF2	No
0.800683	5.54759	2.82643	0.00713331	0.0495598	-3.21593	GATAD2A	No
-1.21436	3.80812	-2.82584	0.00714438	0.0496115	-3.22299	ZNF436	No
-1.62186	4.83729	-2.82489	0.00716216	0.0497098	-3.3103	SNN	No
-1.43529	2.72919	-2.82424	0.00717441	0.0497695	-3.06169	MAP3K9	No
-0.989413	5.54245	-2.82384	0.00718199	0.0497968	-3.3191	TWF2	No
2.41492	5.37278	2.82342	0.00718988	0.0498263	-2.8353	BRCA1	No
-1.24122	3.41873	-2.82245	0.00720812	0.0499274	-3.17345	B3GLCT	No
