# Supplementary material for: Mitochondria-associated gene expression perturbation predicts clinical outcomes and shows potential for targeted therapy in neuroblastoma
Source: Front Pediatr. 2023 Mar 21;11:1094926. doi: 10.3389/fped.2023.1094926 (PMC10070980; doi:10.3389/fped.2023.1094926)
Supplement: Supplementary file 3 [file Table3.xlsx]

## Sheet: Table S2.diff_MAP_genes_between
logFC	AveExpr	t	P.Value	adj.P.Val	B	Gene	parameter
1.31658	17.5265	24.2751	1.80649e-86	2.27437e-83	186.488	MRPL11	high_risk
-1.74984	18.0912	-23.0679	1.27327e-80	8.0152e-78	173.083	PGM2L1	high_risk
1.06015	20.5198	20.6781	5.00083e-69	2.09868e-66	146.506	SLC25A5	high_risk
1.14638	19.0232	20.5504	2.07664e-68	6.53623e-66	145.089	PAICS	high_risk
-1.01659	19.7891	-20.5	3.64277e-68	9.1725e-66	144.529	ALDH3A2	high_risk
0.963982	20.7215	20.35	1.93677e-67	4.06399e-65	142.866	APEX1	high_risk
0.844306	18.4499	20.1562	1.67457e-66	3.01183e-64	140.718	MRPL3	high_risk
-1.22752	21.576	-19.9354	1.94948e-65	3.06799e-63	138.275	WSB1	high_risk
-1.68863	20.0182	-19.9048	2.73881e-65	3.83129e-63	137.936	ADCY1	high_risk
1.07898	16.6842	19.6231	6.25329e-64	7.8729e-62	134.822	SUV39H2	high_risk
0.910289	18.8491	19.1849	8.01883e-62	9.17791e-60	129.991	UNG	high_risk
-1.17828	19.8165	-19.1322	1.43536e-61	1.50593e-59	129.411	CPNE2	high_risk
0.812832	19.1544	18.9772	7.96103e-61	7.70995e-59	127.706	TIMM9	high_risk
0.83394	17.9775	18.7862	6.54443e-60	5.88531e-58	125.609	TRIAP1	high_risk
1.04621	19.1404	18.6641	2.51299e-59	2.06802e-57	124.27	PRDX4	high_risk
1.03529	16.4816	18.66	2.62814e-59	2.06802e-57	124.225	TIMM8A	high_risk
0.631561	18.4218	18.4189	3.72735e-58	2.76043e-56	121.586	NUDT5	high_risk
-0.868492	19.5768	-17.9417	6.95955e-56	4.86782e-54	116.381	CAMTA2	high_risk
0.799699	18.1875	17.7426	6.11431e-55	4.05154e-53	114.218	PTRH2	high_risk
0.651817	19.4174	17.4705	1.18228e-53	7.44246e-52	111.27	MRPS7	high_risk
0.794564	19.3944	17.3613	3.86964e-53	2.31994e-51	110.09	FUNDC2	high_risk
1.45421	18.8884	17.2509	1.28057e-52	7.32835e-51	108.899	CKS2	high_risk
-0.934113	21.3858	-17.1171	5.44669e-52	2.98147e-50	107.459	ACADVL	high_risk
0.615507	18.6712	17.1085	5.97904e-52	3.13651e-50	107.366	MRPL4	high_risk
0.707257	19.3219	17.0583	1.02777e-51	5.17586e-50	106.827	PHB	high_risk
-1.01528	18.4887	-16.8259	1.25984e-50	6.10053e-49	104.333	ICA1L	high_risk
0.546604	18.3546	16.7886	1.88319e-50	8.78125e-49	103.933	NIF3L1	high_risk
0.648652	20.3458	16.6675	6.91843e-50	3.11082e-48	102.638	NDUFAB1	high_risk
0.672133	18.5254	16.5804	1.76021e-49	7.64176e-48	101.709	UQCRFS1	high_risk
0.70823	17.3482	16.5724	1.91897e-49	8.05329e-48	101.623	MRPS12	high_risk
-0.723252	18.1691	-16.5182	3.4288e-49	1.39253e-47	101.046	MORN1	high_risk
0.766683	18.1608	16.4133	1.05326e-48	4.14392e-47	99.9294	NTHL1	high_risk
-1.33934	19.5745	-16.3887	1.36974e-48	5.22578e-47	99.668	PLXNC1	high_risk
0.765009	20.3353	16.2806	4.34392e-48	1.60853e-46	98.5198	NDUFB11	high_risk
-0.526816	20.2031	-16.2172	8.53627e-48	3.07062e-46	97.8477	PPP3CB	high_risk
0.66274	20.4348	16.209	9.31473e-48	3.25757e-46	97.7609	MRPL51	high_risk
0.67911	19.43	16.2014	1.00966e-47	3.43557e-46	97.6807	MRPL52	high_risk
0.783433	19.6707	16.1586	1.59356e-47	5.27973e-46	97.2267	MRPS23	high_risk
0.691627	19.4376	16.0789	3.71742e-47	1.20006e-45	96.3841	MRPS34	high_risk
0.704016	18.4323	15.9876	9.79583e-47	3.08324e-45	95.4202	ALDH18A1	high_risk
0.407415	19.7438	15.9706	1.17321e-46	3.53343e-45	95.2408	PDHA1	high_risk
-0.961455	18.7864	-15.9701	1.17875e-46	3.53343e-45	95.2361	MAPK11	high_risk
1.19336	18.502	15.9368	1.67752e-46	4.91163e-45	94.8851	DHFR	high_risk
0.494433	19.9573	15.906	2.32628e-46	6.65632e-45	94.5599	MRPL9	high_risk
-0.980062	19.0313	-15.846	4.38622e-46	1.22717e-44	93.929	PINK1	high_risk
0.658847	18.2011	15.8331	5.03076e-46	1.3769e-44	93.7926	MRPS2	high_risk
0.623426	15.4253	15.8212	5.70241e-46	1.52752e-44	93.668	THAP9	high_risk
0.644073	19.6874	15.817	5.95977e-46	1.5632e-44	93.6241	STOML2	high_risk
0.677552	17.4282	15.7721	9.57739e-46	2.4608e-44	93.1522	TOMM40	high_risk
0.726103	19.7706	15.7141	1.76639e-45	4.44778e-44	92.5433	OCIAD2	high_risk
0.682913	20.7085	15.7025	1.99679e-45	4.92934e-44	92.4214	COX7B	high_risk
0.555097	18.3879	15.6517	3.41133e-45	8.25934e-44	91.8887	MRPS30	high_risk
-1.01307	19.491	-15.646	3.62093e-45	8.49473e-44	91.8294	SDC3	high_risk
0.572274	19.3105	15.6454	3.64349e-45	8.49473e-44	91.8232	GART	high_risk
-0.516644	19.541	-15.6333	4.14112e-45	9.47939e-44	91.6959	USP48	high_risk
0.710924	21.4742	15.6235	4.59146e-45	1.03226e-43	91.5932	HINT1	high_risk
0.750578	19.843	15.5816	7.12896e-45	1.57462e-43	91.1556	TRAP1	high_risk
-1.1434	15.1515	-15.505	1.59487e-44	3.46197e-43	90.3547	SLC22A4	high_risk
-2.35288	17.6969	-15.4359	3.29143e-44	7.02357e-43	89.6341	PTPRH	high_risk
-1.20993	19.0289	-15.4164	4.03818e-44	8.47344e-43	89.4308	BOK	high_risk
0.598732	18.7345	15.3191	1.11782e-43	2.30712e-42	88.4182	PARL	high_risk
0.725365	19.3278	15.2757	1.75961e-43	3.57314e-42	87.967	MRPL23	high_risk
-0.587562	20.1055	-15.1327	7.82091e-43	1.56294e-41	86.4835	GLS	high_risk
0.599575	19.245	15.1008	1.08961e-42	2.14347e-41	86.1537	MRPL10	high_risk
0.630894	20.2399	15.0771	1.39373e-42	2.69954e-41	85.909	SLC25A39	high_risk
-1.01836	17.6949	-14.8819	1.0551e-41	2.01268e-40	83.8961	TPPP	high_risk
0.615575	18.5837	14.8401	1.62677e-41	3.05688e-40	83.4656	TEX10	high_risk
0.594288	19.2412	14.7857	2.8531e-41	5.28243e-40	82.907	CLPP	high_risk
1.19678	18.0389	14.7218	5.51326e-41	1.00597e-39	82.252	MPST	high_risk
0.574991	20.8802	14.6643	9.95929e-41	1.79125e-39	81.6641	DUT	high_risk
0.570506	17.5496	14.6482	1.17627e-40	2.08582e-39	81.4986	FUNDC1	high_risk
0.71099	20.365	14.5713	2.59092e-40	4.53051e-39	80.7135	MRPL33	high_risk
0.512001	19.8377	14.5621	2.84607e-40	4.90849e-39	80.6202	GOT2	high_risk
0.915848	17.2407	14.493	5.78299e-40	9.83891e-39	79.9153	DNA2	high_risk
0.870643	22.1076	14.4866	6.17261e-40	1.03618e-38	79.8505	LDHB	high_risk
0.848109	17.8546	14.476	6.87996e-40	1.13972e-38	79.7427	SFXN4	high_risk
0.751139	18.954	14.4259	1.14871e-39	1.87822e-38	79.2331	GADD45GIP1	high_risk
-1.00803	18.1203	-14.4186	1.23753e-39	1.98116e-38	79.159	CROT	high_risk
0.643752	16.761	14.4182	1.24314e-39	1.98116e-38	79.1545	PDSS1	high_risk
0.676604	18.3208	14.2296	8.49101e-39	1.33627e-37	77.2446	PRELID1	high_risk
0.579764	20.0566	14.1763	1.45976e-38	2.26894e-37	76.706	YARS2	high_risk
0.478065	18.7097	14.1285	2.37124e-38	3.64072e-37	76.2238	FAM136A	high_risk
0.523537	17.071	14.1214	2.54595e-38	3.86188e-37	76.1531	TRMT5	high_risk
0.576131	17.764	14.0957	3.30522e-38	4.95389e-37	75.8937	ZNF787	high_risk
0.650784	18.2358	14.0896	3.51308e-38	5.20349e-37	75.8331	MRPL1	high_risk
0.693349	18.9325	14.0732	4.1503e-38	6.07585e-37	75.6674	CHCHD6	high_risk
0.728608	19.5252	14.0103	7.83194e-38	1.13338e-36	75.0363	RAD51C	high_risk
0.478893	17.6732	13.9858	1.00343e-37	1.43558e-36	74.79	MRPS18C	high_risk
-4.74752	9.38378	-13.9791	1.07363e-37	1.51877e-36	74.7228	SPHKAP	high_risk
0.928458	19.5749	13.9562	1.35318e-37	1.89294e-36	74.4928	MTHFD2	high_risk
0.775836	17.1343	13.9279	1.79971e-37	2.48993e-36	74.2094	PDP2	high_risk
0.364103	21.3559	13.9204	1.94072e-37	2.65583e-36	74.1344	OCIAD1	high_risk
-0.589488	20.1513	-13.9167	2.01345e-37	2.72574e-36	74.0978	UBE2H	high_risk
0.603465	19.1917	13.8843	2.79131e-37	3.73857e-36	73.7732	PPA2	high_risk
1.26415	14.7099	13.8614	3.5125e-37	4.65499e-36	73.5448	HPDL	high_risk
-0.448394	19.4318	-13.8378	4.45227e-37	5.83897e-36	73.3092	OGDH	high_risk
-0.522941	18.1362	-13.8063	6.11218e-37	7.93323e-36	72.9943	PDP1	high_risk
0.494576	19.0067	13.7458	1.12102e-36	1.43132e-35	72.3916	MRPL42	high_risk
0.669241	18.8196	13.7454	1.1255e-36	1.43132e-35	72.3876	TIMM10	high_risk
-0.63948	18.2577	-13.7314	1.2945e-36	1.62978e-35	72.2486	CTNNBIP1	high_risk
0.733719	17.3978	13.7228	1.41033e-36	1.75802e-35	72.1634	TFAP4	high_risk
0.537621	19.0761	13.7073	1.64646e-36	2.03225e-35	72.0096	NDUFA8	high_risk
0.556667	17.3625	13.6929	1.90318e-36	2.32632e-35	71.8656	C16orf91	high_risk
-0.682136	18.646	-13.6485	2.96526e-36	3.58967e-35	71.425	AGPAT4	high_risk
0.583473	20.7403	13.6359	3.36303e-36	4.03243e-35	71.2999	COX5A	high_risk
0.605177	18.1649	13.6227	3.83523e-36	4.55524e-35	71.1693	MRPL17	high_risk
0.686904	20.0553	13.5319	9.47352e-36	1.11469e-34	70.2708	NDUFS8	high_risk
-0.552256	19.0336	-13.5304	9.62241e-36	1.12172e-34	70.2553	ZZEF1	high_risk
0.519618	19.7983	13.5178	1.09024e-35	1.25928e-34	70.1313	BAX	high_risk
0.621747	19.9013	13.4702	1.74964e-35	2.00254e-34	69.6613	IDH2	high_risk
0.569461	18.5339	13.4592	1.95058e-35	2.21241e-34	69.5533	MRPL47	high_risk
0.535455	19.7362	13.4402	2.35455e-35	2.64676e-34	69.3663	MTCH2	high_risk
0.557788	18.3097	13.4371	2.42908e-35	2.70638e-34	69.3353	MRPL15	high_risk
0.454306	19.2777	13.4361	2.45293e-35	2.70898e-34	69.3256	MRPL18	high_risk
0.710602	20.7746	13.3961	3.64481e-35	3.99027e-34	68.9322	UQCRQ	high_risk
0.497663	18.8547	13.3585	5.29193e-35	5.74357e-34	68.5617	CBR4	high_risk
0.525707	19.1629	13.3517	5.65595e-35	6.08619e-34	68.4956	NGDN	high_risk
1.24593	17.8975	13.2924	1.01626e-34	1.0843e-33	67.9135	ENDOG	high_risk
0.530384	20.3261	13.2308	1.86523e-34	1.97339e-33	67.3102	NDUFB10	high_risk
0.435195	18.1269	13.1664	3.51364e-34	3.68639e-33	66.6811	ADNP2	high_risk
0.540257	17.6838	13.1324	4.90441e-34	5.10302e-33	66.3499	GRPEL1	high_risk
0.934968	16.7262	13.1245	5.29952e-34	5.46894e-33	66.2729	NAT8L	high_risk
0.503449	18.3041	13.0437	1.16873e-33	1.19628e-32	65.4874	MRPL16	high_risk
0.530578	19.4494	13.0357	1.26341e-33	1.28277e-32	65.41	TIMM17B	high_risk
0.643232	15.4178	13.0045	1.71398e-33	1.72632e-32	65.1071	MARS2	high_risk
0.509461	20.544	12.9507	2.89869e-33	2.89639e-32	64.5852	PRDX6	high_risk
0.561102	17.4392	12.9473	2.99403e-33	2.96809e-32	64.5531	DARS2	high_risk
0.633421	17.4125	12.8561	7.2737e-33	7.15437e-32	63.6715	ISOC2	high_risk
0.474215	19.6699	12.8368	8.76952e-33	8.55878e-32	63.4858	HAX1	high_risk
1.33268	16.9545	12.8252	9.80922e-33	9.49985e-32	63.3745	HJURP	high_risk
0.545326	17.7349	12.7976	1.28183e-32	1.23192e-31	63.1088	TACO1	high_risk
-0.547919	19.5688	-12.7265	2.54987e-32	2.43203e-31	62.4259	MFN2	high_risk
0.765204	19.5562	12.6405	5.84497e-32	5.53295e-31	61.6022	MRPL21	high_risk
0.416512	21.4092	12.6147	7.49554e-32	7.04245e-31	61.3552	ILF3	high_risk
0.593681	21.1937	12.5852	9.95081e-32	9.28005e-31	61.0739	COX6B1	high_risk
-0.643084	17.8089	-12.5505	1.3882e-31	1.2851e-30	60.7433	GPD2	high_risk
0.417493	16.8319	12.5489	1.41053e-31	1.29625e-30	60.7275	TMEM186	high_risk
0.557121	18.8945	12.5437	1.48286e-31	1.35284e-30	60.6778	MRPL14	high_risk
0.377605	19.5556	12.5332	1.63899e-31	1.48452e-30	60.5784	GRSF1	high_risk
0.566637	21.7479	12.5183	1.88991e-31	1.69957e-30	60.437	PRDX2	high_risk
0.446786	19.1031	12.496	2.33988e-31	2.0893e-30	60.225	NDUFV3	high_risk
-0.957378	19.5581	-12.4545	3.48128e-31	3.08657e-30	59.8305	RIMS3	high_risk
0.664388	20.0286	12.4369	4.11818e-31	3.62573e-30	59.6637	ROMO1	high_risk
0.404757	19.4768	12.4108	5.28406e-31	4.61988e-30	59.4163	CRLS1	high_risk
-0.598325	21.6018	-12.4035	5.6627e-31	4.91679e-30	59.3476	ARGLU1	high_risk
0.555633	19.2766	12.3959	6.08838e-31	5.25018e-30	59.2756	LONP1	high_risk
0.607824	17.3591	12.3943	6.18382e-31	5.29621e-30	59.2602	BOLA3	high_risk
0.59363	19.6883	12.3899	6.4465e-31	5.48388e-30	59.2189	HSD17B10	high_risk
0.484705	18.53	12.3598	8.59053e-31	7.25871e-30	58.9339	GUF1	high_risk
0.614214	19.4546	12.3327	1.11216e-30	9.33477e-30	58.6775	NDUFA2	high_risk
0.450349	16.7979	12.33	1.1403e-30	9.50751e-30	58.6527	RRP15	high_risk
-1.08199	17.6028	-12.2777	1.87342e-30	1.55173e-29	58.1599	GNG12	high_risk
0.453121	20.3284	12.2694	2.02771e-30	1.66855e-29	58.0813	TUFM	high_risk
-0.607847	17.6293	-12.2588	2.24256e-30	1.83337e-29	57.9814	CASP9	high_risk
0.626449	17.0414	12.2443	2.57213e-30	2.08923e-29	57.8453	THG1L	high_risk
0.72795	18.4233	12.2371	2.75478e-30	2.22325e-29	57.7772	MACROD1	high_risk
0.846645	16.9733	12.2286	2.98313e-30	2.39221e-29	57.6981	PDK1	high_risk
-1.12798	16.9835	-12.2112	3.52017e-30	2.8001e-29	57.5338	PPFIBP2	high_risk
0.410988	19.658	12.2107	3.53626e-30	2.8001e-29	57.5293	TIMM50	high_risk
0.627391	21.818	12.1495	6.30411e-30	4.96055e-29	56.9555	COX7C	high_risk
0.677236	15.5722	12.1262	7.8497e-30	6.13837e-29	56.7379	CD3EAP	high_risk
0.494879	17.8319	12.1071	9.40105e-30	7.30612e-29	56.5589	C15orf61	high_risk
0.482452	20.1532	12.0673	1.36679e-29	1.0557e-28	56.1875	EIF2A	high_risk
-0.644804	19.4959	-12.0594	1.47121e-29	1.12943e-28	56.1145	TNRC18	high_risk
0.470478	18.46	11.9403	4.49354e-29	3.42871e-28	55.0065	HADH	high_risk
0.546147	18.5034	11.9023	6.409e-29	4.8608e-28	54.6541	PPIF	high_risk
-0.804701	16.6435	-11.8774	8.08408e-29	6.09453e-28	54.4238	HIVEP1	high_risk
0.701901	16.1662	11.8663	8.96324e-29	6.7171e-28	54.3213	TMLHE	high_risk
-0.426688	19.609	-11.8651	9.06254e-29	6.75132e-28	54.3104	GIT1	high_risk
0.51327	20.4505	11.8537	1.00804e-28	7.46539e-28	54.2048	NDUFS6	high_risk
-0.492599	18.9336	-11.8136	1.46275e-28	1.07696e-27	53.8354	FKBP9	high_risk
0.394056	19.0658	11.7778	2.0408e-28	1.49382e-27	53.505	METTL5	high_risk
0.430951	17.5298	11.7771	2.05326e-28	1.49425e-27	53.499	MTHFD2L	high_risk
-0.471454	17.9399	-11.7639	2.32179e-28	1.67996e-27	53.377	THAP3	high_risk
1.01643	16.4126	11.7459	2.74206e-28	1.97272e-27	53.212	RTKN2	high_risk
0.445093	19.1314	11.7333	3.0817e-28	2.20446e-27	53.0961	FLAD1	high_risk
0.504277	16.8194	11.6986	4.24829e-28	3.02181e-27	52.7776	ISCA2	high_risk
0.486987	18.1091	11.6779	5.14139e-28	3.63652e-27	52.5884	PUS1	high_risk
-0.699043	17.7252	-11.636	7.56961e-28	5.3241e-27	52.2046	EPHX2	high_risk
0.446791	17.8411	11.6296	8.02764e-28	5.61489e-27	52.1464	MRRF	high_risk
-0.673557	18.2886	-11.6229	8.54184e-28	5.94154e-27	52.0848	THEM4	high_risk
0.356842	17.8069	11.6118	9.45869e-28	6.54313e-27	51.9836	ABCB7	high_risk
0.560627	16.893	11.6029	1.02683e-27	7.06435e-27	51.9022	SLC25A19	high_risk
0.421782	18.1608	11.5925	1.12999e-27	7.73182e-27	51.8072	MRPS18A	high_risk
0.430867	17.7786	11.5643	1.464e-27	9.96312e-27	51.5504	C14orf119	high_risk
0.344847	19.6029	11.5586	1.54256e-27	1.04413e-26	51.4985	TIMM17A	high_risk
0.574702	19.207	11.5443	1.75946e-27	1.18458e-26	51.368	ALKBH7	high_risk
-0.713789	17.2849	-11.5414	1.8068e-27	1.20998e-26	51.3417	KLHL29	high_risk
0.428915	18.2596	11.53	2.00532e-27	1.33582e-26	51.2383	TRUB2	high_risk
-0.369802	18.7288	-11.5018	2.59555e-27	1.71989e-26	50.9824	HIBCH	high_risk
-0.451486	18.9533	-11.4839	3.0588e-27	2.01624e-26	50.8195	CCM2	high_risk
0.474705	16.8568	11.4832	3.07884e-27	2.01889e-26	50.813	COQ2	high_risk
0.480457	18.9846	11.4609	3.77535e-27	2.46278e-26	50.6108	CHCHD1	high_risk
-0.408251	20.3333	-11.453	4.0567e-27	2.63267e-26	50.5395	DNM1L	high_risk
0.572969	17.4037	11.4316	4.92977e-27	3.18286e-26	50.3462	APOO	high_risk
0.562873	18.8631	11.4016	6.48274e-27	4.14309e-26	50.0746	MCCC1	high_risk
-0.777308	14.8561	-11.4016	6.48283e-27	4.14309e-26	50.0746	ENO4	high_risk
-0.72502	17.1703	-11.3486	1.04993e-26	6.67608e-26	49.5965	ACADS	high_risk
0.576188	17.3646	11.3389	1.14629e-26	7.25215e-26	49.5094	GSTZ1	high_risk
0.476498	21.0493	11.3258	1.2916e-26	8.1306e-26	49.3911	MRPS21	high_risk
0.442585	19.4706	11.3217	1.34022e-26	8.3947e-26	49.3544	ETFA	high_risk
0.441518	15.7352	11.296	1.6923e-26	1.05476e-25	49.1231	L2HGDH	high_risk
0.38051	17.7659	11.2832	1.89925e-26	1.17791e-25	49.0087	MRPL50	high_risk
-0.474606	18.6434	-11.2704	2.13343e-26	1.31431e-25	48.8934	TRIT1	high_risk
0.366279	18.6345	11.27	2.14007e-26	1.31431e-25	48.8904	TFAM	high_risk
-0.857416	17.2029	-11.2558	2.43329e-26	1.48714e-25	48.763	NR3C1	high_risk
1.6237	15.0813	11.2141	3.54901e-26	2.15856e-25	48.3888	HK2	high_risk
0.589771	20.4787	11.2118	3.62297e-26	2.19294e-25	48.3684	TMEM132A	high_risk
-0.777639	16.9444	-11.2086	3.72874e-26	2.24616e-25	48.3399	ABLIM2	high_risk
-0.632268	16.8872	-11.173	5.1374e-26	3.07999e-25	48.0221	SFXN5	high_risk
0.699904	21.4035	11.1683	5.36106e-26	3.19885e-25	47.9799	SLC25A6	high_risk
-0.761772	19.3623	-11.1647	5.53636e-26	3.28786e-25	47.948	PFKL	high_risk
0.477997	18.3242	11.1542	6.08744e-26	3.59816e-25	47.8539	TRMT61B	high_risk
0.955816	14.9163	11.1502	6.30775e-26	3.71096e-25	47.8187	NT5DC3	high_risk
-3.77251	10.917	-11.1407	6.86851e-26	4.02207e-25	47.7342	UPP2	high_risk
0.412957	18.5779	11.1242	7.96545e-26	4.64283e-25	47.5873	SUPV3L1	high_risk
0.442778	19.5028	11.112	8.89188e-26	5.15893e-25	47.4783	VDAC2	high_risk
1.16876	15.4736	11.1089	9.1428e-26	5.28018e-25	47.4507	POLQ	high_risk
0.492155	19.7364	11.1069	9.30512e-26	5.34938e-25	47.4332	NDUFB1	high_risk
-0.556792	19.7082	-11.084	1.14238e-25	6.53751e-25	47.2299	GSTK1	high_risk
0.470479	17.5394	11.0721	1.27112e-25	7.21386e-25	47.124	ZNF48	high_risk
0.60662	17.3446	11.072	1.27202e-25	7.21386e-25	47.1233	ALDH1B1	high_risk
0.429413	19.8197	11.0664	1.33815e-25	7.55482e-25	47.0731	NDUFB5	high_risk
0.40463	17.7702	11.0597	1.4209e-25	7.98622e-25	47.0136	ATP5S	high_risk
0.407032	19.458	10.9984	2.45712e-25	1.3749e-24	46.4707	FOXK2	high_risk
0.423969	16.917	10.952	3.71335e-25	2.06863e-24	46.0614	HCCS	high_risk
-0.384413	18.5313	-10.9233	4.79267e-25	2.65814e-24	45.8086	AUH	high_risk
0.504798	20.2654	10.8937	6.23587e-25	3.4434e-24	45.5477	NDUFA3	high_risk
0.690816	16.8146	10.8685	7.79452e-25	4.28528e-24	45.3266	ACOT2	high_risk
-0.366802	17.4164	-10.8654	8.01203e-25	4.38572e-24	45.2993	MECR	high_risk
0.301503	18.8106	10.8586	8.5115e-25	4.63895e-24	45.2394	COQ9	high_risk
0.555642	18.1287	10.8553	8.76389e-25	4.75592e-24	45.2104	MRPL54	high_risk
0.44044	18.1121	10.8519	9.03195e-25	4.88035e-24	45.1806	CHCHD3	high_risk
0.642447	16.731	10.8309	1.08682e-24	5.84748e-24	44.9972	RPS6KA6	high_risk
0.538344	18.3572	10.8227	1.16885e-24	6.26203e-24	44.9251	MRPL36	high_risk
0.372303	18.1087	10.7977	1.45694e-24	7.77242e-24	44.7067	MRPL39	high_risk
0.4113	21.5182	10.7708	1.84827e-24	9.81847e-24	44.471	PSMB4	high_risk
-0.830754	16.9337	-10.745	2.31881e-24	1.22663e-23	44.2463	CSPG5	high_risk
0.457634	18.8394	10.7408	2.40598e-24	1.26742e-23	44.2097	MRPL34	high_risk
-0.602235	17.8414	-10.7261	2.73879e-24	1.43672e-23	44.0813	NT5M	high_risk
0.407663	17.3078	10.7035	3.33772e-24	1.74365e-23	43.8854	TMEM177	high_risk
-0.593338	17.4267	-10.6956	3.57683e-24	1.86084e-23	43.8168	CCDC102B	high_risk
0.482295	20.1899	10.6772	4.2041e-24	2.17817e-23	43.6567	NDUFS7	high_risk
0.27061	20.7661	10.6753	4.27584e-24	2.19859e-23	43.64	UQCRC2	high_risk
0.555304	18.9117	10.6752	4.27843e-24	2.19859e-23	43.6394	DTYMK	high_risk
0.36614	18.4833	10.6609	4.84917e-24	2.48175e-23	43.5153	MRPS11	high_risk
0.422175	18.5614	10.6529	5.20234e-24	2.65172e-23	43.4457	MRPL22	high_risk
-0.331152	18.3067	-10.6323	6.22798e-24	3.16171e-23	43.2674	LRRC28	high_risk
0.400071	18.4822	10.6262	6.57063e-24	3.32226e-23	43.2143	LYRM1	high_risk
0.287688	18.3429	10.5086	1.82894e-23	9.21055e-23	42.2003	ABHD10	high_risk
0.454444	18.6934	10.4839	2.2656e-23	1.13641e-22	41.9882	TRMT1	high_risk
0.428442	17.6186	10.4767	2.41107e-23	1.20458e-22	41.9266	ATG4D	high_risk
0.300219	20.0095	10.4692	2.57442e-23	1.28111e-22	41.8617	DAP3	high_risk
-1.71939	13.2003	-10.4569	2.86167e-23	1.41844e-22	41.7569	LDHD	high_risk
0.419876	18.9654	10.434	3.48891e-23	1.72257e-22	41.5606	DDX49	high_risk
-1.03851	16.8061	-10.4283	3.66551e-23	1.80269e-22	41.5117	PHYHIP	high_risk
0.342503	16.8407	10.416	4.07456e-23	1.99606e-22	41.4069	ALKBH1	high_risk
0.455108	18.2272	10.4067	4.41431e-23	2.15412e-22	41.3276	GTF3C4	high_risk
-0.434451	16.9783	-10.4029	4.56352e-23	2.21833e-22	41.2947	SERAC1	high_risk
0.420647	19.9021	10.3661	6.26634e-23	3.03436e-22	40.9807	MRPL27	high_risk
0.359731	17.3609	10.3507	7.15212e-23	3.45001e-22	40.8498	AIFM1	high_risk
0.506841	20.685	10.3455	7.48067e-23	3.59472e-22	40.8053	NDUFB7	high_risk
0.363117	17.5826	10.2838	1.26925e-22	6.07597e-22	40.2818	MTPAP	high_risk
0.330786	18.4503	10.2721	1.40369e-22	6.69409e-22	40.1821	MRPL44	high_risk
-0.374113	18.0541	-10.261	1.54244e-22	7.32802e-22	40.0888	ATPAF2	high_risk
-2.2126	12.8541	-10.252	1.66707e-22	7.87752e-22	40.0119	SLC16A12	high_risk
0.416346	18.1921	10.2517	1.67061e-22	7.87752e-22	40.0098	RNF138	high_risk
-0.686602	17.6155	-10.2504	1.68984e-22	7.93848e-22	39.9984	SMPDL3A	high_risk
0.641391	17.0603	10.2475	1.73238e-22	8.10804e-22	39.9738	NDUFAF2	high_risk
-0.440234	19.17	-10.2458	1.75703e-22	8.19296e-22	39.9598	NF1	high_risk
0.269444	16.9825	10.222	2.15294e-22	1.0002e-21	39.7586	COX18	high_risk
-0.428677	21.0277	-10.2149	2.28704e-22	1.0586e-21	39.6988	PREPL	high_risk
-0.553117	18.7357	-10.1588	3.68559e-22	1.69969e-21	39.2264	SFXN3	high_risk
0.28053	18.3165	10.1461	4.10589e-22	1.88661e-21	39.1195	DNAJA3	high_risk
-0.492326	18.1455	-10.1299	4.71046e-22	2.15653e-21	38.9836	ANKRD52	high_risk
0.436054	15.8557	10.1225	5.01777e-22	2.2889e-21	38.921	PTCD2	high_risk
0.592807	20.429	10.1208	5.09007e-22	2.3135e-21	38.9068	HSPD1	high_risk
0.583257	19.2829	10.1132	5.42681e-22	2.45768e-21	38.8434	DCXR	high_risk
-0.442668	17.0634	-10.1077	5.68664e-22	2.56612e-21	38.7971	ZDHHC14	high_risk
0.66086	16.2917	10.0846	6.91132e-22	3.10174e-21	38.6041	BRI3BP	high_risk
0.378021	17.6568	10.0844	6.92287e-22	3.10174e-21	38.6024	LIAS	high_risk
-0.43771	17.6803	-10.0784	7.28539e-22	3.25259e-21	38.5519	LACTB	high_risk
-0.444962	17.9215	-10.0524	9.07312e-22	4.03642e-21	38.3347	C6orf136	high_risk
0.516964	15.6183	10.0202	1.18995e-21	5.27515e-21	38.0663	C3orf33	high_risk
-0.863795	18.3331	-10.0118	1.27775e-21	5.64454e-21	37.9959	RGS7	high_risk
0.41003	18.2156	10.0031	1.37403e-21	6.04862e-21	37.924	NDUFAF4	high_risk
0.379007	20.0424	9.99154	1.51475e-21	6.64484e-21	37.8275	LRPPRC	high_risk
0.351662	18.2299	9.96081	1.96047e-21	8.57027e-21	37.5722	CTPS2	high_risk
0.691327	17.4555	9.9523	2.10555e-21	9.17263e-21	37.5016	CKS1B	high_risk
0.905356	17.4516	9.9383	2.36755e-21	1.02784e-20	37.3855	PIF1	high_risk
0.352863	20.7892	9.909	3.02524e-21	1.30886e-20	37.143	MDH2	high_risk
0.411704	18.4723	9.88698	3.63639e-21	1.56788e-20	36.9609	MRPL13	high_risk
0.641477	14.2872	9.8811	3.819e-21	1.641e-20	36.9124	LIPT2	high_risk
0.484307	17.9004	9.86366	4.41711e-21	1.89155e-20	36.7685	GPT2	high_risk
0.492739	18.3026	9.85104	4.90675e-21	2.0941e-20	36.6645	HINT2	high_risk
-4.76667	10.9474	-9.85049	4.92919e-21	2.09657e-20	36.66	ACSM4	high_risk
0.432286	15.2928	9.73953	1.2375e-20	5.24581e-20	35.7494	ZBTB3	high_risk
0.402106	17.3809	9.73334	1.30241e-20	5.50247e-20	35.6988	SDHAF1	high_risk
0.649796	15.6536	9.71443	1.52256e-20	6.41104e-20	35.5443	ACOT1	high_risk
-0.359318	19.5667	-9.69702	1.75749e-20	7.37562e-20	35.4024	CPNE3	high_risk
0.341782	18.0184	9.66371	2.31201e-20	9.67049e-20	35.1312	SLC25A14	high_risk
0.411475	21.9323	9.62373	3.21024e-20	1.33831e-19	34.8066	COX4I1	high_risk
-0.493191	18.4454	-9.58025	4.58305e-20	1.90431e-19	34.4545	CRAT	high_risk
0.580872	19.5126	9.57182	4.90992e-20	2.03342e-19	34.3864	TTC9B	high_risk
-0.83599	16.8501	-9.56708	5.10382e-20	2.10679e-19	34.3481	PAPSS2	high_risk
0.279337	18.2579	9.55889	5.45681e-20	2.24514e-19	34.2819	NUDT9	high_risk
1.00063	14.5171	9.54584	6.06958e-20	2.48912e-19	34.1767	ACP6	high_risk
0.405882	16.8778	9.54489	6.11716e-20	2.50049e-19	34.169	CCDC51	high_risk
0.415598	18.3063	9.54069	6.33025e-20	2.57922e-19	34.1351	TFB2M	high_risk
1.83978	12.9558	9.53386	6.69232e-20	2.71795e-19	34.0801	GLDC	high_risk
0.629068	16.5364	9.50675	8.34518e-20	3.37832e-19	33.8619	SFXN2	high_risk
-0.427366	18.7036	-9.49715	9.0228e-20	3.64093e-19	33.7847	HINT3	high_risk
0.330822	19.7476	9.4934	9.30177e-20	3.74151e-19	33.7546	ENY2	high_risk
0.22046	19.3895	9.47896	1.04588e-19	4.19352e-19	33.6387	PANK2	high_risk
-0.344282	18.937	-9.46787	1.14439e-19	4.57393e-19	33.5497	SMYD2	high_risk
0.34089	16.3071	9.46368	1.18388e-19	4.71679e-19	33.5162	ZNF200	high_risk
0.302394	18.9051	9.45627	1.25718e-19	4.99304e-19	33.4568	MRPS35	high_risk
-0.372526	19.0016	-9.43315	1.51601e-19	6.00207e-19	33.2717	PICK1	high_risk
-0.335535	17.4915	-9.39285	2.0995e-19	8.28613e-19	32.9499	LRRC57	high_risk
-0.489682	19.751	-9.38612	2.21648e-19	8.72045e-19	32.8963	PRKAR2B	high_risk
0.645732	18.7537	9.38259	2.28051e-19	8.94444e-19	32.8681	RECQL4	high_risk
0.355184	19.3587	9.37229	2.47785e-19	9.68823e-19	32.7861	NDUFB6	high_risk
0.341438	18.2328	9.36005	2.73438e-19	1.06582e-18	32.6887	C12orf73	high_risk
0.471559	17.4939	9.34452	3.09834e-19	1.20395e-18	32.5652	CCDC58	high_risk
-0.925985	15.9844	-9.34355	3.12255e-19	1.20963e-18	32.5575	CNKSR3	high_risk
-0.610665	20.5074	-9.329	3.50988e-19	1.3555e-18	32.442	SOX4	high_risk
1.48028	15.0295	9.28338	5.05949e-19	1.94798e-18	32.0806	MPV17L	high_risk
0.343887	19.8113	9.27961	5.21432e-19	2.00147e-18	32.0508	NDUFB4	high_risk
-0.346031	19.3032	-9.24554	6.84572e-19	2.61969e-18	31.7818	RHOT1	high_risk
0.348032	17.4075	9.22585	8.00975e-19	3.05584e-18	31.6266	SPHK2	high_risk
-0.45785	18.0548	-9.2183	8.50643e-19	3.23553e-18	31.5672	MTRF1	high_risk
0.356792	17.9125	9.21659	8.62317e-19	3.27005e-18	31.5537	MCCC2	high_risk
0.426686	21.0066	9.19999	9.8406e-19	3.72051e-18	31.4232	NDUFB9	high_risk
0.339517	19.6925	9.18812	1.0815e-18	4.07666e-18	31.33	SDR39U1	high_risk
-0.456463	20.0943	-9.17979	1.15547e-18	4.34251e-18	31.2646	NLGN2	high_risk
0.340926	18.7376	9.17739	1.17767e-18	4.41276e-18	31.2458	AGPAT5	high_risk
-1.07226	16.3032	-9.16214	1.32918e-18	4.9657e-18	31.1262	SLC1A3	high_risk
-0.663514	19.0359	-9.14851	1.48083e-18	5.51588e-18	31.0195	ZNF608	high_risk
0.418774	15.4451	9.14722	1.49611e-18	5.55635e-18	31.0094	KCNMB3	high_risk
0.30185	19.8502	9.13522	1.6452e-18	6.09206e-18	30.9155	SLC30A9	high_risk
0.392105	17.9642	9.12657	1.76177e-18	6.50459e-18	30.8479	SLC25A38	high_risk
0.363129	19.3837	9.11644	1.90874e-18	7.02661e-18	30.7687	GLRX5	high_risk
0.328369	17.3984	9.10361	2.11222e-18	7.753e-18	30.6687	GTPBP8	high_risk
0.299046	19.9428	9.09835	2.20182e-18	8.0584e-18	30.6276	OXA1L	high_risk
0.385867	16.6615	9.09109	2.33164e-18	8.50879e-18	30.5711	TRMT12	high_risk
0.31411	17.4683	9.06114	2.95219e-18	1.07422e-17	30.338	SPTLC2	high_risk
-2.05242	14.4727	-9.04205	3.43054e-18	1.24468e-17	30.1897	LGALS2	high_risk
-0.405236	18.6662	-9.03601	3.59711e-18	1.30137e-17	30.1428	ACAD8	high_risk
0.305364	16.9767	9.02523	3.91481e-18	1.41225e-17	30.0592	TRAF6	high_risk
0.261334	18.6266	9.01115	4.37228e-18	1.57277e-17	29.9501	OPA1	high_risk
0.385662	18.0818	8.99225	5.06995e-18	1.81854e-17	29.8039	MRPS36	high_risk
-0.288083	18.8723	-8.95257	6.91366e-18	2.47281e-17	29.4976	DNAJC11	high_risk
0.38639	16.6646	8.9225	8.74019e-18	3.11725e-17	29.2662	DHODH	high_risk
0.446964	21.4178	8.9181	9.0447e-18	3.21675e-17	29.2323	PRDX5	high_risk
-1.01868	14.1056	-8.91154	9.5179e-18	3.3755e-17	29.182	ACSS3	high_risk
1.00914	14.7251	8.89014	1.1241e-17	3.97541e-17	29.0177	SLC35F2	high_risk
-0.394203	18.8814	-8.8765	1.24964e-17	4.40698e-17	28.9132	BPHL	high_risk
-0.341453	18.6227	-8.87133	1.30071e-17	4.57429e-17	28.8736	MFN1	high_risk
0.380736	19.0496	8.85392	1.4886e-17	5.22048e-17	28.7404	MRPL28	high_risk
0.312356	16.1648	8.80891	2.10817e-17	7.37273e-17	28.397	ZNF26	high_risk
0.250105	18.6492	8.80468	2.17814e-17	7.59635e-17	28.3647	SETD3	high_risk
0.477697	16.1344	8.79674	2.31567e-17	8.05368e-17	28.3043	AMMECR1	high_risk
-0.461346	17.5102	-8.77495	2.73869e-17	9.49866e-17	28.1387	COQ10B	high_risk
0.367363	19.162	8.75229	3.26001e-17	1.12757e-16	27.9667	MRPL55	high_risk
0.315218	20.3306	8.74094	3.55672e-17	1.22682e-16	27.8808	PRDX3	high_risk
0.429281	19.0346	8.69866	4.91727e-17	1.69149e-16	27.5611	NDUFAF3	high_risk
0.307746	16.9944	8.69788	4.9469e-17	1.69704e-16	27.5552	SRBD1	high_risk
0.264982	19.4769	8.6942	5.08778e-17	1.74063e-16	27.5275	ME2	high_risk
0.444794	18.2969	8.68227	5.57338e-17	1.9016e-16	27.4375	BID	high_risk
-0.804903	14.8986	-8.66003	6.60462e-17	2.24736e-16	27.27	RNF144B	high_risk
0.811792	14.3494	8.65806	6.70452e-17	2.2752e-16	27.2552	CYP27B1	high_risk
0.754841	19.2334	8.65635	6.79235e-17	2.29881e-16	27.2424	SHMT2	high_risk
0.319042	20.2084	8.65197	7.023e-17	2.3705e-16	27.2094	CYC1	high_risk
-0.531436	16.6078	-8.65072	7.09013e-17	2.38676e-16	27.2	ALDH1L2	high_risk
0.262719	19.9423	8.61995	8.96044e-17	3.00832e-16	26.9691	MMADHC	high_risk
-1.54698	12.2214	-8.61507	9.29829e-17	3.11344e-16	26.9326	HHIPL2	high_risk
0.338232	18.2882	8.60892	9.74276e-17	3.25362e-16	26.8865	NME7	high_risk
-1.01743	19.451	-8.60583	9.97465e-17	3.32225e-16	26.8633	TMEM176A	high_risk
-0.853385	15.7776	-8.59921	1.04877e-16	3.48392e-16	26.8138	CASP8	high_risk
-0.364689	16.7841	-8.59768	1.06105e-16	3.51541e-16	26.8023	PUSL1	high_risk
0.368138	21.3548	8.58739	1.14714e-16	3.79068e-16	26.7254	COX6C	high_risk
-0.436064	18.4963	-8.5542	1.47466e-16	4.86019e-16	26.4776	ATAD3B	high_risk
0.235657	19.9709	8.54351	1.59864e-16	5.25504e-16	26.398	PMPCB	high_risk
0.433886	18.4662	8.53154	1.74975e-16	5.73682e-16	26.3089	NAT14	high_risk
0.42697	18.0878	8.51657	1.95885e-16	6.40569e-16	26.1976	CMC1	high_risk
-0.308534	20.8193	-8.5113	2.03815e-16	6.64775e-16	26.1585	CYB5R3	high_risk
0.872258	14.3583	8.47696	2.6385e-16	8.58365e-16	25.9039	DDX28	high_risk
-0.386313	18.733	-8.47327	2.71266e-16	8.80217e-16	25.8765	RALGAPA1	high_risk
0.454899	17.7843	8.45462	3.11976e-16	1.00971e-15	25.7387	CLPB	high_risk
0.499228	19.7796	8.44761	3.28814e-16	1.06148e-15	25.6868	MRPL45	high_risk
0.511286	18.098	8.41796	4.10444e-16	1.32161e-15	25.4682	CREB3L4	high_risk
0.423124	20.2358	8.40253	4.60558e-16	1.47919e-15	25.3546	FASN	high_risk
0.263951	19.3887	8.39514	4.86633e-16	1.55896e-15	25.3003	SDHC	high_risk
0.845373	15.7028	8.38579	5.21766e-16	1.66727e-15	25.2316	TST	high_risk
0.686203	16.0154	8.36961	5.88553e-16	1.87592e-15	25.1128	DNASE1L2	high_risk
-1.4888	11.0086	-8.33624	7.54082e-16	2.39745e-15	24.8685	DMRTA2	high_risk
-1.02686	16.2028	-8.31684	8.70704e-16	2.76125e-15	24.7268	FAM167A	high_risk
-0.68456	16.9721	-8.3122	9.01143e-16	2.8506e-15	24.6929	ACSL6	high_risk
0.22523	19.4956	8.2719	1.21368e-15	3.82963e-15	24.3995	WDR26	high_risk
-0.408822	18.0751	-8.23803	1.55746e-15	4.9021e-15	24.1537	DHRS1	high_risk
-0.286115	20.9942	-8.23135	1.63584e-15	5.13595e-15	24.1053	MTCH1	high_risk
0.51989	17.8624	8.1486	2.99835e-15	9.39034e-15	23.5084	CEND1	high_risk
-0.301737	17.942	-8.12258	3.62413e-15	1.1322e-14	23.3217	TTC21B	high_risk
0.303323	19.2365	8.11439	3.84668e-15	1.19876e-14	23.263	PLEKHJ1	high_risk
0.355018	20.4452	8.10178	4.21579e-15	1.31054e-14	23.1727	COX5B	high_risk
-1.11958	16.738	-8.09377	4.46817e-15	1.38557e-14	23.1155	WIPF3	high_risk
0.319597	18.3957	8.08563	4.73997e-15	1.46625e-14	23.0573	MRPL49	high_risk
-0.331997	18.9312	-8.06143	5.64838e-15	1.73908e-14	22.8846	CYB5R1	high_risk
0.694363	15.4637	8.0614	5.6496e-15	1.73908e-14	22.8844	SPR	high_risk
0.376766	18.5384	8.05257	6.0225e-15	1.84935e-14	22.8215	LYRM4	high_risk
-1.27509	13.4487	-8.01872	7.68921e-15	2.35541e-14	22.5809	SLC6A13	high_risk
0.393234	15.7563	8.00973	8.20428e-15	2.50708e-14	22.517	NUDT6	high_risk
-1.18195	12.7399	-7.99806	8.92277e-15	2.72004e-14	22.4344	CASQ1	high_risk
-0.164429	19.5671	-7.98832	9.57019e-15	2.91036e-14	22.3654	GOLPH3	high_risk
-0.358472	17.8817	-7.97212	1.07514e-14	3.2617e-14	22.2508	TTLL1	high_risk
0.284783	18.5399	7.96281	1.14937e-14	3.47851e-14	22.1851	MRPS9	high_risk
0.380283	18.5953	7.95531	1.21289e-14	3.66194e-14	22.1321	TMEM126A	high_risk
0.451946	16.7617	7.95296	1.23351e-14	3.71529e-14	22.1155	SLC25A15	high_risk
-1.54895	14.3264	-7.93463	1.4064e-14	4.22592e-14	21.9864	TMEM71	high_risk
-0.715741	18.3339	-7.91853	1.57788e-14	4.72988e-14	21.8732	DGKA	high_risk
0.350354	21.3746	7.91628	1.60346e-14	4.79514e-14	21.8574	COX7A2L	high_risk
-0.289895	18.8474	-7.89223	1.90342e-14	5.67869e-14	21.6886	CREBL2	high_risk
0.308335	17.4172	7.87588	2.13848e-14	6.36489e-14	21.574	CTU2	high_risk
-0.568595	15.7435	-7.8743	2.16263e-14	6.4216e-14	21.5629	RASSF8	high_risk
-0.28357	17.2582	-7.86388	2.32876e-14	6.89861e-14	21.4901	TIMM22	high_risk
0.26497	18.2708	7.86003	2.39342e-14	7.0735e-14	21.4631	LYPLAL1	high_risk
0.335601	19.3619	7.84435	2.67504e-14	7.88729e-14	21.3537	AKAP1	high_risk
0.389432	17.2373	7.83064	2.94792e-14	8.67156e-14	21.2581	ALDH16A1	high_risk
0.249688	20.851	7.82265	3.11945e-14	9.15476e-14	21.2024	NDUFV1	high_risk
0.270788	19.7143	7.81776	3.22928e-14	9.45502e-14	21.1684	ANAPC13	high_risk
-0.316782	20.5083	-7.8002	3.65616e-14	1.06801e-13	21.0462	SOD2	high_risk
-0.741265	17.721	-7.79585	3.76994e-14	1.09869e-13	21.0161	HEYL	high_risk
0.256806	18.8214	7.78995	3.93044e-14	1.14282e-13	20.9751	FH	high_risk
0.646239	17.2798	7.78437	4.0882e-14	1.18596e-13	20.9363	TOP1MT	high_risk
0.216488	20.0021	7.76815	4.58284e-14	1.32639e-13	20.824	RPL7L1	high_risk
0.238348	17.7497	7.75703	4.95587e-14	1.43106e-13	20.747	DNAJC19	high_risk
-0.34382	17.3476	-7.74138	5.53177e-14	1.59371e-13	20.6389	DOPEY2	high_risk
0.406373	16.1434	7.73898	5.6257e-14	1.61707e-13	20.6223	THNSL1	high_risk
0.348729	21.5338	7.72712	6.1141e-14	1.75345e-13	20.5404	COX7A2	high_risk
-0.809157	15.5344	-7.72517	6.1981e-14	1.7735e-13	20.527	ACSF2	high_risk
-0.401114	17.0477	-7.68206	8.37971e-14	2.3923e-13	20.2304	ABHD11	high_risk
0.417098	16.2372	7.66517	9.42725e-14	2.68527e-13	20.1146	MPV17L2	high_risk
0.27412	16.268	7.65805	9.90688e-14	2.81552e-13	20.0658	TRMT61A	high_risk
0.392056	18.7647	7.65334	1.02368e-13	2.90272e-13	20.0336	MRPL48	high_risk
-0.726196	15.9828	-7.63834	1.13627e-13	3.21476e-13	19.931	SLC25A34	high_risk
0.334577	21.5861	7.58253	1.67286e-13	4.72226e-13	19.5507	SOD1	high_risk
-0.85014	15.6426	-7.58037	1.69797e-13	4.78244e-13	19.536	DOCK8	high_risk
0.272251	19.4711	7.56038	1.94934e-13	5.47818e-13	19.4003	CYB5B	high_risk
-0.37428	17.6695	-7.55239	2.05959e-13	5.7751e-13	19.3463	ACADSB	high_risk
0.281735	17.1685	7.55176	2.0686e-13	5.78748e-13	19.342	CHCHD4	high_risk
0.251741	19.9387	7.54591	2.15363e-13	6.01203e-13	19.3024	MRPS26	high_risk
0.274281	20.3588	7.54493	2.16832e-13	6.03963e-13	19.2957	DGUOK	high_risk
0.30715	18.9127	7.53684	2.29238e-13	6.37109e-13	19.241	VDAC1	high_risk
-0.579144	18.9464	-7.49028	3.15561e-13	8.75092e-13	18.927	PDE2A	high_risk
0.299508	17.8337	7.45465	4.02575e-13	1.11394e-12	18.6877	SS18L2	high_risk
0.312992	19.4728	7.43399	4.63437e-13	1.27953e-12	18.5494	SAMD1	high_risk
-0.304264	18.5513	-7.43193	4.69982e-13	1.29477e-12	18.5356	ACAA1	high_risk
0.250934	17.1762	7.42248	5.01182e-13	1.3777e-12	18.4724	FASTKD3	high_risk
0.317481	17.6434	7.41336	5.33234e-13	1.46262e-12	18.4115	SLC25A26	high_risk
0.427203	17.8826	7.39484	6.04652e-13	1.65491e-12	18.2881	ARG2	high_risk
-0.2907	17.6522	-7.38943	6.27212e-13	1.71293e-12	18.2521	ZNF710	high_risk
0.390035	17.5355	7.38604	6.41789e-13	1.74895e-12	18.2295	SLC25A16	high_risk
0.390264	18.8722	7.38135	6.62521e-13	1.80154e-12	18.1983	BAD	high_risk
-0.478421	15.647	-7.38084	6.6482e-13	1.8039e-12	18.1949	UCP3	high_risk
0.337601	19.5698	7.36404	7.44807e-13	2.01658e-12	18.0833	NDUFB3	high_risk
-0.433414	19.7331	-7.34597	8.41462e-13	2.27339e-12	17.9635	ACAD10	high_risk
2.82839	14.8264	7.34505	8.46691e-13	2.28262e-12	17.9574	SH3GL3	high_risk
-3.65879	10.4568	-7.33902	8.81817e-13	2.37224e-12	17.9175	COX6A2	high_risk
0.287388	19.0197	7.3231	9.81678e-13	2.63525e-12	17.8122	PSMG4	high_risk
0.366328	16.6418	7.30667	1.09634e-12	2.93678e-12	17.7037	C1orf112	high_risk
0.272308	20.1785	7.28608	1.25872e-12	3.36459e-12	17.5681	NDUFA12	high_risk
0.378024	19.5198	7.24449	1.6624e-12	4.43424e-12	17.295	MACC1	high_risk
-0.495613	21.4867	-7.21415	2.03493e-12	5.41645e-12	17.0966	PILRB	high_risk
4.2498	13.9652	7.21001	2.09168e-12	5.55576e-12	17.0696	PAGE5	high_risk
-0.240052	19.1635	-7.19773	2.2695e-12	6.01538e-12	16.9895	EXOC3	high_risk
-0.283892	18.6506	-7.19218	2.3547e-12	6.22807e-12	16.9534	SLC25A40	high_risk
0.47621	17.827	7.17541	2.63156e-12	6.94577e-12	16.8443	DPF1	high_risk
0.319	15.683	7.17013	2.72529e-12	7.17812e-12	16.8099	ZNF230	high_risk
0.235324	20.1183	7.16242	2.86791e-12	7.53799e-12	16.7599	C21orf33	high_risk
-1.31902	15.3497	-7.14457	3.22697e-12	8.46407e-12	16.6442	CCR7	high_risk
-0.336727	17.687	-7.08909	4.64946e-12	1.21698e-11	16.2859	RICTOR	high_risk
0.195617	19.3218	7.08429	4.79815e-12	1.25329e-11	16.255	EIF4E2	high_risk
0.306606	18.4603	7.0737	5.14295e-12	1.34057e-11	16.187	MRPL40	high_risk
0.278783	19.3647	7.05901	5.66215e-12	1.47286e-11	16.0927	NDUFA6	high_risk
-0.59392	18.7015	-7.04403	6.2445e-12	1.62099e-11	15.9967	PLK2	high_risk
0.316543	18.03	7.02799	6.93314e-12	1.79605e-11	15.8941	CHCHD5	high_risk
0.219404	19.0764	7.02302	7.16148e-12	1.8514e-11	15.8623	SFXN1	high_risk
-0.367276	19.6427	-7.00991	7.79911e-12	2.01211e-11	15.7787	MRPS25	high_risk
0.172915	20.3628	7.00767	7.91402e-12	2.03758e-11	15.7644	STARD7	high_risk
-0.265309	17.9587	-6.97911	9.52611e-12	2.44541e-11	15.5826	TFB1M	high_risk
-0.28639	17.8477	-6.97894	9.53691e-12	2.44541e-11	15.5815	MUL1	high_risk
0.330218	19.562	6.9518	1.1368e-11	2.909e-11	15.4094	CPT1C	high_risk
0.289638	19.4517	6.94199	1.21112e-11	3.0929e-11	15.3473	UQCR10	high_risk
0.297768	19.5657	6.93725	1.24881e-11	3.18269e-11	15.3173	MRPS33	high_risk
-0.214842	18.2344	-6.92791	1.3263e-11	3.37337e-11	15.2583	ELMOD3	high_risk
-1.19761	13.5469	-6.92044	1.39171e-11	3.53259e-11	15.2111	ACSM5	high_risk
-0.283657	19.8513	-6.92005	1.39516e-11	3.53421e-11	15.2087	HK1	high_risk
-0.428315	19.0226	-6.912	1.46939e-11	3.71478e-11	15.1579	MPP2	high_risk
-0.345491	16.9477	-6.9093	1.49515e-11	3.77234e-11	15.1408	ADCK5	high_risk
-0.381547	20.133	-6.89992	1.58804e-11	3.99867e-11	15.0818	ZMIZ2	high_risk
-0.599973	18.2338	-6.89214	1.66942e-11	4.1952e-11	15.0328	KCTD12	high_risk
0.264287	17.3549	6.88888	1.70471e-11	4.27535e-11	15.0123	MCAT	high_risk
0.203855	18.1666	6.88063	1.79733e-11	4.49868e-11	14.9605	MTIF2	high_risk
-0.453507	16.8937	-6.87761	1.83242e-11	4.57741e-11	14.9415	NOD1	high_risk
0.281449	21.0623	6.86039	2.04603e-11	5.10089e-11	14.8335	NIPSNAP1	high_risk
-0.280039	17.3779	-6.85065	2.17735e-11	5.41756e-11	14.7726	DHRS7B	high_risk
0.340204	18.0832	6.82419	2.57765e-11	6.40091e-11	14.6073	NARS2	high_risk
0.218072	17.446	6.77866	3.4421e-11	8.53073e-11	14.324	ALKBH3	high_risk
0.304415	18.8149	6.77396	3.54611e-11	8.77122e-11	14.2949	C19orf70	high_risk
0.399731	20.1245	6.74766	4.18759e-11	1.03376e-10	14.1321	GPX1	high_risk
-0.803753	20.0202	-6.74561	4.24218e-11	1.04396e-10	14.1194	SLC6A2	high_risk
0.362856	15.5749	6.74549	4.24549e-11	1.04396e-10	14.1187	SIRT4	high_risk
-0.240504	18.3495	-6.73987	4.39849e-11	1.07816e-10	14.084	NIT1	high_risk
0.377554	17.9099	6.73976	4.40172e-11	1.07816e-10	14.0833	RPUSD4	high_risk
0.325043	16.8382	6.72977	4.68759e-11	1.14596e-10	14.0217	MTX3	high_risk
0.181851	17.9048	6.70634	5.43194e-11	1.32535e-10	13.8774	FASTKD2	high_risk
0.516864	15.9069	6.69512	5.82865e-11	1.41939e-10	13.8085	ANKRD37	high_risk
-0.651201	16.013	-6.69446	5.85249e-11	1.42245e-10	13.8045	ACSL5	high_risk
-2.53375	12.1205	-6.62144	9.23444e-11	2.24011e-10	13.3582	SLITRK3	high_risk
0.257267	16.7519	6.61911	9.36939e-11	2.26847e-10	13.344	IDE	high_risk
-1.14151	11.5763	-6.61775	9.44893e-11	2.28334e-10	13.3357	C9orf131	high_risk
-0.637097	18.0424	-6.59903	1.06132e-10	2.55977e-10	13.2221	ITGB5	high_risk
-0.28948	19.5957	-6.58673	1.14534e-10	2.75715e-10	13.1476	ANKRD13D	high_risk
0.301237	20.8282	6.5661	1.30124e-10	3.12646e-10	13.0228	UQCRB	high_risk
0.290683	17.1242	6.56389	1.3191e-10	3.16333e-10	13.0094	IMMP2L	high_risk
-0.223419	18.3181	-6.52644	1.66142e-10	3.97666e-10	12.7838	SPIRE1	high_risk
-0.244304	19.4291	-6.5256	1.67004e-10	3.98972e-10	12.7788	PISD	high_risk
0.212314	19.4892	6.51048	1.83251e-10	4.36957e-10	12.688	MRPL32	high_risk
0.360419	16.4731	6.50565	1.88757e-10	4.49235e-10	12.6591	FXN	high_risk
-0.291778	15.5048	-6.50026	1.951e-10	4.63455e-10	12.6268	MMAA	high_risk
-0.924214	13.3697	-6.49519	2.01252e-10	4.77168e-10	12.5964	SLC25A41	high_risk
0.845839	15.0172	6.43095	2.97775e-10	7.04697e-10	12.2136	DHRS2	high_risk
0.233365	19.4804	6.42739	3.0428e-10	7.18741e-10	12.1924	MRPL43	high_risk
0.212556	16.7117	6.40932	3.39541e-10	8.00527e-10	12.0853	NUBPL	high_risk
-0.919715	16.2125	-6.40206	3.54782e-10	8.33803e-10	12.0424	RCAN2	high_risk
-0.846697	16.7916	-6.40197	3.54979e-10	8.33803e-10	12.0419	PDK4	high_risk
0.252852	18.4211	6.37926	4.07214e-10	9.54715e-10	11.9078	MMAB	high_risk
-0.313657	18.3141	-6.37498	4.17855e-10	9.77844e-10	11.8826	ZNF862	high_risk
0.434204	20.1818	6.36959	4.31675e-10	1.00831e-09	11.8508	CHCHD2	high_risk
-0.643181	15.2158	-6.359	4.60113e-10	1.07274e-09	11.7885	PABPC5	high_risk
0.194067	17.9627	6.33855	5.2029e-10	1.2108e-09	11.6685	GFER	high_risk
0.219385	18.7442	6.29823	6.62393e-10	1.53866e-09	11.4327	PDHX	high_risk
-0.393099	19.4562	-6.29381	6.8012e-10	1.57693e-09	11.4069	SGIP1	high_risk
-0.61001	16.8881	-6.28853	7.0188e-10	1.62439e-09	11.3762	GATM	high_risk
-0.649507	15.4866	-6.27835	7.4579e-10	1.72284e-09	11.317	TLR2	high_risk
0.284206	19.2946	6.26075	8.28169e-10	1.90964e-09	11.2147	NDUFA4	high_risk
0.986592	12.5299	6.25062	8.79546e-10	2.0244e-09	11.156	BDNF	high_risk
-0.52571	17.4978	-6.23907	9.4189e-10	2.16394e-09	11.0892	ELK3	high_risk
-0.265627	21.3153	-6.23147	9.85304e-10	2.25956e-09	11.0452	ACLY	high_risk
-0.256923	18.0869	-6.2304	9.91572e-10	2.2698e-09	11.039	TRIM3	high_risk
0.220612	20.1251	6.21949	1.05769e-09	2.41675e-09	10.976	HADHA	high_risk
-0.220918	19.6947	-6.2148	1.08739e-09	2.48011e-09	10.949	MYH10	high_risk
2.31897	11.4722	6.20927	1.12349e-09	2.55781e-09	10.9172	ALAS2	high_risk
-0.752678	15.6193	-6.19595	1.21536e-09	2.76198e-09	10.8405	ZCCHC24	high_risk
-0.586787	15.5903	-6.18969	1.261e-09	2.86055e-09	10.8045	LRRK1	high_risk
0.284294	18.0604	6.18411	1.30315e-09	2.95085e-09	10.7724	LIG3	high_risk
-0.502123	12.5808	-6.15004	1.59182e-09	3.59803e-09	10.5773	WISP3	high_risk
0.462849	18.3535	6.14855	1.60575e-09	3.623e-09	10.5688	OGDHL	high_risk
-0.223301	18.3696	-6.13769	1.71112e-09	3.85384e-09	10.5068	FGFR1OP2	high_risk
0.274051	20.4826	6.11308	1.97566e-09	4.4417e-09	10.3667	C1QBP	high_risk
-0.268946	18.2881	-6.11216	1.98627e-09	4.45759e-09	10.3615	SLC25A12	high_risk
0.24702	17.9503	6.10656	2.05217e-09	4.5973e-09	10.3297	FAHD1	high_risk
-0.242226	17.5795	-6.10172	2.11086e-09	4.72037e-09	10.3022	BCKDHB	high_risk
-2.28531	9.94332	-6.0937	2.21165e-09	4.93701e-09	10.2567	HKDC1	high_risk
0.309458	20.0112	6.07675	2.44052e-09	5.43825e-09	10.1607	DBI	high_risk
0.187967	18.5334	6.06944	2.54619e-09	5.66369e-09	10.1194	MRPL2	high_risk
0.302433	23.3087	6.05981	2.69224e-09	5.978e-09	10.0651	FTH1	high_risk
-0.789551	15.4165	-6.05913	2.70286e-09	5.99102e-09	10.0612	ADAM28	high_risk
-0.234904	18.7824	-6.05317	2.79772e-09	6.19039e-09	10.0276	OGG1	high_risk
0.187388	18.7166	6.04897	2.86656e-09	6.33158e-09	10.0039	SIAH1	high_risk
0.175446	18.994	6.04149	2.99309e-09	6.59948e-09	9.96186	PMPCA	high_risk
0.273722	16.1156	6.04116	2.99882e-09	6.60055e-09	9.96	METTL8	high_risk
-0.637789	16.7343	-6.04084	3.00441e-09	6.6013e-09	9.95818	ACCS	high_risk
-0.312741	19.4849	-6.03787	3.05636e-09	6.70376e-09	9.94148	PDK2	high_risk
0.188562	20.0228	6.02311	3.32777e-09	7.28637e-09	9.8586	SUCLG1	high_risk
-3.13895	6.63311	-5.98696	4.09619e-09	8.9533e-09	9.65624	HAO2	high_risk
-0.351068	18.1307	-5.97331	4.4292e-09	9.66442e-09	9.58013	ANKRD44	high_risk
-0.37388	18.9037	-5.94395	5.23767e-09	1.14087e-08	9.41689	OXCT1	high_risk
-0.21712	19.9068	-5.93387	5.54721e-09	1.20621e-08	9.361	ERAL1	high_risk
0.170492	19.0638	5.92243	5.91985e-09	1.28502e-08	9.29771	MRPS22	high_risk
0.823753	13.6569	5.9208	5.9751e-09	1.29478e-08	9.28867	FSTL4	high_risk
-0.239541	17.8078	-5.90763	6.43893e-09	1.39289e-08	9.21591	ZNF596	high_risk
0.224889	18.9915	5.90645	6.48192e-09	1.39978e-08	9.20943	TMEM18	high_risk
0.237243	18.092	5.90504	6.53396e-09	1.40861e-08	9.20165	TRPT1	high_risk
-0.413938	17.9383	-5.90219	6.6404e-09	1.42911e-08	9.18592	BCL2L11	high_risk
0.258901	17.8572	5.89815	6.79434e-09	1.45974e-08	9.16362	CRY1	high_risk
-1.1007	14.7852	-5.88589	7.28201e-09	1.56185e-08	9.09617	PARP15	high_risk
-1.43192	12.7292	-5.87832	7.60049e-09	1.62738e-08	9.05452	MYL3	high_risk
0.153592	18.1306	5.86052	8.40298e-09	1.79615e-08	8.95687	MRPL19	high_risk
0.295271	19.2031	5.85974	8.44017e-09	1.80105e-08	8.95257	QTRT1	high_risk
-0.148761	19.9855	-5.83333	9.79111e-09	2.08579e-08	8.80815	MFF	high_risk
-0.192698	19.0242	-5.81114	1.10872e-08	2.35791e-08	8.68725	PITRM1	high_risk
-0.164669	18.8774	-5.81004	1.11555e-08	2.36843e-08	8.68128	PEX11B	high_risk
0.215896	19.027	5.80772	1.13015e-08	2.39539e-08	8.66864	TIMM44	high_risk
0.271138	17.1424	5.79809	1.1926e-08	2.5235e-08	8.61634	PDK3	high_risk
-1.35852	9.56895	-5.79027	1.24585e-08	2.63175e-08	8.57387	GRK7	high_risk
-0.243048	20.6422	-5.78646	1.27256e-08	2.68366e-08	8.55325	BNIP3L	high_risk
0.20417	17.4567	5.78559	1.27873e-08	2.69218e-08	8.54854	QRSL1	high_risk
0.244951	17.6911	5.78379	1.29168e-08	2.7149e-08	8.53875	LETM1	high_risk
-0.228837	18.9618	-5.78313	1.29639e-08	2.72026e-08	8.53521	PEMT	high_risk
0.201785	17.8808	5.78195	1.30497e-08	2.7337e-08	8.5288	MRPS10	high_risk
0.206224	19.8278	5.77245	1.37583e-08	2.87737e-08	8.47739	IDI1	high_risk
0.187892	17.1169	5.76646	1.42245e-08	2.96992e-08	8.44501	PDE12	high_risk
-0.293707	17.5367	-5.7466	1.58827e-08	3.31064e-08	8.33784	SLC27A1	high_risk
-0.318853	19.7749	-5.72004	1.83967e-08	3.82834e-08	8.19505	PTRH1	high_risk
-0.269527	17.1522	-5.71824	1.85798e-08	3.86006e-08	8.18543	HSDL2	high_risk
0.533511	19.0646	5.71431	1.89878e-08	3.93832e-08	8.16432	IMMP1L	high_risk
-0.216022	18.1145	-5.71253	1.91744e-08	3.97049e-08	8.15482	HS2ST1	high_risk
-0.198978	20.4911	-5.69781	2.07954e-08	4.29908e-08	8.07598	RNF10	high_risk
0.219118	17.5566	5.69015	2.16898e-08	4.47663e-08	8.03508	HSCB	high_risk
-0.216793	17.5858	-5.64797	2.73312e-08	5.63174e-08	7.81056	ABCB10	high_risk
0.291767	17.8172	5.61354	3.29747e-08	6.78353e-08	7.62834	SLC37A4	high_risk
-0.233076	17.9288	-5.60361	3.48027e-08	7.1479e-08	7.57597	LYSMD2	high_risk
0.180151	19.3917	5.60252	3.50091e-08	7.17857e-08	7.57023	DEGS1	high_risk
-0.247497	17.7879	-5.58947	3.75752e-08	7.69222e-08	7.50159	TK2	high_risk
-0.178098	18.3015	-5.58382	3.87424e-08	7.91828e-08	7.4719	UBE3B	high_risk
0.425779	17.2637	5.57321	4.1031e-08	8.37245e-08	7.41621	TRAM1L1	high_risk
0.362393	17.3677	5.5685	4.20906e-08	8.57476e-08	7.39148	FAM162A	high_risk
-0.183407	18.88	-5.55056	4.63656e-08	9.43042e-08	7.29764	TARS2	high_risk
-0.42161	15.6624	-5.54051	4.89443e-08	9.93886e-08	7.24514	SLC25A35	high_risk
0.210918	16.7339	5.53482	5.04622e-08	1.02306e-07	7.21551	LARS2	high_risk
-0.177897	19.4735	-5.5228	5.38277e-08	1.08954e-07	7.1529	RARS2	high_risk
-0.229538	20.8621	-5.5188	5.49953e-08	1.11138e-07	7.13209	PCMTD2	high_risk
-0.189054	17.1898	-5.48493	6.5914e-08	1.3299e-07	6.95651	PDSS2	high_risk
0.253726	19.0651	5.46699	7.25254e-08	1.46095e-07	6.86386	MRPS15	high_risk
-0.753282	14.6627	-5.46617	7.28419e-08	1.46498e-07	6.85964	SLC6A1	high_risk
2.35591	2.1629	5.46275	7.41756e-08	1.48943e-07	6.84205	PAGE1	high_risk
0.798752	15.8983	5.44628	8.09547e-08	1.62296e-07	6.7573	PNMA6A	high_risk
0.707742	12.6693	5.42261	9.17598e-08	1.8339e-07	6.63592	CHDH	high_risk
0.249217	16.0856	5.4226	9.17679e-08	1.8339e-07	6.63584	RTN4IP1	high_risk
0.191718	16.9481	5.41045	9.78454e-08	1.95226e-07	6.57372	ZNF398	high_risk
0.247023	18.581	5.39772	1.04633e-07	2.08437e-07	6.50877	SURF1	high_risk
1.70247	9.39268	5.39655	1.05277e-07	2.09391e-07	6.50282	LRRIQ4	high_risk
0.216103	18.1289	5.39422	1.06577e-07	2.11641e-07	6.49094	PNPT1	high_risk
0.173548	20.443	5.38073	1.14406e-07	2.2683e-07	6.42229	FDPS	high_risk
0.277485	21.1424	5.37913	1.15369e-07	2.2838e-07	6.41418	TOMM7	high_risk
-1.31633	12.7554	-5.36271	1.25739e-07	2.48516e-07	6.33085	RASGEF1C	high_risk
-0.245437	18.0442	-5.35958	1.27819e-07	2.52233e-07	6.31496	NLN	high_risk
0.350616	14.4279	5.34926	1.34902e-07	2.65792e-07	6.26275	PRR19	high_risk
-0.19714	18.918	-5.33444	1.4575e-07	2.86718e-07	6.18789	BRPF3	high_risk
-0.353568	16.9252	-5.33245	1.47272e-07	2.89259e-07	6.17784	DYNC2H1	high_risk
-0.527816	12.8277	-5.33184	1.47737e-07	2.89721e-07	6.17479	SLC3A1	high_risk
0.191863	19.4138	5.31744	1.59231e-07	3.11776e-07	6.10229	MRPL24	high_risk
-0.255969	18.7202	-5.3147	1.61515e-07	3.15758e-07	6.08851	CBX6	high_risk
-0.814173	12.2896	-5.29233	1.81392e-07	3.54065e-07	5.97623	ADCY10	high_risk
-0.292257	20.6978	-5.27682	1.96537e-07	3.83034e-07	5.89866	QDPR	high_risk
0.229041	20.1268	5.2688	2.0484e-07	3.98599e-07	5.85865	NDUFS4	high_risk
-0.250771	20.9412	-5.2638	2.10196e-07	4.08391e-07	5.83368	LUC7L	high_risk
-0.447797	16.6809	-5.25996	2.14393e-07	4.15902e-07	5.81457	ACACB	high_risk
-2.31915	9.81355	-5.25715	2.17519e-07	4.21318e-07	5.80057	VWA5B1	high_risk
0.19882	18.3592	5.25636	2.1841e-07	4.22393e-07	5.79662	IFT27	high_risk
-0.257851	16.9018	-5.2526	2.22674e-07	4.29979e-07	5.77792	DBT	high_risk
0.182137	16.9835	5.23687	2.41428e-07	4.6548e-07	5.69974	NUDT19	high_risk
0.15437	18.7096	5.22358	2.58444e-07	4.97525e-07	5.63391	CIAPIN1	high_risk
0.171162	18.0041	5.21014	2.76841e-07	5.32126e-07	5.56745	WDR70	high_risk
-0.257831	16.5482	-5.20088	2.90249e-07	5.57048e-07	5.52175	MSRA	high_risk
-0.386881	17.3166	-5.18118	3.20892e-07	6.1492e-07	5.42478	GLYCTK	high_risk
2.21891	2.6181	5.15137	3.73306e-07	7.14083e-07	5.27865	SLC25A48	high_risk
0.242378	20.829	5.15112	3.73773e-07	7.14083e-07	5.27744	GPX4	high_risk
-0.149233	18.1771	-5.14038	3.94651e-07	7.52828e-07	5.22496	MUT	high_risk
-0.293352	18.8762	-5.1305	4.14835e-07	7.90133e-07	5.1768	FAM171B	high_risk
-0.47555	16.3853	-5.11811	4.4156e-07	8.39764e-07	5.11653	ACSS1	high_risk
-0.257809	18.7873	-5.11727	4.43443e-07	8.42073e-07	5.11242	AADAT	high_risk
0.283196	21.4028	5.11008	4.59763e-07	8.7175e-07	5.07753	UQCRH	high_risk
-0.233396	18.1888	-5.1017	4.79534e-07	9.07871e-07	5.0369	FECH	high_risk
0.154903	19.678	5.06318	5.81536e-07	1.09933e-06	4.85082	NOL7	high_risk
-0.205429	19.2247	-5.05182	6.15412e-07	1.16162e-06	4.79621	SDHB	high_risk
0.215864	18.787	5.03926	6.55086e-07	1.23466e-06	4.73595	CISD1	high_risk
-0.645578	17.7577	-5.03309	6.75503e-07	1.27124e-06	4.70636	XAF1	high_risk
0.479963	18.8171	5.02763	6.94032e-07	1.30416e-06	4.68027	FKBP10	high_risk
0.240517	17.7654	5.02339	7.08807e-07	1.32994e-06	4.65996	GTPBP6	high_risk
-0.279451	17.0574	-5.02088	7.17658e-07	1.34454e-06	4.64799	HDHD3	high_risk
0.204695	18.6213	5.01362	7.43952e-07	1.39173e-06	4.6133	PCCB	high_risk
0.180567	18.4189	5.01008	7.57076e-07	1.41418e-06	4.59645	BCL2L13	high_risk
-0.492373	15.3942	-5.00845	7.63208e-07	1.42352e-06	4.58867	EFHD1	high_risk
-0.457518	16.4546	-5.00753	7.66691e-07	1.4279e-06	4.58428	MSRB3	high_risk
0.178317	18.667	5.00107	7.91543e-07	1.47201e-06	4.55353	GSR	high_risk
-0.22736	19.2632	-5.00002	7.95664e-07	1.47749e-06	4.54853	UGP2	high_risk
-0.15346	16.9068	-4.99323	8.22773e-07	1.52558e-06	4.51624	COX10	high_risk
-0.155153	18.7516	-4.99202	8.27733e-07	1.53252e-06	4.51045	ELAC2	high_risk
-0.455734	14.3947	-4.98776	8.45282e-07	1.56272e-06	4.49023	CD101	high_risk
-0.355818	19.0928	-4.97941	8.80759e-07	1.62592e-06	4.45061	STOM	high_risk
-0.517568	18.8249	-4.96904	9.26828e-07	1.70846e-06	4.40149	S100A10	high_risk
-0.224216	20.3144	-4.95372	9.9919e-07	1.83915e-06	4.32907	PACS2	high_risk
0.25692	16.5741	4.95291	1.00314e-06	1.84372e-06	4.32527	ADCK1	high_risk
-0.218811	19.7251	-4.94547	1.04036e-06	1.90934e-06	4.29019	SCP2	high_risk
0.190846	19.6321	4.94422	1.04676e-06	1.91831e-06	4.28427	PLEKHO1	high_risk
0.263482	17.9106	4.94348	1.05052e-06	1.92239e-06	4.28082	DHRS4	high_risk
-0.185499	18.8382	-4.87772	1.44649e-06	2.64315e-06	3.97292	ALDH9A1	high_risk
0.185482	19.7927	4.8466	1.68079e-06	3.06682e-06	3.82851	ZNHIT3	high_risk
-0.479754	13.5874	-4.84574	1.68776e-06	3.07509e-06	3.82453	LRP4	high_risk
-0.370603	17.418	-4.83928	1.74097e-06	3.16745e-06	3.79468	TNFRSF19	high_risk
-0.318162	16.7085	-4.79624	2.13926e-06	3.88647e-06	3.59662	SLC25A45	high_risk
-0.354001	15.8665	-4.78304	2.27809e-06	4.13274e-06	3.5362	SUCLG2	high_risk
0.173434	18.2527	4.75817	2.5636e-06	4.64399e-06	3.42277	C12orf65	high_risk
0.14875	19.2811	4.75731	2.57397e-06	4.65608e-06	3.41889	ECHDC1	high_risk
-0.278197	18.9699	-4.74506	2.72765e-06	4.92699e-06	3.3632	CACNA1B	high_risk
1.82506	11.7964	4.73825	2.81682e-06	5.08076e-06	3.33231	UGT8	high_risk
0.157092	19.5907	4.73002	2.92831e-06	5.27431e-06	3.29504	TXNRD1	high_risk
0.625537	15.322	4.72048	3.06279e-06	5.50865e-06	3.25194	FAM110B	high_risk
0.193267	17.7476	4.72005	3.06899e-06	5.51087e-06	3.25	TXNDC16	high_risk
-0.369404	16.8644	-4.71979	3.07278e-06	5.51087e-06	3.24881	AK4	high_risk
-0.419757	15.261	-4.71721	3.11033e-06	5.57028e-06	3.23715	CLYBL	high_risk
-0.226775	18.1023	-4.69223	3.49712e-06	6.25408e-06	3.12467	COQ10A	high_risk
-0.179505	19.1032	-4.6885	3.55862e-06	6.35503e-06	3.10794	SLC25A11	high_risk
-0.232732	18.5561	-4.67692	3.75655e-06	6.69901e-06	3.05601	C21orf2	high_risk
0.187543	18.6242	4.66995	3.8808e-06	6.9108e-06	3.0248	TRNT1	high_risk
-1.51161	10.7873	-4.66788	3.91832e-06	6.96774e-06	3.01557	ACADL	high_risk
0.144598	19.2787	4.66618	3.94949e-06	7.01327e-06	3.00797	IDH3G	high_risk
-2.20013	5.48586	-4.64576	4.34312e-06	7.70138e-06	2.91687	RTP3	high_risk
-0.301852	16.195	-4.64324	4.39421e-06	7.78103e-06	2.90566	ALDH4A1	high_risk
0.281666	16.0088	4.63241	4.62031e-06	8.1699e-06	2.85756	LACTB2	high_risk
0.19744	17.3038	4.62701	4.7374e-06	8.36519e-06	2.83357	PIK3CA	high_risk
0.370493	17.0035	4.61592	4.98658e-06	8.79287e-06	2.78444	MIPEP	high_risk
0.178645	18.4946	4.60285	5.2963e-06	9.32594e-06	2.7267	ARMCX6	high_risk
0.138524	17.7613	4.59968	5.37408e-06	9.44967e-06	2.71273	NDUFAF1	high_risk
-1.83179	2.53618	-4.55369	6.63555e-06	1.16515e-05	2.51081	PAX9	high_risk
0.200859	17.6544	4.55182	6.69247e-06	1.17351e-05	2.50263	FARS2	high_risk
0.158218	18.7741	4.54926	6.77122e-06	1.18567e-05	2.49143	MRPS31	high_risk
-0.141975	18.9918	-4.53059	7.37189e-06	1.28906e-05	2.41009	FBXO21	high_risk
0.14459	19.9469	4.52951	7.40817e-06	1.2936e-05	2.40539	COX11	high_risk
0.385188	14.4316	4.52887	7.42968e-06	1.29556e-05	2.40262	IGSF22	high_risk
0.167353	19.1288	4.52032	7.72394e-06	1.34501e-05	2.36545	C2orf68	high_risk
-0.207952	17.8922	-4.51292	7.98737e-06	1.38896e-05	2.33337	MYD88	high_risk
-2.99199	6.29047	-4.50651	8.22266e-06	1.42791e-05	2.3056	CYP11B1	high_risk
0.134183	18.7347	4.49268	8.75309e-06	1.51793e-05	2.24581	CDK5RAP1	high_risk
0.134725	18.4343	4.49133	8.80634e-06	1.52506e-05	2.24001	ARMC1	high_risk
0.201994	16.8641	4.48107	9.22341e-06	1.59509e-05	2.19577	WARS2	high_risk
-1.70929	7.7498	-4.46503	9.91334e-06	1.71206e-05	2.12681	LRP2	high_risk
-0.148156	20.0407	-4.42327	1.19489e-05	2.06078e-05	1.94838	GLOD4	high_risk
0.167336	18.1141	4.41634	1.23235e-05	2.12248e-05	1.9189	POLRMT	high_risk
0.278296	17.8879	4.41487	1.24044e-05	2.13348e-05	1.91266	BDH1	high_risk
-0.669305	15.8414	-4.41187	1.2571e-05	2.15919e-05	1.89991	KCNH3	high_risk
0.182695	18.2791	4.39901	1.33097e-05	2.28295e-05	1.8454	MTHFD1L	high_risk
2.11737	8.83591	4.39692	1.34334e-05	2.30104e-05	1.83657	LINGO3	high_risk
-0.745967	14.5283	-4.38763	1.39973e-05	2.39438e-05	1.79732	SLC6A17	high_risk
2.43895	5.75166	4.38088	1.44216e-05	2.46361e-05	1.76882	AGXT	high_risk
-0.224544	16.7786	-4.37558	1.47629e-05	2.5185e-05	1.7465	ABCD1	high_risk
0.155943	16.9125	4.34797	1.66712e-05	2.8402e-05	1.63053	FBXL4	high_risk
1.45239	1.82415	4.34227	1.70933e-05	2.90817e-05	1.60669	MBD3L2	high_risk
-0.173425	19.0602	-4.3244	1.84846e-05	3.14063e-05	1.53208	TOP3A	high_risk
-0.202289	19.4251	-4.29863	2.06831e-05	3.50943e-05	1.42499	GPATCH8	high_risk
-0.435584	16.1041	-4.28818	2.16438e-05	3.66751e-05	1.38173	CARD16	high_risk
0.165181	17.3818	4.27713	2.27056e-05	3.84226e-05	1.33612	OXSM	high_risk
0.155947	18.1934	4.27536	2.28797e-05	3.86652e-05	1.32885	SLC44A1	high_risk
0.370282	18.546	4.26491	2.39375e-05	4.03986e-05	1.28581	ABAT	high_risk
0.339259	21.4418	4.26396	2.40367e-05	4.05116e-05	1.28187	GSTP1	high_risk
-0.150861	19.2206	-4.25998	2.44525e-05	4.11573e-05	1.26555	PNKD	high_risk
-0.189714	20.3545	-4.25041	2.5483e-05	4.28346e-05	1.22625	SPG7	high_risk
-0.599828	15.3432	-4.246	2.59717e-05	4.35978e-05	1.20817	SIAH3	high_risk
-0.774916	13.9897	-4.23497	2.72333e-05	4.56547e-05	1.16304	S1PR4	high_risk
0.220172	18.4433	4.22979	2.78451e-05	4.66183e-05	1.1419	ALDH7A1	high_risk
0.270491	16.5514	4.22705	2.81749e-05	4.71079e-05	1.13069	VASN	high_risk
-0.169856	19.7189	-4.2266	2.82293e-05	4.71362e-05	1.12886	PRKACA	high_risk
-0.273589	17.5295	-4.18738	3.33765e-05	5.5657e-05	0.969585	CRYZ	high_risk
-0.553899	16.4436	-4.18115	3.42726e-05	5.70756e-05	0.944403	COX7A1	high_risk
0.312631	15.8789	4.16761	3.62979e-05	6.03686e-05	0.889845	GCAT	high_risk
0.19773	17.3621	4.16131	3.72805e-05	6.19211e-05	0.864466	SLC25A20	high_risk
-0.351164	16.5787	-4.12935	4.26603e-05	7.07633e-05	0.736453	FRMD6	high_risk
-0.162355	18.294	-4.12756	4.2982e-05	7.12031e-05	0.729321	PCCA	high_risk
1.31394	1.65521	4.11456	4.53918e-05	7.50963e-05	0.677545	MBD3L5	high_risk
0.131409	18.4579	4.11385	4.55287e-05	7.51489e-05	0.674687	RPIA	high_risk
-0.186218	17.4377	-4.11377	4.5543e-05	7.51489e-05	0.674389	SLC25A42	high_risk
0.116466	18.8288	4.10987	4.62929e-05	7.62863e-05	0.658892	GFM2	high_risk
-0.47952	14.4916	-4.10849	4.65623e-05	7.663e-05	0.653384	KMO	high_risk
-0.112385	20.5321	-4.10739	4.67772e-05	7.68832e-05	0.649015	NDUFS2	high_risk
-0.151287	17.1936	-4.08468	5.14292e-05	8.44191e-05	0.559076	TOMM40L	high_risk
0.162819	20.5112	4.08052	5.23289e-05	8.5784e-05	0.54263	UQCRC1	high_risk
-0.736261	14.5751	-4.06862	5.49828e-05	9.00173e-05	0.495724	IDO1	high_risk
0.363889	16.5188	4.06717	5.5314e-05	9.04421e-05	0.49003	IMPA2	high_risk
-0.160712	19.2514	-4.06506	5.58016e-05	9.11209e-05	0.481711	PPOX	high_risk
0.229686	18.3823	4.06051	5.68649e-05	9.27369e-05	0.463819	NSUN3	high_risk
0.156367	18.4293	4.05898	5.72264e-05	9.32058e-05	0.457812	GTPBP3	high_risk
0.113141	18.0203	4.05758	5.75573e-05	9.36235e-05	0.452348	COQ7	high_risk
0.0946033	19.9698	4.05727	5.76335e-05	9.36266e-05	0.451093	YME1L1	high_risk
-0.137273	18.0143	-4.05209	5.88806e-05	9.55293e-05	0.430805	AKAP10	high_risk
0.20013	20.8568	4.04964	5.94812e-05	9.63794e-05	0.421189	NDUFS5	high_risk
-0.240072	19.9525	-4.045	6.0634e-05	9.8121e-05	0.403	ACOT7	high_risk
0.393866	17.8199	4.04403	6.0878e-05	9.83894e-05	0.399195	TSPO	high_risk
0.170517	18.5388	4.0414	6.15429e-05	9.93366e-05	0.388903	DHRS7	high_risk
-0.22563	18.7438	-4.03268	6.3796e-05	0.000102841	0.354841	RFK	high_risk
0.597958	14.2415	4.0082	7.05501e-05	0.000113584	0.259549	NEU4	high_risk
-0.196537	18.7712	-4.00307	7.20478e-05	0.000115847	0.239663	FN3K	high_risk
-0.954832	12.9502	-3.99927	7.31784e-05	0.000117515	0.224926	DMGDH	high_risk
0.155771	17.2728	3.9854	7.74463e-05	0.00012421	0.171286	SPATA7	high_risk
0.162759	19.7872	3.98445	7.77476e-05	0.000124446	0.167611	CYCS	high_risk
-0.796336	13.5997	-3.98431	7.77912e-05	0.000124446	0.167081	BIK	high_risk
-0.160684	17.5793	-3.98172	7.86166e-05	0.000125607	0.157096	SUOX	high_risk
0.267182	17.6677	3.95876	8.63132e-05	0.000137729	0.0687599	FDXR	high_risk
0.190462	18.3148	3.94347	9.18282e-05	0.000146344	0.0102094	SLC25A22	high_risk
-0.162453	20.2162	-3.92658	9.83123e-05	0.000156479	-0.0542646	ISCU	high_risk
0.161544	19.8422	3.92577	9.86333e-05	0.000156792	-0.0573436	MRPL20	high_risk
-0.171077	18.2504	-3.91989	0.000100993	0.000160341	-0.0796791	DLAT	high_risk
0.757501	14.9155	3.90327	0.00010797	0.000171202	-0.142764	C10orf82	high_risk
0.126358	18.9754	3.89684	0.000110785	0.000175445	-0.167065	PTGES2	high_risk
-0.208177	17.0075	-3.88337	0.000116917	0.000184923	-0.217911	CALHM2	high_risk
-0.118894	17.7101	-3.87357	0.000121577	0.000192052	-0.25479	MTO1	high_risk
0.134812	18.2258	3.86502	0.000125786	0.000198452	-0.286895	ACAD9	high_risk
-0.396352	15.5273	-3.86231	0.000127148	0.00020035	-0.297055	PRODH	high_risk
-0.2792	18.9681	-3.85431	0.000131252	0.000206463	-0.327015	BCL2	high_risk
-0.146329	17.1316	-3.85411	0.000131356	0.000206463	-0.327758	STX17	high_risk
-0.364354	18.5637	-3.84946	0.000133802	0.000210046	-0.345157	ZDHHC11	high_risk
-1.40519	9.92888	-3.8468	0.000135223	0.000212012	-0.355114	FAM181B	high_risk
0.710904	15.2032	3.84516	0.000136101	0.000213123	-0.361217	C9orf129	high_risk
-0.412895	17.3846	-3.84331	0.000137103	0.000214426	-0.368134	CYP27A1	high_risk
0.118266	19.2261	3.82587	0.000146883	0.000229437	-0.433072	NNT	high_risk
-0.145996	18.8753	-3.82553	0.000147082	0.000229462	-0.434345	TRMU	high_risk
-0.298688	19.1722	-3.82295	0.000148582	0.000231517	-0.443911	DNAJC15	high_risk
1.64993	7.60965	3.82135	0.000149523	0.000232694	-0.449857	DAND5	high_risk
0.186508	16.5019	3.81626	0.000152547	0.000237108	-0.468721	FRAT2	high_risk
-0.17167	18.2653	-3.80012	0.00016253	0.000252312	-0.528415	FAM160A2	high_risk
0.185929	18.0477	3.79423	0.000166329	0.000257892	-0.55017	ETFDH	high_risk
-0.197076	18.6035	-3.77779	0.000177366	0.000274667	-0.610642	MUTYH	high_risk
0.129037	21.1662	3.77307	0.000180661	0.000279425	-0.62796	FKBP8	high_risk
-0.134646	17.7872	-3.75599	0.000193072	0.000298255	-0.690457	SCO1	high_risk
-0.533177	13.7556	-3.74032	0.000205162	0.000316543	-0.747562	NACC2	high_risk
-0.200334	17.547	-3.72627	0.000216603	0.000333786	-0.798559	TMEM65	high_risk
1.16433	1.60013	3.70793	0.000232447	0.000357764	-0.864875	MBD3L3	high_risk
-0.15722	18.6823	-3.7014	0.00023835	0.000366401	-0.888422	TRABD	high_risk
-0.181866	17.5543	-3.69552	0.000243786	0.0003743	-0.909592	ZNF445	high_risk
-0.183687	16.92	-3.69178	0.000247296	0.000379227	-0.92301	OMA1	high_risk
0.132978	18.3471	3.68926	0.000249694	0.000382439	-0.932069	GRPEL2	high_risk
0.119457	18.4864	3.68642	0.00025242	0.000386144	-0.942259	ANGEL2	high_risk
-0.136444	20.0811	-3.68586	0.000252961	0.000386503	-0.944271	YKT6	high_risk
-0.909307	13.9203	-3.6655	0.000273381	0.000417196	-1.0171	GREB1L	high_risk
0.205229	17.6282	3.64268	0.000298105	0.000454375	-1.09828	BBC3	high_risk
-0.109881	18.3966	-3.62232	0.000321929	0.000490095	-1.17031	LYRM2	high_risk
-0.412819	13.2837	-3.61994	0.000324833	0.000493694	-1.17872	FAM124B	high_risk
-0.18572	19.0706	-3.61974	0.000325078	0.000493694	-1.17943	ACAT1	high_risk
-0.134547	18.4183	-3.60905	0.000338402	0.000513312	-1.21705	TAOK3	high_risk
0.13672	18.7897	3.60457	0.00034414	0.000521387	-1.23279	LYPLA1	high_risk
-0.185252	19.4642	-3.58604	0.000368867	0.000558177	-1.29772	FOXRED1	high_risk
0.229549	19.6906	3.58227	0.000374094	0.000565314	-1.31089	MRPL41	high_risk
-0.178131	19.5786	-3.58199	0.000374481	0.000565314	-1.31185	MYO19	high_risk
0.200943	16.8542	3.57995	0.000377345	0.000568955	-1.31898	GPAM	high_risk
0.117758	18.7917	3.55706	0.000410892	0.000618795	-1.39862	BCKDK	high_risk
0.120664	18.0974	3.54361	0.000431869	0.00064961	-1.44515	USP30	high_risk
-0.376068	15.5742	-3.50548	0.000496969	0.00074664	-1.57624	HHEX	high_risk
0.0947487	18.4598	3.48875	0.000528332	0.000792813	-1.63333	FASTKD1	high_risk
0.314194	14.9873	3.48653	0.000532627	0.000798306	-1.64088	CHAC1	high_risk
-0.383806	13.5502	-3.47789	0.000549674	0.000822877	-1.67025	CD300C	high_risk
-0.10762	18.7842	-3.47223	0.000561102	0.000838987	-1.68943	UBE3C	high_risk
-0.11558	19.5444	-3.47046	0.000564724	0.000843401	-1.69542	ARMCX3	high_risk
0.118412	18.7915	3.46247	0.000581355	0.000867211	-1.72247	ARMC10	high_risk
0.14477	19.6028	3.46088	0.000584728	0.00087121	-1.72786	GRHPR	high_risk
0.0970167	19.0398	3.45503	0.000597238	0.000888797	-1.74758	AFG3L2	high_risk
-0.166983	16.6698	-3.44478	0.000619809	0.000921298	-1.78213	CPT2	high_risk
0.131635	19.8935	3.43847	0.000634091	0.000941107	-1.80333	DHX30	high_risk
-0.185994	17.0868	-3.43823	0.000634631	0.000941107	-1.80413	AFF1	high_risk
-0.197958	19.0648	-3.42713	0.000660526	0.000978355	-1.84135	OXR1	high_risk
0.42464	12.0706	3.42523	0.000665053	0.000983903	-1.8477	LRIT3	high_risk
0.530776	15.3157	3.41957	0.000678724	0.00100295	-1.86664	PLD5	high_risk
1.25703	1.87544	3.41249	0.00069618	0.00102754	-1.89025	GPR87	high_risk
-0.437389	19.2982	-3.41069	0.000700674	0.00103296	-1.89624	NDUFA4L2	high_risk
-0.300212	18.5071	-3.40943	0.000703841	0.00103642	-1.90043	TCIRG1	high_risk
0.262442	16.8381	3.40176	0.000723435	0.00106402	-1.92596	FHIT	high_risk
0.169344	19.825	3.40047	0.000726768	0.00106768	-1.93024	POLG2	high_risk
-0.106665	17.6236	-3.39514	0.000740739	0.00108693	-1.94793	C2orf49	high_risk
0.142172	17.523	3.38772	0.000760615	0.0011148	-1.97254	BNIP3	high_risk
0.27204	17.4087	3.38401	0.000770727	0.00112831	-1.98481	PC	high_risk
-0.340165	16.9722	-3.37666	0.000791142	0.00115685	-2.0091	DHRS3	high_risk
0.121808	19.0053	3.33591	0.000913731	0.00133456	-2.14279	TMEM126B	high_risk
-0.387744	14.7129	-3.33536	0.000915485	0.00133557	-2.14457	TMEM144	high_risk
-0.338407	12.7587	-3.31587	0.000980294	0.00142846	-2.20798	EVC2	high_risk
-1.44638	9.02267	-3.31014	0.00100014	0.00145569	-2.22655	OTC	high_risk
0.141942	18.3415	3.2822	0.00110234	0.0016026	-2.31664	IFT57	high_risk
-1.47714	3.58978	-3.27043	0.00114823	0.00166562	-2.35437	NLRP4	high_risk
-0.146121	16.8712	-3.27041	0.00114834	0.00166562	-2.35446	ZNFX1	high_risk
-0.555741	11.1383	-3.26689	0.00116239	0.00168406	-2.3657	FSIP2	high_risk
0.14382	17.17	3.20339	0.0014452	0.00209139	-2.56684	PPTC7	high_risk
-1.48341	2.72182	-3.18975	0.00151372	0.00218803	-2.60955	CYP11B2	high_risk
-0.153415	18.4055	-3.17407	0.00159618	0.00230457	-2.65843	TAZ	high_risk
-0.89079	7.67493	-3.16966	0.00162014	0.00233649	-2.67216	HRNR	high_risk
-0.165739	19.4166	-3.16367	0.00165315	0.00238037	-2.69073	CHCHD10	high_risk
0.141185	20.9917	3.16346	0.00165435	0.00238037	-2.6914	GLUL	high_risk
-0.296153	15.1768	-3.14825	0.00174107	0.0025023	-2.73843	A4GALT	high_risk
-0.473218	14.1571	-3.14356	0.00176867	0.00253906	-2.7529	COX6B2	high_risk
-1.4638	6.1433	-3.13065	0.00184671	0.00264807	-2.79261	ZBED2	high_risk
0.131642	19.1773	3.12583	0.00187663	0.00268792	-2.80739	HCFC1	high_risk
-0.260413	14.8018	-3.11803	0.00192603	0.00275553	-2.83127	KIF16B	high_risk
-0.150118	20.1946	-3.11627	0.00193733	0.00276856	-2.83664	DDAH2	high_risk
-0.0900546	18.7114	-3.11072	0.00197336	0.00281685	-2.85357	SLC11A2	high_risk
-0.21489	17.0456	-3.10635	0.00200222	0.00285481	-2.86691	COMTD1	high_risk
-0.817235	11.2047	-3.10406	0.0020175	0.00287333	-2.87389	F7	high_risk
-0.128445	17.481	-3.09883	0.00205273	0.00292021	-2.88978	GLCE	high_risk
0.135944	17.0084	3.09377	0.00208738	0.00296615	-2.90515	GLRX2	high_risk
0.108688	18.2646	3.09189	0.00210043	0.00298133	-2.91087	TMEM11	high_risk
0.126318	17.1653	3.08419	0.00215445	0.00305456	-2.93417	CCDC120	high_risk
0.983661	1.61618	3.08286	0.00216391	0.00306452	-2.93819	MBD3L4	high_risk
-1.33396	8.63834	-3.08239	0.00216731	0.00306589	-2.93963	THEM5	high_risk
-0.110736	20.4111	-3.07464	0.00222334	0.00314162	-2.96304	MPV17	high_risk
-0.108965	17.6535	-3.06447	0.00229885	0.00324467	-2.99366	TXNRD2	high_risk
1.37883	7.11935	3.05742	0.0023526	0.00331683	-3.01485	CA5A	high_risk
-0.0963666	19.2667	-3.0514	0.00239936	0.00337663	-3.03288	SLC25A46	high_risk
1.61284	7.32469	3.05127	0.00240038	0.00337663	-3.03327	TOMM20L	high_risk
-0.302928	15.2182	-3.0493	0.00241593	0.0033947	-3.03918	GPAT2	high_risk
-0.377654	17.224	-3.03017	0.00257129	0.00360898	-3.09624	EML6	high_risk
0.133865	17.9171	3.02653	0.0026019	0.00364788	-3.10707	OSGEPL1	high_risk
-0.494441	12.92	-3.00581	0.00278242	0.00389663	-3.16841	ARHGAP20	high_risk
-0.236764	17.6064	-3.00252	0.00281212	0.00393384	-3.17812	ALDH5A1	high_risk
0.167983	16.2175	2.99096	0.0029188	0.00407855	-3.21213	ACOT13	high_risk
0.138689	19.5463	2.96607	0.0031612	0.00441236	-3.28495	HEXDC	high_risk
-0.355117	15.5834	-2.95772	0.00324657	0.0045265	-3.30925	AASS	high_risk
-1.13477	2.0871	-2.92748	0.00357362	0.00497698	-3.39669	SPATA19	high_risk
-0.0984737	18.5809	-2.92686	0.00358066	0.00498127	-3.39848	MRS2	high_risk
-0.0922814	18.8371	-2.92069	0.00365112	0.00507368	-3.41622	DCAF5	high_risk
0.147874	18.6184	2.90933	0.00378403	0.00525258	-3.44875	TIMM8B	high_risk
-0.0917204	18.9266	-2.89747	0.00392764	0.00544592	-3.48261	BCS1L	high_risk
-0.594524	14.4102	-2.89625	0.00394272	0.00546082	-3.4861	STAR	high_risk
-0.353933	13.8801	-2.88756	0.00405137	0.00560513	-3.51079	ADAMTS12	high_risk
0.0802895	19.1865	2.8856	0.00407626	0.00563338	-3.51636	DLST	high_risk
0.326797	13.9805	2.86836	0.0043012	0.00593575	-3.56512	NAGS	high_risk
0.111057	19.1623	2.86812	0.00430448	0.00593575	-3.56581	PGS1	high_risk
-0.128716	19.3318	-2.86133	0.00439614	0.00605552	-3.58493	CREBZF	high_risk
0.0667262	19.5295	2.85645	0.00446314	0.00614109	-3.59865	IARS2	high_risk
0.131254	17.0277	2.85448	0.00449054	0.00617204	-3.6042	USP54	high_risk
-0.173867	17.407	-2.85291	0.00451237	0.00619528	-3.60859	ETHE1	high_risk
0.0792049	20.3317	2.83995	0.00469671	0.00644135	-3.64488	IMMT	high_risk
0.0872083	18.0175	2.8267	0.00489233	0.00670234	-3.68183	MRPL35	high_risk
0.721268	11.3758	2.82503	0.00491745	0.00672942	-3.68647	ALDH1L1	high_risk
-0.40552	14.9639	-2.81183	0.0051205	0.00699969	-3.72308	PRSS35	high_risk
0.327116	15.1073	2.80444	0.00523751	0.00715187	-3.74351	SPATA18	high_risk
0.0955796	16.3633	2.79906	0.00532407	0.00726219	-3.75833	ZNF615	high_risk
-0.585341	14.7743	-2.7894	0.005483	0.00747088	-3.78491	ARL9	high_risk
0.102892	17.6343	2.77092	0.00579888	0.00789274	-3.83547	MTFR1	high_risk
0.228924	20.5211	2.76747	0.00585967	0.00796688	-3.84488	ISL1	high_risk
0.0862536	17.5635	2.75358	0.00611019	0.00829852	-3.88263	APOOL	high_risk
-0.106816	18.3824	-2.74901	0.00619476	0.00840432	-3.89502	ZADH2	high_risk
-0.12014	16.336	-2.73427	0.00647465	0.00877457	-3.93482	TMEM143	high_risk
-0.327706	15.4213	-2.70822	0.00699726	0.00947264	-4.00464	CD72	high_risk
-0.136234	15.3613	-2.70473	0.00707022	0.00956112	-4.01396	PPP1R3D	high_risk
0.520601	12.6832	2.69677	0.00723899	0.00977885	-4.03515	ADAMTS16	high_risk
0.178208	15.6725	2.67388	0.0077443	0.0104502	-4.09571	TRMT2B	high_risk
0.180222	14.6805	2.66895	0.00785724	0.0105913	-4.10869	ULK4	high_risk
-0.482485	13.4787	-2.66154	0.00802973	0.0108122	-4.12815	RAB38	high_risk
-0.0906407	20.5032	-2.65615	0.00815742	0.0109639	-4.14228	BRD8	high_risk
0.404418	15.2965	2.65605	0.00815979	0.0109639	-4.14254	SDS	high_risk
0.111187	17.2898	2.65382	0.00821311	0.0110238	-4.14838	HSPBAP1	high_risk
-0.0860947	18.6588	-2.63476	0.00868216	0.0116409	-4.19808	SLC25A28	high_risk
0.120331	20.3047	2.62311	0.00898046	0.0120281	-4.22828	ZNF428	high_risk
0.126553	18.5785	2.62106	0.00903387	0.0120868	-4.23358	BCAT2	high_risk
0.404846	14.5548	2.61589	0.00916972	0.0122555	-4.24692	SLC11A1	high_risk
0.103408	19.7035	2.60525	0.00945556	0.0126241	-4.27433	SDHA	high_risk
0.241435	16.7388	2.59815	0.00965054	0.0128708	-4.29254	ACSF3	high_risk
0.340712	19.5876	2.59043	0.00986653	0.0131449	-4.31228	IFI27	high_risk
1.11889	8.94364	2.58669	0.00997276	0.0132724	-4.32183	C10orf67	high_risk
0.111672	18.1064	2.58218	0.0101024	0.0134307	-4.33334	COX15	high_risk
-1.26589	6.08168	-2.56283	0.0106752	0.0141773	-4.38245	SLC25A21	high_risk
0.088277	17.2785	2.55945	0.0107783	0.0142991	-4.391	METTL4	high_risk
0.0957989	19.1361	2.55203	0.0110073	0.0145875	-4.4097	CWC15	high_risk
-0.1131	19.1495	-2.54578	0.0112038	0.0148324	-4.42543	ATAD3A	high_risk
-0.0738077	19.4552	-2.54501	0.0112281	0.014849	-4.42736	ACO2	high_risk
-0.108204	19.7749	-2.54042	0.0113747	0.015027	-4.43888	RHOT2	high_risk
-1.09756	8.07908	-2.53868	0.0114308	0.0150852	-4.44325	ACSM1	high_risk
0.0783682	18.3671	2.53093	0.0116828	0.0154018	-4.46262	YIPF2	high_risk
-0.101876	16.4811	-2.526	0.0118461	0.0156007	-4.47494	DNAJC30	high_risk
-0.274128	21.1435	-2.51196	0.0123216	0.01621	-4.50985	MAOA	high_risk
-0.143459	17.7935	-2.50356	0.0126141	0.0165774	-4.53063	PHYH	high_risk
-0.0780444	19.6407	-2.49868	0.0127869	0.016787	-4.54269	HTRA2	high_risk
-1.23374	4.00057	-2.47606	0.0136156	0.0178562	-4.59825	GLYAT	high_risk
0.12144	17.9759	2.47461	0.0136704	0.0179094	-4.6018	CHPT1	high_risk
-0.0661601	18.6155	-2.45449	0.0144496	0.0189106	-4.65076	AK2	high_risk
0.0785474	18.7563	2.43374	0.0152946	0.0199958	-4.70088	ARMCX2	high_risk
-0.106547	18.0846	-2.41573	0.0160625	0.020978	-4.74401	TTC28	high_risk
0.0976162	18.4201	2.40881	0.016367	0.0213534	-4.76052	HEBP1	high_risk
0.0673311	20.1847	2.38608	0.017402	0.0226803	-4.81438	IDH3B	high_risk
-0.152049	18.5892	-2.38019	0.0176793	0.0230178	-4.82825	ME3	high_risk
-0.256777	14.8059	-2.37691	0.0178354	0.0231971	-4.83596	NUDT8	high_risk
0.0812815	20.4646	2.36788	0.0182715	0.0237398	-4.85713	VDAC3	high_risk
-0.142939	15.7949	-2.34423	0.0194586	0.0252561	-4.91223	SLC25A30	high_risk
-0.318044	15.1732	-2.34341	0.0195008	0.0252847	-4.91412	MXRA5	high_risk
-0.322158	10.9505	-2.33626	0.0198738	0.0257419	-4.93068	TFCP2L1	high_risk
-0.129203	19.609	-2.33245	0.0200745	0.0259751	-4.93946	CKMT1A	high_risk
-0.103927	19.5919	-2.33028	0.0201901	0.0260979	-4.94447	FASTK	high_risk
0.084105	17.4632	2.32585	0.0204274	0.0263776	-4.95467	TTC27	high_risk
-0.129998	18.5183	-2.32374	0.0205413	0.0264974	-4.95952	JARID2	high_risk
0.115067	15.4312	2.2939	0.0222119	0.0286231	-5.02767	PARS2	high_risk
0.0974263	21.0722	2.27328	0.0234346	0.0301679	-5.07426	MGST3	high_risk
0.0642392	18.2546	2.26391	0.024009	0.0308757	-5.09528	SIRT1	high_risk
0.111699	17.4955	2.25139	0.0247959	0.0318552	-5.12325	PPM1K	high_risk
0.0701609	18.081	2.24203	0.0253989	0.0325965	-5.14407	COQ6	high_risk
-0.196823	15.6752	-2.23825	0.0256462	0.0328804	-5.15246	PRELID2	high_risk
-0.286279	14.6931	-2.23684	0.0257388	0.0329655	-5.15558	ABCD2	high_risk
0.655993	1.30386	2.23239	0.0260332	0.0333088	-5.16542	SP9	high_risk
-0.0817627	19.3739	-2.22336	0.0266394	0.0340497	-5.18532	MRPS18B	high_risk
0.206696	16.7184	2.22095	0.0268036	0.0342248	-5.19063	RTKN	high_risk
-0.0901888	18.0792	-2.19994	0.0282699	0.0360606	-5.23661	AKR7A2	high_risk
0.162616	16.9344	2.19356	0.0287285	0.0366084	-5.25048	ATRNL1	high_risk
0.091903	18.0671	2.18984	0.0289994	0.0369163	-5.25857	TOMM34	high_risk
0.158752	15.4327	2.14073	0.0327811	0.0416883	-5.36388	EHHADH	high_risk
-0.069414	17.9468	-2.13874	0.0329427	0.0418516	-5.3681	SNAP29	high_risk
-0.9513	1.80543	-2.13042	0.0336262	0.0426768	-5.38568	HMGCS2	high_risk
-0.883799	2.94231	-2.10392	0.0358861	0.0454909	-5.44127	MYBPH	high_risk
0.298573	16.7444	2.10359	0.0359158	0.0454909	-5.44198	FBP1	high_risk
-0.255071	14.1447	-2.10307	0.0359607	0.045502	-5.44305	SAMD13	high_risk
-0.123759	19.422	-2.10242	0.0360183	0.0455291	-5.44441	CASP3	high_risk
-0.227032	18.2589	-2.09888	0.0363305	0.0458778	-5.45178	SLC25A27	high_risk
0.0868513	20.5948	2.09624	0.0365652	0.0461279	-5.45727	GUK1	high_risk
0.119821	21.8147	2.09016	0.0371103	0.0467686	-5.46988	NT5DC2	high_risk
-0.074949	18.6744	-2.0885	0.0372601	0.0469105	-5.47331	FBXL12	high_risk
0.10187	17.0777	2.08526	0.0375548	0.0472343	-5.48002	RNASEH1	high_risk
-1.4639	18.0912	-13.3383	6.45415e-35	8.12577e-32	68.5189	PGM2L1	death_from_disease
1.04052	17.5265	12.7621	1.80705e-32	1.13754e-29	62.9529	MRPL11	death_from_disease
-1.06902	21.576	-12.7148	2.85451e-32	1.19794e-29	62.5014	WSB1	death_from_disease
0.977459	19.0232	12.6394	5.90437e-32	1.8584e-29	61.7836	PAICS	death_from_disease
1.34404	18.8884	12.2874	1.7091e-30	4.30353e-28	58.4604	CKS2	death_from_disease
0.873688	20.5198	12.1419	6.76877e-30	1.42031e-27	57.1016	SLC25A5	death_from_disease
0.908502	16.6842	12.0265	2.00353e-29	3.60349e-27	56.0303	SUV39H2	death_from_disease
0.693992	18.4499	11.8852	7.50991e-29	1.18187e-26	54.7261	MRPL3	death_from_disease
-1.06378	15.1515	-11.3382	1.15314e-26	1.61312e-24	49.7586	SLC22A4	death_from_disease
-1.33913	20.0182	-11.2581	2.38456e-26	3.00216e-24	49.0419	ADCY1	death_from_disease
0.84918	16.4816	11.2119	3.61931e-26	3.88891e-24	48.6303	TIMM8A	death_from_disease
0.532222	18.6712	11.2092	3.70667e-26	3.88891e-24	48.6068	MRPL4	death_from_disease
-0.943819	19.8165	-11.0844	1.13848e-25	9.96114e-24	47.5	CPNE2	death_from_disease
0.517138	18.4218	11.0795	1.18949e-25	9.96114e-24	47.4568	NUDT5	death_from_disease
0.473877	18.3546	11.0784	1.20114e-25	9.96114e-24	47.4472	NIF3L1	death_from_disease
0.593137	18.2011	11.0726	1.26591e-25	9.96114e-24	47.3954	MRPS2	death_from_disease
-0.717222	19.5768	-10.9807	2.87498e-25	2.12918e-23	46.5865	CAMTA2	death_from_disease
0.830446	19.1404	10.7658	1.92982e-24	1.3498e-22	44.7092	PRDX4	death_from_disease
-0.945089	18.1203	-10.7549	2.12561e-24	1.4085e-22	44.6139	CROT	death_from_disease
-0.85701	18.4887	-10.7385	2.45454e-24	1.50046e-22	44.4721	ICA1L	death_from_disease
0.709513	18.8491	10.7363	2.50275e-24	1.50046e-22	44.4529	UNG	death_from_disease
-0.775922	21.3858	-10.6698	4.48631e-24	2.56739e-22	43.8775	ACADVL	death_from_disease
-2.06935	17.6969	-10.5355	1.44738e-23	7.92284e-22	42.723	PTPRH	death_from_disease
0.538509	15.4253	10.515	1.72983e-23	9.07439e-22	42.5473	THAP9	death_from_disease
0.536232	19.2412	10.484	2.26398e-23	1.14014e-21	42.2821	CLPP	death_from_disease
-0.841058	19.0313	-10.4457	3.15188e-23	1.52624e-21	41.9561	PINK1	death_from_disease
0.553402	20.2399	10.2973	1.13049e-22	5.27143e-21	40.6976	SLC25A39	death_from_disease
0.473484	18.3879	10.2644	1.49865e-22	6.73857e-21	40.4198	MRPS30	death_from_disease
0.697599	20.7215	10.2099	2.38659e-22	1.03611e-20	39.9614	APEX1	death_from_disease
-0.435158	20.2031	-10.1578	3.71774e-22	1.56021e-20	39.5248	PPP3CB	death_from_disease
0.542705	17.4392	10.1535	3.8561e-22	1.56608e-20	39.4888	DARS2	death_from_disease
0.991549	18.502	10.0911	6.54043e-22	2.57325e-20	38.9684	DHFR	death_from_disease
-1.09151	19.5745	-10.0789	7.25174e-22	2.76665e-20	38.8667	PLXNC1	death_from_disease
0.570378	17.3482	10.0218	1.17363e-21	4.3459e-20	38.3925	MRPS12	death_from_disease
-0.507996	19.0336	-9.94039	2.32619e-21	8.36764e-20	37.7189	ZZEF1	death_from_disease
-0.715223	19.7891	-9.91699	2.82936e-21	9.89491e-20	37.526	ALDH3A2	death_from_disease
0.615574	17.9775	9.90241	3.19608e-21	1.08753e-19	37.406	TRIAP1	death_from_disease
-0.620878	18.646	-9.89083	3.52074e-21	1.16648e-19	37.3108	AGPAT4	death_from_disease
0.597262	18.3208	9.88317	3.7532e-21	1.21161e-19	37.2478	PRELID1	death_from_disease
0.830688	19.5749	9.87881	3.89224e-21	1.22508e-19	37.212	MTHFD2	death_from_disease
-0.834135	19.491	-9.83581	5.56893e-21	1.71007e-19	36.8593	SDC3	death_from_disease
0.493588	20.8802	9.80369	7.27245e-21	2.18e-19	36.5966	DUT	death_from_disease
0.569398	18.4323	9.79421	7.86756e-21	2.30355e-19	36.5192	ALDH18A1	death_from_disease
0.52451	19.6874	9.79123	8.06473e-21	2.30761e-19	36.4948	STOML2	death_from_disease
0.420455	18.7097	9.77928	8.90405e-21	2.49116e-19	36.3973	FAM136A	death_from_disease
1.02184	18.0389	9.77388	9.31208e-21	2.54868e-19	36.3532	MPST	death_from_disease
0.610086	20.365	9.7476	1.15739e-20	3.10033e-19	36.1392	MRPL33	death_from_disease
0.507804	20.3458	9.7305	1.33315e-20	3.49674e-19	36	NDUFAB1	death_from_disease
0.54138	19.43	9.72781	1.36309e-20	3.5023e-19	35.9781	MRPL52	death_from_disease
-0.613864	17.8089	-9.7178	1.48056e-20	3.72806e-19	35.8968	GPD2	death_from_disease
0.603874	18.1608	9.68674	1.91251e-20	4.72128e-19	35.6448	NTHL1	death_from_disease
0.464572	19.3105	9.66997	2.19556e-20	5.31578e-19	35.509	GART	death_from_disease
-0.769083	18.7864	-9.65873	2.40825e-20	5.72073e-19	35.418	MAPK11	death_from_disease
0.408092	19.2777	9.60367	3.78328e-20	8.82065e-19	34.9734	MRPL18	death_from_disease
0.547802	19.4376	9.59643	4.01442e-20	9.18937e-19	34.9151	MRPS34	death_from_disease
0.541305	17.4282	9.54956	5.88728e-20	1.32359e-18	34.5383	TOMM40	death_from_disease
-0.414547	19.541	-9.53095	6.85206e-20	1.51346e-18	34.389	USP48	death_from_disease
0.518065	18.5254	9.51466	7.82379e-20	1.6983e-18	34.2585	UQCRFS1	death_from_disease
0.574765	19.1544	9.47559	1.07477e-19	2.29344e-18	33.9461	TIMM9	death_from_disease
-0.555071	18.1691	-9.43955	1.43934e-19	3.02021e-18	33.6587	MORN1	death_from_disease
0.59028	19.3944	9.42907	1.56668e-19	3.23353e-18	33.5753	FUNDC2	death_from_disease
0.58119	15.4178	9.39916	1.99489e-19	4.05092e-18	33.3376	MARS2	death_from_disease
0.350527	19.5556	9.38875	2.16975e-19	4.33606e-18	33.255	GRSF1	death_from_disease
0.581409	18.1875	9.3389	3.24091e-19	6.37549e-18	32.8603	PTRH2	death_from_disease
0.506708	20.4348	9.26266	5.97042e-19	1.15642e-17	32.2594	MRPL51	death_from_disease
0.449214	18.53	9.25558	6.31774e-19	1.20516e-17	32.2038	GUF1	death_from_disease
0.597295	19.6707	9.21032	9.06309e-19	1.70305e-17	31.849	MRPS23	death_from_disease
0.378539	19.9573	9.1425	1.55292e-18	2.87518e-17	31.3195	MRPL9	death_from_disease
0.378167	16.8319	9.13331	1.67007e-18	3.04727e-17	31.248	TMEM186	death_from_disease
0.691592	17.8546	9.12985	1.71644e-18	3.08714e-17	31.2211	SFXN4	death_from_disease
-0.813057	17.6949	-9.1105	2.00014e-18	3.54674e-17	31.0707	TPPP	death_from_disease
0.331571	19.6029	9.09048	2.34266e-18	4.0964e-17	30.9153	TIMM17A	death_from_disease
0.425375	16.917	9.08725	2.40313e-18	4.14189e-17	30.8902	HCCS	death_from_disease
0.513321	18.1649	9.0856	2.43447e-18	4.14189e-17	30.8775	MRPL17	death_from_disease
0.611342	18.954	9.08331	2.47878e-18	4.16105e-17	30.8598	GADD45GIP1	death_from_disease
0.411849	20.3284	8.98831	5.228e-18	8.66059e-17	30.1263	TUFM	death_from_disease
1.58229	15.0813	8.98168	5.5064e-18	9.00331e-17	30.0753	HK2	death_from_disease
0.735475	17.2407	8.9771	5.70726e-18	9.21211e-17	30.0401	DNA2	death_from_disease
0.509204	19.3219	8.97266	5.90879e-18	9.41667e-17	30.006	PHB	death_from_disease
0.409507	19.8377	8.96871	6.09415e-18	9.59067e-17	29.9756	GOT2	death_from_disease
0.541668	21.4742	8.96668	6.19148e-18	9.62354e-17	29.96	HINT1	death_from_disease
0.464114	17.6838	8.93595	7.86977e-18	1.2083e-16	29.7243	GRPEL1	death_from_disease
0.441349	20.544	8.91522	9.24869e-18	1.4029e-16	29.5657	PRDX6	death_from_disease
-0.470702	17.9215	-8.9071	9.85181e-18	1.4766e-16	29.5036	C6orf136	death_from_disease
0.425223	17.071	8.9028	1.01861e-17	1.50873e-16	29.4708	TRMT5	death_from_disease
0.403635	16.7979	8.88221	1.19535e-17	1.74993e-16	29.3136	RRP15	death_from_disease
0.49402	19.1917	8.85928	1.42791e-17	2.05054e-16	29.1389	PPA2	death_from_disease
0.449603	17.5496	8.8588	1.43326e-17	2.05054e-16	29.1352	FUNDC1	death_from_disease
0.475322	18.5339	8.82654	1.83966e-17	2.6024e-16	28.89	MRPL47	death_from_disease
0.457886	17.3625	8.80517	2.16964e-17	3.03508e-16	28.7279	C16orf91	death_from_disease
1.1477	16.9545	8.78119	2.61002e-17	3.61101e-16	28.5464	HJURP	death_from_disease
1.02738	14.7099	8.7738	2.76272e-17	3.78073e-16	28.4905	HPDL	death_from_disease
-0.433414	17.9399	-8.77007	2.84328e-17	3.84913e-16	28.4623	THAP3	death_from_disease
0.476362	18.5837	8.76564	2.94164e-17	3.93992e-16	28.4289	TEX10	death_from_disease
-0.578401	19.4959	-8.71783	4.24574e-17	5.62672e-16	28.0685	TNRC18	death_from_disease
0.512573	19.9013	8.70737	4.59984e-17	6.0325e-16	27.9898	IDH2	death_from_disease
-0.679377	17.1703	-8.67802	5.75681e-17	7.47198e-16	27.7695	ACADS	death_from_disease
0.53145	17.3591	8.67228	6.01464e-17	7.72697e-16	27.7264	BOLA3	death_from_disease
1.03334	17.8975	8.67039	6.10217e-17	7.76024e-16	27.7122	ENDOG	death_from_disease
0.543855	19.3278	8.64821	7.22581e-17	9.0973e-16	27.5463	MRPL23	death_from_disease
0.439338	19.7362	8.64323	7.50559e-17	9.35597e-16	27.509	MTCH2	death_from_disease
-0.446256	19.17	-8.63505	7.98761e-17	9.85922e-16	27.4478	NF1	death_from_disease
0.515212	18.2358	8.62797	8.42935e-17	1.03034e-15	27.395	MRPL1	death_from_disease
0.620011	16.731	8.59879	1.05204e-16	1.27358e-15	27.1774	RPS6KA6	death_from_disease
0.443872	19.4174	8.56017	1.4094e-16	1.68994e-15	26.8903	MRPS7	death_from_disease
0.418496	18.3041	8.55312	1.48664e-16	1.76574e-15	26.8379	MRPL16	death_from_disease
-0.440949	18.6434	-8.53852	1.65985e-16	1.95304e-15	26.7297	TRIT1	death_from_disease
0.394839	19.0067	8.53466	1.70896e-16	1.9922e-15	26.7011	MRPL42	death_from_disease
0.450773	18.2272	8.53339	1.72532e-16	1.99282e-15	26.6918	GTF3C4	death_from_disease
-0.365516	18.5313	-8.51913	1.92128e-16	2.19899e-15	26.5862	AUH	death_from_disease
-0.461673	19.5688	-8.50531	2.13187e-16	2.41804e-15	26.4841	MFN2	death_from_disease
0.509403	19.6883	8.48506	2.48255e-16	2.79065e-15	26.3346	HSD17B10	death_from_disease
-0.628576	17.7252	-8.46679	2.84751e-16	3.17258e-15	26.2	EPHX2	death_from_disease
-0.462817	20.1513	-8.45947	3.00828e-16	3.3223e-15	26.1461	UBE2H	death_from_disease
0.350246	19.0658	8.44514	3.34911e-16	3.63612e-15	26.0407	METTL5	death_from_disease
0.416054	19.7983	8.4451	3.35019e-16	3.63612e-15	26.0404	BAX	death_from_disease
-0.509891	21.6018	-8.42626	3.85723e-16	4.15064e-15	25.9021	ARGLU1	death_from_disease
0.425184	19.0761	8.4239	3.92584e-16	4.18868e-15	25.8848	NDUFA8	death_from_disease
0.416824	18.1121	8.42261	3.96396e-16	4.1938e-15	25.8753	CHCHD3	death_from_disease
0.535422	20.3353	8.39094	5.0205e-16	5.26735e-15	25.6434	NDUFB11	death_from_disease
0.435369	18.3063	8.37494	5.65588e-16	5.88492e-15	25.5265	TFB2M	death_from_disease
0.898203	16.4126	8.3707	5.83752e-16	6.02413e-15	25.4955	RTKN2	death_from_disease
0.657853	22.1076	8.36622	6.03523e-16	6.17752e-15	25.4628	LDHB	death_from_disease
0.567503	20.7746	8.3573	6.44866e-16	6.54747e-15	25.3978	UQCRQ	death_from_disease
0.442934	17.764	8.34594	7.01651e-16	7.06703e-15	25.315	ZNF787	death_from_disease
0.574751	17.3978	8.34088	7.28486e-16	7.27908e-15	25.2782	TFAP4	death_from_disease
0.468929	19.2766	8.32876	7.97023e-16	7.9012e-15	25.19	LONP1	death_from_disease
0.515833	19.7706	8.31028	9.13906e-16	8.98912e-15	25.0557	OCIAD2	death_from_disease
0.340059	19.4768	8.29381	1.03231e-15	1.0075e-14	24.9362	CRLS1	death_from_disease
-0.314313	18.3067	-8.2914	1.05086e-15	1.01771e-14	24.9187	LRRC28	death_from_disease
0.285528	19.7438	8.28179	1.12811e-15	1.08419e-14	24.8491	PDHA1	death_from_disease
0.534554	19.843	8.28035	1.14019e-15	1.0875e-14	24.8387	TRAP1	death_from_disease
-0.483736	18.1455	-8.24374	1.49328e-15	1.41357e-14	24.5741	ANKRD52	death_from_disease
-0.437539	18.6662	-8.22291	1.74033e-15	1.63513e-14	24.4239	ACAD8	death_from_disease
0.591943	17.1343	8.19404	2.15077e-15	2.00579e-14	24.2162	PDP2	death_from_disease
0.478856	20.7085	8.18313	2.32955e-15	2.15654e-14	24.1379	COX7B	death_from_disease
0.327826	18.6345	8.1814	2.35921e-15	2.16807e-14	24.1255	TFAM	death_from_disease
-0.422021	20.1055	-8.1738	2.49415e-15	2.27546e-14	24.071	GLS	death_from_disease
0.623116	19.5562	8.13383	3.33869e-15	3.02404e-14	23.785	MRPL21	death_from_disease
0.474782	16.761	8.10802	4.02868e-15	3.62293e-14	23.6008	PDSS1	death_from_disease
0.318867	19.8502	8.10639	4.07655e-15	3.63998e-14	23.5893	SLC30A9	death_from_disease
0.372886	18.2596	8.08065	4.91387e-15	4.35674e-14	23.4061	TRUB2	death_from_disease
0.546364	19.5252	8.07344	5.1774e-15	4.55829e-14	23.3549	RAD51C	death_from_disease
0.33455	17.7659	8.02667	7.26046e-15	6.34786e-14	23.0235	MRPL50	death_from_disease
0.335688	21.4092	8.02408	7.39752e-15	6.42309e-14	23.0051	ILF3	death_from_disease
-0.528516	18.7357	-8.00891	8.25173e-15	7.1157e-14	22.898	SFXN3	death_from_disease
0.448661	18.8945	7.97911	1.02241e-14	8.75652e-14	22.688	MRPL14	death_from_disease
-0.352733	20.3333	-7.9764	1.04253e-14	8.86853e-14	22.6689	DNM1L	death_from_disease
0.669408	17.4555	7.97497	1.05327e-14	8.89976e-14	22.6589	CKS1B	death_from_disease
0.342646	20.7892	7.96655	1.11888e-14	9.39111e-14	22.5996	MDH2	death_from_disease
-3.52008	9.38378	-7.95745	1.19432e-14	9.95797e-14	22.5357	SPHKAP	death_from_disease
-0.479992	18.2577	-7.95079	1.25266e-14	1.03757e-13	22.489	CTNNBIP1	death_from_disease
0.584765	16.1662	7.90081	1.7905e-14	1.47336e-13	22.139	TMLHE	death_from_disease
0.360557	17.5298	7.88524	2.00041e-14	1.6318e-13	22.0304	MTHFD2L	death_from_disease
0.366932	18.2882	7.88465	2.00896e-14	1.6318e-13	22.0262	NME7	death_from_disease
0.43583	20.7403	7.86224	2.35592e-14	1.90135e-13	21.8701	COX5A	death_from_disease
0.409388	18.8394	7.82823	2.99846e-14	2.4045e-13	21.6339	MRPL34	death_from_disease
0.386687	18.1921	7.82231	3.12689e-14	2.49161e-13	21.5928	RNF138	death_from_disease
0.379026	19.4706	7.81669	3.25359e-14	2.57627e-13	21.5539	ETFA	death_from_disease
0.399497	16.8778	7.8079	3.46224e-14	2.72435e-13	21.493	CCDC51	death_from_disease
0.330674	18.1269	7.78541	4.05779e-14	3.17314e-13	21.3376	ADNP2	death_from_disease
0.511022	20.0553	7.77806	4.27379e-14	3.32142e-13	21.2868	NDUFS8	death_from_disease
0.501235	18.9325	7.77531	4.35721e-14	3.34581e-13	21.2679	CHCHD6	death_from_disease
0.679349	16.9733	7.77528	4.35833e-14	3.34581e-13	21.2676	PDK1	death_from_disease
0.360321	17.7786	7.7555	5.00905e-14	3.82205e-13	21.1313	C14orf119	death_from_disease
0.500215	17.0414	7.74104	5.5446e-14	4.20521e-13	21.0319	THG1L	death_from_disease
0.364601	19.6699	7.72385	6.25523e-14	4.71577e-13	20.9138	HAX1	death_from_disease
0.386428	17.6186	7.72255	6.31278e-14	4.73082e-13	20.9048	ATG4D	death_from_disease
0.443568	21.7479	7.71562	6.62648e-14	4.93653e-13	20.8574	PRDX2	death_from_disease
0.412677	18.3097	7.68522	8.19642e-14	6.07017e-13	20.6492	MRPL15	death_from_disease
-0.346372	19.609	-7.67249	8.95791e-14	6.59532e-13	20.5622	GIT1	death_from_disease
-0.743074	16.9721	-7.6242	1.25339e-13	9.17449e-13	20.2335	ACSL6	death_from_disease
0.339474	18.7376	7.61931	1.29663e-13	9.43617e-13	20.2003	AGPAT5	death_from_disease
0.319705	19.7476	7.60973	1.38574e-13	1.00267e-12	20.1352	ENY2	death_from_disease
-0.375395	18.1362	-7.59595	1.52448e-13	1.09675e-12	20.0419	PDP1	death_from_disease
0.322691	19.658	7.57783	1.72795e-13	1.23608e-12	19.9193	TIMM50	death_from_disease
-0.585143	17.2849	-7.57224	1.79605e-13	1.27753e-12	19.8814	KLHL29	death_from_disease
0.482685	16.2372	7.55763	1.98641e-13	1.39732e-12	19.7829	MPV17L2	death_from_disease
-0.315042	17.4164	-7.55762	1.98665e-13	1.39732e-12	19.7827	MECR	death_from_disease
0.405611	20.0566	7.53916	2.25597e-13	1.56944e-12	19.6584	YARS2	death_from_disease
-0.358928	19.0016	-7.53914	2.2563e-13	1.56944e-12	19.6582	PICK1	death_from_disease
0.363406	18.8547	7.53709	2.28836e-13	1.58299e-12	19.6444	CBR4	death_from_disease
0.394268	19.4494	7.53181	2.37289e-13	1.6325e-12	19.6089	TIMM17B	death_from_disease
0.481149	18.9117	7.51206	2.71782e-13	1.85964e-12	19.4762	DTYMK	death_from_disease
0.395252	17.5394	7.50012	2.9496e-13	2.00732e-12	19.3961	ZNF48	death_from_disease
0.360597	19.8197	7.49284	3.10052e-13	2.09869e-12	19.3473	NDUFB5	death_from_disease
0.508842	20.0286	7.48824	3.19969e-13	2.14771e-12	19.3165	ROMO1	death_from_disease
0.977741	15.4736	7.48791	3.20707e-13	2.14771e-12	19.3142	POLQ	death_from_disease
0.391807	18.9846	7.4814	3.35307e-13	2.23361e-12	19.2707	CHCHD1	death_from_disease
0.393794	18.7345	7.47407	3.52545e-13	2.33607e-12	19.2217	PARL	death_from_disease
0.386754	20.3261	7.4663	3.71759e-13	2.45049e-12	19.1698	NDUFB10	death_from_disease
0.385719	16.8568	7.46409	3.77414e-13	2.47481e-12	19.155	COQ2	death_from_disease
-0.514463	19.7331	-7.45063	4.13738e-13	2.69894e-12	19.0651	ACAD10	death_from_disease
0.405902	20.4505	7.44623	4.26322e-13	2.7667e-12	19.0358	NDUFS6	death_from_disease
0.447419	21.1937	7.42918	4.78808e-13	3.09138e-12	18.9223	COX6B1	death_from_disease
0.503666	17.3446	7.40307	5.71798e-13	3.67293e-12	18.7487	ALDH1B1	death_from_disease
-1.38912	13.4487	-7.38991	6.25148e-13	3.99523e-12	18.6615	SLC6A13	death_from_disease
0.341096	20.0424	7.37447	6.94045e-13	4.41314e-12	18.5593	LRPPRC	death_from_disease
0.366415	18.46	7.3669	7.30488e-13	4.62153e-12	18.5092	HADH	death_from_disease
0.527251	20.429	7.3661	7.34489e-13	4.62361e-12	18.5039	HSPD1	death_from_disease
0.345925	17.3078	7.35679	7.8216e-13	4.8992e-12	18.4424	TMEM177	death_from_disease
0.313678	17.3609	7.35497	7.91839e-13	4.91517e-12	18.4304	AIFM1	death_from_disease
-0.862006	16.9835	-7.35484	7.92517e-13	4.91517e-12	18.4296	PPFIBP2	death_from_disease
0.252203	21.3559	7.34732	8.33796e-13	5.14583e-12	18.3799	OCIAD1	death_from_disease
0.371629	20.1532	7.34412	8.52004e-13	5.23255e-12	18.3588	EIF2A	death_from_disease
-0.32795	18.0541	-7.33983	8.76997e-13	5.3599e-12	18.3306	ATPAF2	death_from_disease
0.384739	21.0493	7.32253	9.85339e-13	5.99295e-12	18.2167	MRPS21	death_from_disease
0.349076	19.1314	7.31266	1.05303e-12	6.37387e-12	18.1518	FLAD1	death_from_disease
0.423016	18.5034	7.30238	1.1283e-12	6.7968e-12	18.0843	PPIF	death_from_disease
0.516759	15.5722	7.29849	1.15813e-12	6.94329e-12	18.0588	CD3EAP	death_from_disease
0.369978	18.4723	7.29144	1.21427e-12	7.24535e-12	18.0125	MRPL13	death_from_disease
0.314488	20.3306	7.28775	1.24469e-12	7.39181e-12	17.9883	PRDX3	death_from_disease
0.583418	16.2917	7.28172	1.29598e-12	7.66025e-12	17.9489	BRI3BP	death_from_disease
-0.574855	20.5074	-7.27131	1.38954e-12	8.17492e-12	17.8807	SOX4	death_from_disease
0.460419	19.4546	7.25985	1.50026e-12	8.78522e-12	17.8058	NDUFA2	death_from_disease
0.921414	14.5171	7.25107	1.59097e-12	9.27328e-12	17.7485	ACP6	death_from_disease
0.457256	17.4125	7.21057	2.08384e-12	1.20901e-11	17.4848	ISOC2	death_from_disease
-0.766967	19.0289	-7.20963	2.09683e-12	1.21097e-11	17.4787	BOK	death_from_disease
-0.614638	14.8561	-7.19786	2.2674e-12	1.30349e-11	17.4023	ENO4	death_from_disease
0.307121	18.1087	7.18653	2.44452e-12	1.39893e-11	17.3288	MRPL39	death_from_disease
-0.622074	16.9444	-7.18212	2.51698e-12	1.43388e-11	17.3003	ABLIM2	death_from_disease
-0.546648	15.647	-7.17663	2.61035e-12	1.48038e-11	17.2647	UCP3	death_from_disease
-0.304337	19.4318	-7.15079	3.09706e-12	1.74852e-11	17.0977	OGDH	death_from_disease
0.453649	18.1287	7.13966	3.33309e-12	1.87338e-11	17.026	MRPL54	death_from_disease
0.557763	21.4035	7.12929	3.56893e-12	1.99702e-11	16.9592	SLC25A6	death_from_disease
0.445728	19.207	7.12248	3.73294e-12	2.07954e-11	16.9154	ALKBH7	death_from_disease
0.381091	19.245	7.11883	3.82366e-12	2.1207e-11	16.8919	MRPL10	death_from_disease
0.656655	16.7262	7.11589	3.89835e-12	2.15264e-11	16.873	NAT8L	death_from_disease
0.251054	20.0095	7.09481	4.47791e-12	2.46187e-11	16.7377	DAP3	death_from_disease
0.351894	18.9654	7.09164	4.57199e-12	2.50267e-11	16.7174	DDX49	death_from_disease
0.324722	18.1608	7.08984	4.62619e-12	2.52138e-11	16.7059	MRPS18A	death_from_disease
0.251212	18.2579	7.0714	5.22082e-12	2.83319e-11	16.5878	NUDT9	death_from_disease
-0.580679	17.6155	-7.0492	6.03665e-12	3.26186e-11	16.4461	SMPDL3A	death_from_disease
0.721235	15.4637	7.04704	6.12266e-12	3.2942e-11	16.4323	SPR	death_from_disease
0.279058	18.4503	7.04206	6.32469e-12	3.38527e-11	16.4006	MRPL44	death_from_disease
1.35909	15.0295	7.04156	6.3457e-12	3.38527e-11	16.3973	MPV17L	death_from_disease
-0.64122	18.9464	-7.03398	6.66727e-12	3.54181e-11	16.3491	PDE2A	death_from_disease
0.305844	17.3984	7.02193	7.21219e-12	3.81519e-11	16.2724	GTPBP8	death_from_disease
0.321742	19.3587	6.999	8.37202e-12	4.4102e-11	16.1269	NDUFB6	death_from_disease
0.315862	17.6732	6.98782	9.0025e-12	4.72256e-11	16.056	MRPS18C	death_from_disease
0.419449	17.9004	6.98573	9.12514e-12	4.76704e-11	16.0428	GPT2	death_from_disease
0.529899	18.4233	6.983	9.28815e-12	4.83214e-11	16.0255	MACROD1	death_from_disease
-0.380671	18.733	-6.97804	9.59208e-12	4.96972e-11	15.9941	RALGAPA1	death_from_disease
-0.407729	17.6695	-6.9658	1.03831e-11	5.35752e-11	15.9168	ACADSB	death_from_disease
-0.739897	16.8501	-6.95571	1.10841e-11	5.69585e-11	15.853	PAPSS2	death_from_disease
-0.684731	19.5581	-6.95152	1.13883e-11	5.82838e-11	15.8266	RIMS3	death_from_disease
0.308448	19.2365	6.92759	1.32897e-11	6.77399e-11	15.676	PLEKHJ1	death_from_disease
0.324566	17.9125	6.92226	1.37541e-11	6.96801e-11	15.6425	MCCC2	death_from_disease
-0.438359	17.6293	-6.92195	1.37811e-11	6.96801e-11	15.6405	CASP9	death_from_disease
-1.48847	12.2214	-6.90754	1.51211e-11	7.61497e-11	15.55	HHIPL2	death_from_disease
0.770662	17.4516	6.90247	1.56215e-11	7.83567e-11	15.5183	PIF1	death_from_disease
0.35921	17.8319	6.89806	1.60701e-11	8.01971e-11	15.4906	C15orf61	death_from_disease
-1.38946	11.5763	-6.89762	1.61158e-11	8.01971e-11	15.4879	C9orf131	death_from_disease
0.353491	19.1629	6.87822	1.8252e-11	9.04694e-11	15.3665	NGDN	death_from_disease
-0.47106	17.4267	-6.83304	2.43621e-11	1.20282e-10	15.0849	CCDC102B	death_from_disease
0.430996	17.4037	6.82894	2.50081e-11	1.22914e-10	15.0594	APOO	death_from_disease
-0.367941	17.0634	-6.82842	2.50905e-11	1.22914e-10	15.0562	ZDHHC14	death_from_disease
0.290429	18.5399	6.82347	2.58952e-11	1.25941e-10	15.0254	MRPS9	death_from_disease
0.526702	17.0603	6.82339	2.59084e-11	1.25941e-10	15.0249	NDUFAF2	death_from_disease
0.365365	18.3242	6.80233	2.96205e-11	1.43431e-10	14.8943	TRMT61B	death_from_disease
0.435398	18.8196	6.79059	3.19129e-11	1.5394e-10	14.8217	TIMM10	death_from_disease
0.38091	20.1899	6.78351	3.33788e-11	1.60396e-10	14.7779	NDUFS7	death_from_disease
-0.426416	19.7082	-6.77944	3.42498e-11	1.63956e-10	14.7528	GSTK1	death_from_disease
0.446562	21.818	6.77216	3.58677e-11	1.71051e-10	14.7078	COX7C	death_from_disease
0.76212	14.3494	6.75606	3.97125e-11	1.88672e-10	14.6085	CYP27B1	death_from_disease
1.58861	12.9558	6.74881	4.15726e-11	1.96766e-10	14.5639	GLDC	death_from_disease
-0.758087	15.9828	-6.72317	4.88636e-11	2.30409e-10	14.4064	SLC25A34	death_from_disease
-0.244301	18.2344	-6.70161	5.59577e-11	2.62876e-10	14.2743	ELMOD3	death_from_disease
0.427916	17.3646	6.68704	6.13109e-11	2.86953e-10	14.1853	GSTZ1	death_from_disease
0.226729	18.3429	6.67116	6.77184e-11	3.15768e-10	14.0885	ABHD10	death_from_disease
-2.83276	10.917	-6.66552	7.01529e-11	3.2474e-10	14.0541	UPP2	death_from_disease
0.531427	14.2872	6.6655	7.01583e-11	3.2474e-10	14.054	LIPT2	death_from_disease
0.244838	19.4769	6.6643	7.06895e-11	3.26e-10	14.0467	ME2	death_from_disease
0.362161	15.2928	6.65863	7.32396e-11	3.36528e-10	14.0121	ZBTB3	death_from_disease
-0.291115	18.8474	-6.65196	7.63497e-11	3.49543e-10	13.9716	CREBL2	death_from_disease
0.414479	16.1434	6.6388	8.2884e-11	3.78083e-10	13.8916	THNSL1	death_from_disease
0.310965	18.4822	6.63774	8.34303e-11	3.79201e-10	13.8852	LYRM1	death_from_disease
-0.255311	19.0242	-6.63123	8.68857e-11	3.93486e-10	13.8457	PITRM1	death_from_disease
0.448462	16.7617	6.6157	9.56933e-11	4.3182e-10	13.7517	SLC25A15	death_from_disease
-0.481707	19.4562	-6.60539	1.02024e-10	4.58745e-10	13.6893	SGIP1	death_from_disease
-1.81713	14.4727	-6.60247	1.03886e-10	4.65456e-10	13.6717	LGALS2	death_from_disease
0.231506	18.6266	6.58346	1.16874e-10	5.21788e-10	13.557	OPA1	death_from_disease
0.7962	15.7028	6.57692	1.21698e-10	5.40079e-10	13.5176	TST	death_from_disease
0.408745	18.3572	6.57675	1.21829e-10	5.40079e-10	13.5165	MRPL36	death_from_disease
0.329033	19.5028	6.57454	1.23506e-10	5.45593e-10	13.5032	VDAC2	death_from_disease
0.708175	14.9163	6.5738	1.2407e-10	5.46168e-10	13.4988	NT5DC3	death_from_disease
-0.302909	18.6227	-6.49867	1.97004e-10	8.64208e-10	13.0487	MFN1	death_from_disease
-0.527763	21.4867	-6.49606	2.00178e-10	8.75084e-10	13.0332	PILRB	death_from_disease
0.277482	16.9944	6.49255	2.0453e-10	8.91015e-10	13.0122	SRBD1	death_from_disease
-0.392043	20.0943	-6.47814	2.23371e-10	9.69537e-10	12.9265	NLGN2	death_from_disease
0.225182	18.8106	6.47761	2.24095e-10	9.69537e-10	12.9234	COQ9	death_from_disease
-0.621396	17.2029	-6.47074	2.33689e-10	1.00759e-09	12.8826	NR3C1	death_from_disease
-0.346534	17.6803	-6.45902	2.51006e-10	1.07856e-09	12.813	LACTB	death_from_disease
0.326368	17.3809	6.42948	3.00433e-10	1.28655e-09	12.6382	SDHAF1	death_from_disease
0.236459	19.9423	6.42478	3.09136e-10	1.31933e-09	12.6104	MMADHC	death_from_disease
-0.261728	18.7288	-6.42375	3.11077e-10	1.32313e-09	12.6043	HIBCH	death_from_disease
-0.311992	18.5513	-6.41897	3.2023e-10	1.35747e-09	12.5761	ACAA1	death_from_disease
-1.13472	12.7399	-6.41801	3.22106e-10	1.36084e-09	12.5704	CASQ1	death_from_disease
0.393656	18.3026	6.39001	3.81602e-10	1.60681e-09	12.4056	HINT2	death_from_disease
-0.474145	16.6078	-6.38691	3.88809e-10	1.6317e-09	12.3874	ALDH1L2	death_from_disease
-0.367234	18.3141	-6.36795	4.35937e-10	1.8234e-09	12.2761	ZNF862	death_from_disease
-0.258439	20.4911	-6.36113	4.54227e-10	1.89362e-09	12.2362	RNF10	death_from_disease
0.348113	16.8194	6.34441	5.0229e-10	2.08707e-09	12.1384	ISCA2	death_from_disease
-0.466793	18.2886	-6.33663	5.26311e-10	2.17969e-09	12.093	THEM4	death_from_disease
0.302401	21.5182	6.32426	5.66829e-10	2.33979e-09	12.0209	PSMB4	death_from_disease
-0.683737	18.3339	-6.32253	5.72738e-10	2.35646e-09	12.0108	DGKA	death_from_disease
0.239454	19.3887	6.32038	5.80166e-10	2.37925e-09	11.9983	SDHC	death_from_disease
-0.557423	19.0359	-6.30553	6.34103e-10	2.592e-09	11.9118	ZNF608	death_from_disease
0.275994	17.5826	6.29262	6.84942e-10	2.79075e-09	11.8369	MTPAP	death_from_disease
0.238501	17.1169	6.28087	7.3468e-10	2.98375e-09	11.7688	PDE12	death_from_disease
0.234936	19.3917	6.2803	7.37157e-10	2.98418e-09	11.7655	DEGS1	death_from_disease
0.330393	16.6646	6.27895	7.43092e-10	2.99857e-09	11.7577	DHODH	death_from_disease
0.30965	15.7352	6.26353	8.14527e-10	3.27633e-09	11.6685	L2HGDH	death_from_disease
0.268825	18.4833	6.25803	8.41633e-10	3.37457e-09	11.6367	MRPS11	death_from_disease
-0.710142	17.6028	-6.25662	8.48728e-10	3.39222e-09	11.6286	GNG12	death_from_disease
0.290771	19.458	6.24356	9.17131e-10	3.65401e-09	11.5533	FOXK2	death_from_disease
-0.444991	16.8872	-6.22893	1.00018e-09	3.97234e-09	11.469	SFXN5	death_from_disease
0.378639	20.685	6.20998	1.11874e-09	4.42922e-09	11.3602	NDUFB7	death_from_disease
-0.242462	18.8723	-6.19125	1.24947e-09	4.93068e-09	11.2529	DNAJC11	death_from_disease
-0.74352	15.7776	-6.19074	1.25323e-09	4.93068e-09	11.25	CASP8	death_from_disease
-0.321983	21.0277	-6.17594	1.36722e-09	5.36241e-09	11.1655	PREPL	death_from_disease
-1.26603	13.2003	-6.17282	1.39254e-09	5.44476e-09	11.1476	LDHD	death_from_disease
0.188662	18.1306	6.16133	1.48973e-09	5.80673e-09	11.0821	MRPL19	death_from_disease
0.362972	15.7563	6.15936	1.5071e-09	5.85628e-09	11.0709	NUDT6	death_from_disease
0.211337	18.3165	6.15746	1.52395e-09	5.90355e-09	11.0601	DNAJA3	death_from_disease
-0.317302	18.2881	-6.15567	1.54002e-09	5.94749e-09	11.0499	SLC25A12	death_from_disease
0.260008	17.4683	6.14988	1.59323e-09	6.12128e-09	11.0169	SPTLC2	death_from_disease
0.322542	17.9642	6.14972	1.59474e-09	6.12128e-09	11.016	SLC25A38	death_from_disease
0.343666	19.7364	6.1446	1.64323e-09	6.28821e-09	10.9869	NDUFB1	death_from_disease
0.282396	17.7702	6.11815	1.91799e-09	7.31741e-09	10.8368	ATP5S	death_from_disease
0.406887	20.4787	6.11475	1.95638e-09	7.44135e-09	10.8176	TMEM132A	death_from_disease
0.270371	16.3071	6.11272	1.9797e-09	7.50734e-09	10.8061	ZNF200	death_from_disease
-0.269378	19.4291	-6.10888	2.02455e-09	7.65437e-09	10.7844	PISD	death_from_disease
0.435849	19.2829	6.0879	2.28741e-09	8.62229e-09	10.6659	DCXR	death_from_disease
-0.301068	18.9312	-6.08004	2.3943e-09	8.9983e-09	10.6216	CYB5R1	death_from_disease
-0.37728	19.6427	-6.07502	2.46503e-09	9.23654e-09	10.5933	MRPS25	death_from_disease
0.260979	19.4711	6.06886	2.55471e-09	9.54414e-09	10.5587	CYB5B	death_from_disease
-0.265933	17.4915	-6.06627	2.59333e-09	9.65977e-09	10.5441	LRRC57	death_from_disease
0.324477	15.8557	6.06495	2.61314e-09	9.70484e-09	10.5367	PTCD2	death_from_disease
-0.29315	18.0869	-6.05296	2.80106e-09	1.03722e-08	10.4694	TRIM3	death_from_disease
0.286997	17.9503	6.04931	2.86075e-09	1.05621e-08	10.4489	FAHD1	death_from_disease
0.321627	18.1091	6.0401	3.01715e-09	1.1107e-08	10.3973	PUS1	death_from_disease
-0.276096	19.3032	-6.02254	3.33872e-09	1.2255e-08	10.299	RHOT1	death_from_disease
-0.325104	18.8814	-6.01052	3.57785e-09	1.30945e-08	10.232	BPHL	death_from_disease
0.333837	17.7349	6.00475	3.69854e-09	1.3497e-08	10.1998	TACO1	death_from_disease
-0.834563	14.1056	-5.99041	4.01593e-09	1.46129e-08	10.1199	ACSS3	death_from_disease
0.247175	16.9767	5.98185	4.21775e-09	1.5303e-08	10.0724	TRAF6	death_from_disease
0.236447	18.8214	5.98095	4.23969e-09	1.53384e-08	10.0674	FH	death_from_disease
0.303915	18.2156	5.97585	4.36515e-09	1.57471e-08	10.0391	NDUFAF4	death_from_disease
0.209618	18.1666	5.97056	4.49946e-09	1.61852e-08	10.0097	MTIF2	death_from_disease
-0.357493	18.0751	-5.96879	4.54509e-09	1.63028e-08	9.99994	DHRS1	death_from_disease
0.362276	18.0878	5.96243	4.71329e-09	1.6858e-08	9.96471	CMC1	death_from_disease
0.233423	17.8069	5.94904	5.08783e-09	1.81461e-08	9.89059	ABCB7	death_from_disease
0.370136	18.2969	5.94551	5.19129e-09	1.84628e-08	9.87108	BID	death_from_disease
-0.317562	18.9336	-5.9429	5.26897e-09	1.86863e-08	9.85668	FKBP9	death_from_disease
-0.278489	17.6522	-5.9327	5.58411e-09	1.97483e-08	9.80038	ZNF710	death_from_disease
0.288821	18.9127	5.92739	5.75544e-09	2.02972e-08	9.77109	VDAC1	death_from_disease
-0.254119	19.9068	-5.92461	5.84691e-09	2.05622e-08	9.75581	ERAL1	death_from_disease
0.320832	18.6934	5.91291	6.24879e-09	2.19143e-08	9.6914	TRMT1	death_from_disease
-0.295734	18.9533	-5.9028	6.61733e-09	2.31423e-08	9.63587	CCM2	death_from_disease
-0.430675	19.0226	-5.85661	8.59006e-09	2.98372e-08	9.38312	MPP2	death_from_disease
0.261487	17.1685	5.8561	8.61452e-09	2.98372e-08	9.38036	CHCHD4	death_from_disease
-0.384228	20.133	-5.85594	8.62238e-09	2.98372e-08	9.37948	ZMIZ2	death_from_disease
-1.20265	13.5469	-5.85586	8.6265e-09	2.98372e-08	9.37902	ACSM5	death_from_disease
0.228932	16.7117	5.85174	8.82849e-09	3.04522e-08	9.3566	NUBPL	death_from_disease
-0.627051	18.3331	-5.84929	8.95131e-09	3.07915e-08	9.34322	RGS7	death_from_disease
0.808865	14.7251	5.83885	9.49196e-09	3.25568e-08	9.28643	SLC35F2	death_from_disease
0.229945	18.9051	5.8384	9.5162e-09	3.25568e-08	9.28396	MRPS35	death_from_disease
-0.231137	19.1635	-5.815	1.08504e-08	3.69833e-08	9.15691	EXOC3	death_from_disease
-0.322522	18.7036	-5.81469	1.08688e-08	3.69833e-08	9.15527	HINT3	death_from_disease
-1.56518	12.8541	-5.8108	1.11082e-08	3.76959e-08	9.13418	SLC16A12	death_from_disease
0.358465	18.4662	5.80444	1.15104e-08	3.8956e-08	9.09974	NAT14	death_from_disease
0.304271	18.0818	5.80097	1.17355e-08	3.96113e-08	9.08099	MRPS36	death_from_disease
0.282683	19.3837	5.79085	1.24176e-08	4.18015e-08	9.0263	GLRX5	death_from_disease
0.353378	20.2358	5.78899	1.25471e-08	4.20726e-08	9.01626	FASN	death_from_disease
0.197615	18.994	5.78874	1.2565e-08	4.20726e-08	9.01488	PMPCA	death_from_disease
-0.313681	19.4251	-5.76826	1.40829e-08	4.703e-08	8.9045	GPATCH8	death_from_disease
0.462265	16.8146	5.762	1.45812e-08	4.85655e-08	8.87085	ACOT2	death_from_disease
-0.319806	20.9412	-5.75717	1.49775e-08	4.97537e-08	8.8449	LUC7L	death_from_disease
0.189401	16.9825	5.75482	1.51745e-08	5.02755e-08	8.83225	COX18	death_from_disease
4.03484	13.9652	5.73922	1.65443e-08	5.467e-08	8.74863	PAGE5	death_from_disease
-0.575662	18.7015	-5.73624	1.682e-08	5.54354e-08	8.73264	PLK2	death_from_disease
-0.298099	19.5957	-5.73054	1.73589e-08	5.70623e-08	8.70213	ANKRD13D	death_from_disease
0.300858	19.0496	5.72846	1.75592e-08	5.75705e-08	8.69103	MRPL28	death_from_disease
-0.354614	18.4963	-5.72148	1.82497e-08	5.96789e-08	8.65371	ATAD3B	death_from_disease
0.285137	18.5614	5.7188	1.85227e-08	6.04147e-08	8.63935	MRPL22	death_from_disease
0.191529	20.0021	5.71546	1.88668e-08	6.13482e-08	8.62154	RPL7L1	death_from_disease
0.606862	19.2334	5.71508	1.89064e-08	6.13482e-08	8.61952	SHMT2	death_from_disease
-0.951691	16.738	-5.69593	2.10105e-08	6.80007e-08	8.51745	WIPF3	death_from_disease
0.348994	21.4178	5.69385	2.1253e-08	6.8609e-08	8.50635	PRDX5	death_from_disease
-0.554341	16.9337	-5.68843	2.18959e-08	7.05038e-08	8.47753	CSPG5	death_from_disease
-0.401621	17.8414	-5.67602	2.34397e-08	7.5282e-08	8.41165	NT5M	death_from_disease
0.30008	21.9323	5.6735	2.37662e-08	7.61366e-08	8.39827	COX4I1	death_from_disease
0.470061	15.6536	5.67275	2.38646e-08	7.62576e-08	8.39428	ACOT1	death_from_disease
0.320485	18.5384	5.67214	2.39434e-08	7.63158e-08	8.39109	LYRM4	death_from_disease
0.253627	20.2084	5.6435	2.80074e-08	8.90438e-08	8.23951	CYC1	death_from_disease
-3.37963	10.9474	-5.62247	3.14098e-08	9.96096e-08	8.12869	ACSM4	death_from_disease
0.421471	19.5126	5.61596	3.2543e-08	1.02944e-07	8.09444	TTC9B	death_from_disease
-0.209612	18.3015	-5.60795	3.39912e-08	1.07256e-07	8.05237	UBE3B	death_from_disease
0.194289	18.6492	5.59553	3.63603e-08	1.14444e-07	7.98726	SETD3	death_from_disease
1.04095	12.5299	5.58627	3.82319e-08	1.20035e-07	7.93877	BDNF	death_from_disease
0.335152	20.0112	5.58526	3.84426e-08	1.20396e-07	7.93346	DBI	death_from_disease
-0.255269	18.7824	-5.58341	3.88295e-08	1.21306e-07	7.92378	OGG1	death_from_disease
-0.801086	16.3032	-5.5689	4.19983e-08	1.30881e-07	7.848	SLC1A3	death_from_disease
0.159308	19.3895	5.54057	4.89274e-08	1.52098e-07	7.70051	PANK2	death_from_disease
0.242554	18.0184	5.53165	5.13281e-08	1.59168e-07	7.65425	SLC25A14	death_from_disease
0.292929	20.4452	5.52295	5.37835e-08	1.66372e-07	7.60913	COX5B	death_from_disease
0.310423	15.4451	5.51398	5.64319e-08	1.74137e-07	7.56272	KCNMB3	death_from_disease
0.323469	20.2654	5.51315	5.66836e-08	1.74486e-07	7.55843	NDUFA3	death_from_disease
0.282986	17.6434	5.51111	5.73073e-08	1.75975e-07	7.54786	SLC25A26	death_from_disease
0.689642	14.3583	5.50661	5.8703e-08	1.79823e-07	7.52463	DDX28	death_from_disease
-0.479606	17.3166	-5.49829	6.13745e-08	1.8755e-07	7.48167	GLYCTK	death_from_disease
-0.311279	17.687	-5.48781	6.49091e-08	1.9787e-07	7.42762	RICTOR	death_from_disease
-0.28752	16.9783	-5.48217	6.68918e-08	2.03422e-07	7.39858	SERAC1	death_from_disease
0.219602	19.9387	5.47777	6.84791e-08	2.07748e-07	7.37595	MRPS26	death_from_disease
-1.20756	15.3497	-5.47317	7.01758e-08	2.12383e-07	7.35233	CCR7	death_from_disease
0.316091	18.5953	5.47174	7.07138e-08	2.13498e-07	7.34496	TMEM126A	death_from_disease
0.236773	16.1648	5.45489	7.73399e-08	2.32945e-07	7.25853	ZNF26	death_from_disease
0.299708	19.5698	5.45279	7.8208e-08	2.34997e-07	7.24776	NDUFB3	death_from_disease
0.268602	17.8411	5.44493	8.15349e-08	2.44411e-07	7.20757	MRRF	death_from_disease
-0.281236	20.3545	-5.43548	8.57211e-08	2.56349e-07	7.15927	SPG7	death_from_disease
0.336574	16.893	5.42688	8.97128e-08	2.6765e-07	7.11536	SLC25A19	death_from_disease
0.34212	18.8631	5.4184	9.38209e-08	2.79245e-07	7.07218	MCCC1	death_from_disease
0.286425	20.4826	5.40985	9.8153e-08	2.9145e-07	7.02864	C1QBP	death_from_disease
0.178502	19.3218	5.40805	9.90864e-08	2.93529e-07	7.01952	EIF4E2	death_from_disease
-0.619406	17.721	-5.39899	1.03931e-07	3.07159e-07	6.97348	HEYL	death_from_disease
0.255256	17.4172	5.39689	1.05086e-07	3.09844e-07	6.96283	CTU2	death_from_disease
-1.48566	9.56895	-5.38004	1.14821e-07	3.37757e-07	6.8774	GRK7	death_from_disease
-0.320502	16.9477	-5.37351	1.1882e-07	3.48705e-07	6.8444	ADCK5	death_from_disease
0.356754	16.1344	5.36342	1.25274e-07	3.66791e-07	6.79341	AMMECR1	death_from_disease
0.345396	15.6183	5.35914	1.2811e-07	3.74223e-07	6.77184	C3orf33	death_from_disease
0.21977	17.8808	5.34801	1.35784e-07	3.95723e-07	6.71576	MRPS10	death_from_disease
-0.255298	17.8078	-5.33956	1.41907e-07	4.12613e-07	6.67326	ZNF596	death_from_disease
-0.326345	19.4849	-5.33553	1.44919e-07	4.20399e-07	6.65302	PDK2	death_from_disease
0.246288	16.7519	5.3288	1.50096e-07	4.34415e-07	6.6192	IDE	death_from_disease
-0.194135	18.9918	-5.32472	1.53315e-07	4.42715e-07	6.59875	FBXO21	death_from_disease
0.320453	19.0346	5.306	1.68978e-07	4.86826e-07	6.50504	NDUFAF3	death_from_disease
-0.461496	19.3623	-5.30521	1.69669e-07	4.87702e-07	6.50111	PFKL	death_from_disease
-0.342182	19.751	-5.30215	1.72385e-07	4.94381e-07	6.48581	PRKAR2B	death_from_disease
-0.333824	17.0477	-5.30153	1.72939e-07	4.94841e-07	6.48272	ABHD11	death_from_disease
-0.205633	18.88	-5.2952	1.78712e-07	5.10202e-07	6.45109	TARS2	death_from_disease
-0.713444	15.6426	-5.28185	1.91489e-07	5.45441e-07	6.38459	DOCK8	death_from_disease
0.252919	18.3957	5.27414	1.99275e-07	5.66337e-07	6.34621	MRPL49	death_from_disease
-1.24152	14.3264	-5.25305	2.22157e-07	6.29946e-07	6.24155	TMEM71	death_from_disease
-0.335371	18.4454	-5.24696	2.29225e-07	6.48525e-07	6.2114	CRAT	death_from_disease
0.213827	16.9835	5.2456	2.30832e-07	6.51608e-07	6.20467	NUDT19	death_from_disease
0.213709	18.2708	5.23993	2.37654e-07	6.69366e-07	6.17664	LYPLAL1	death_from_disease
0.2471	18.5779	5.21967	2.6367e-07	7.39388e-07	6.07666	SUPV3L1	death_from_disease
-1.13553	11.0086	-5.21965	2.6369e-07	7.39388e-07	6.07659	DMRTA2	death_from_disease
-0.503412	12.5808	-5.20847	2.79206e-07	7.81155e-07	6.02157	WISP3	death_from_disease
2.91608	8.83591	5.20601	2.82737e-07	7.89282e-07	6.00947	LINGO3	death_from_disease
0.262898	19.4728	5.18931	3.07882e-07	8.57575e-07	5.9275	SAMD1	death_from_disease
0.25084	17.8337	5.18696	3.11595e-07	8.65212e-07	5.91597	SS18L2	death_from_disease
0.312068	17.2373	5.1867	3.11999e-07	8.65212e-07	5.91473	ALDH16A1	death_from_disease
0.241698	19.1031	5.16512	3.48161e-07	9.63374e-07	5.80925	NDUFV3	death_from_disease
-0.586999	14.8986	-5.15636	3.63983e-07	1.00494e-06	5.76651	RNF144B	death_from_disease
0.309579	16.6418	5.13796	3.9949e-07	1.10056e-06	5.67701	C1orf112	death_from_disease
0.215373	19.7143	5.13739	4.00654e-07	1.10136e-06	5.67422	ANAPC13	death_from_disease
0.240736	17.6568	5.12285	4.31131e-07	1.18256e-06	5.60374	LIAS	death_from_disease
0.274451	18.8149	5.11541	4.47604e-07	1.22507e-06	5.5677	C19orf70	death_from_disease
0.263259	19.162	5.1108	4.58103e-07	1.25109e-06	5.54542	MRPL55	death_from_disease
-0.639529	16.8061	-5.09199	5.03485e-07	1.37205e-06	5.45465	PHYHIP	death_from_disease
0.291629	21.0066	5.08728	5.15511e-07	1.40179e-06	5.43197	NDUFB9	death_from_disease
-0.643458	15.5344	-5.08032	5.33795e-07	1.44838e-06	5.39848	ACSF2	death_from_disease
-0.782296	15.4165	-5.0698	5.62607e-07	1.52327e-06	5.34799	ADAM28	death_from_disease
-0.228868	17.942	-5.06494	5.76439e-07	1.55737e-06	5.32466	TTC21B	death_from_disease
0.271819	21.3746	5.06426	5.78393e-07	1.55931e-06	5.32141	COX7A2L	death_from_disease
-0.442226	16.6435	-5.04027	6.51809e-07	1.75348e-06	5.20665	HIVEP1	death_from_disease
-0.226799	18.937	-5.02099	7.17274e-07	1.92547e-06	5.11476	SMYD2	death_from_disease
-0.151179	19.9855	-5.01416	7.41942e-07	1.98746e-06	5.08231	MFF	death_from_disease
-0.227988	17.9587	-5.00483	7.76989e-07	2.07692e-06	5.03801	TFB1M	death_from_disease
0.168726	19.9709	4.99362	8.21194e-07	2.19043e-06	4.98491	PMPCB	death_from_disease
0.426323	18.7537	4.99292	8.24044e-07	2.19338e-06	4.98158	RECQL4	death_from_disease
0.272553	21.5338	4.98931	8.38853e-07	2.22809e-06	4.96449	COX7A2	death_from_disease
0.160003	20.7661	4.97626	8.94509e-07	2.37092e-06	4.90286	UQCRC2	death_from_disease
-0.229956	19.5667	-4.97521	8.99123e-07	2.37814e-06	4.89792	CPNE3	death_from_disease
-0.228525	19.2514	-4.97072	9.19203e-07	2.42616e-06	4.87673	PPOX	death_from_disease
0.326552	17.7843	4.9608	9.65055e-07	2.54185e-06	4.83004	CLPB	death_from_disease
-0.304893	18.0548	-4.95902	9.73524e-07	2.5588e-06	4.82166	MTRF1	death_from_disease
-1.09059	14.7852	-4.92774	1.13446e-06	2.9756e-06	4.67495	PARP15	death_from_disease
0.258708	17.1242	4.89549	1.32719e-06	3.47388e-06	4.52455	IMMP2L	death_from_disease
0.261683	15.683	4.89127	1.35461e-06	3.53828e-06	4.50496	ZNF230	death_from_disease
-0.359195	18.5892	-4.88369	1.40531e-06	3.66311e-06	4.46975	ME3	death_from_disease
0.218036	16.7339	4.84848	1.66562e-06	4.33268e-06	4.30696	LARS2	death_from_disease
-0.876769	12.2896	-4.84209	1.71756e-06	4.44981e-06	4.27755	ADCY10	death_from_disease
0.181665	19.0764	4.84208	1.71772e-06	4.44981e-06	4.27747	SFXN1	death_from_disease
0.143453	20.3628	4.84111	1.72572e-06	4.46137e-06	4.27302	STARD7	death_from_disease
-0.240218	20.6422	-4.83281	1.79593e-06	4.63335e-06	4.23483	BNIP3L	death_from_disease
0.213744	18.2299	4.82568	1.85833e-06	4.78455e-06	4.20213	CTPS2	death_from_disease
-0.559911	16.013	-4.81261	1.9784e-06	5.08327e-06	4.1422	ACSL5	death_from_disease
0.373138	17.8624	4.7945	2.15702e-06	5.53095e-06	4.05947	CEND1	death_from_disease
-0.212533	20.8193	-4.77965	2.3151e-06	5.92421e-06	3.99181	CYB5R3	death_from_disease
0.207155	16.268	4.77582	2.35766e-06	6.02089e-06	3.97438	TRMT61A	death_from_disease
0.256874	16.1156	4.77476	2.36946e-06	6.03878e-06	3.9696	METTL8	death_from_disease
-0.377177	16.8937	-4.76958	2.42846e-06	6.16704e-06	3.94608	NOD1	death_from_disease
-0.288501	17.5367	-4.76949	2.42959e-06	6.16704e-06	3.94563	SLC27A1	death_from_disease
0.215307	18.2328	4.74761	2.69493e-06	6.82679e-06	3.8465	C12orf73	death_from_disease
0.193831	17.1762	4.7451	2.72706e-06	6.89433e-06	3.83517	FASTKD3	death_from_disease
2.10799	11.4722	4.74386	2.74302e-06	6.92077e-06	3.82959	ALAS2	death_from_disease
0.197205	16.8407	4.7397	2.79753e-06	7.04418e-06	3.81078	ALKBH1	death_from_disease
0.246433	17.8572	4.73403	2.87337e-06	7.22071e-06	3.7852	CRY1	death_from_disease
0.22137	17.4075	4.72952	2.93506e-06	7.36103e-06	3.7649	SPHK2	death_from_disease
-0.30631	17.5102	-4.72899	2.94243e-06	7.36484e-06	3.7625	COQ10B	death_from_disease
-0.20723	17.2582	-4.7268	2.973e-06	7.4266e-06	3.75262	TIMM22	death_from_disease
0.179822	20.443	4.72637	2.979e-06	7.42686e-06	3.75069	FDPS	death_from_disease
0.157164	19.4956	4.71888	3.08589e-06	7.67813e-06	3.717	WDR26	death_from_disease
0.311416	16.4731	4.70582	3.28119e-06	8.14795e-06	3.65835	FXN	death_from_disease
0.246884	21.3548	4.68571	3.60531e-06	8.9352e-06	3.56834	COX6C	death_from_disease
-0.229302	17.3779	-4.67451	3.79894e-06	9.3966e-06	3.51837	DHRS7B	death_from_disease
-2.59176	5.48586	-4.67109	3.86017e-06	9.52932e-06	3.5031	RTP3	death_from_disease
0.239488	19.9021	4.66537	3.96441e-06	9.76749e-06	3.47766	MRPL27	death_from_disease
0.331024	20.1245	4.66235	4.02059e-06	9.88657e-06	3.46422	GPX1	death_from_disease
-2.79997	10.4568	-4.65046	4.24913e-06	1.04282e-05	3.41143	COX6A2	death_from_disease
0.209083	20.1785	4.634	4.58635e-06	1.12181e-05	3.33852	NDUFA12	death_from_disease
-0.248615	15.5048	-4.63389	4.5888e-06	1.12181e-05	3.33801	MMAA	death_from_disease
-0.196699	20.9942	-4.62581	4.76368e-06	1.1623e-05	3.30232	MTCH1	death_from_disease
0.249687	18.581	4.62059	4.88004e-06	1.18839e-05	3.27929	SURF1	death_from_disease
-0.751788	14.6627	-4.6172	4.95708e-06	1.20482e-05	3.26434	SLC6A1	death_from_disease
0.426815	15.9069	4.61413	5.02775e-06	1.21859e-05	3.25083	ANKRD37	death_from_disease
0.465574	17.2798	4.6139	5.03311e-06	1.21859e-05	3.24981	TOP1MT	death_from_disease
-0.530577	18.0424	-4.59115	5.58917e-06	1.35063e-05	3.14984	ITGB5	death_from_disease
-0.69073	17.7577	-4.57585	5.99589e-06	1.44614e-05	3.08285	XAF1	death_from_disease
0.198085	19.4804	4.56537	6.2906e-06	1.51431e-05	3.0371	MRPL43	death_from_disease
-0.499239	16.3853	-4.56119	6.41198e-06	1.54059e-05	3.01888	ACSS1	death_from_disease
0.28614	17.4939	4.55454	6.60985e-06	1.58511e-05	2.98991	CCDC58	death_from_disease
0.215453	18.1289	4.55179	6.69327e-06	1.60206e-05	2.97795	PNPT1	death_from_disease
-0.241963	20.3144	-4.54412	6.93159e-06	1.65595e-05	2.94461	PACS2	death_from_disease
-0.660811	19.451	-4.54119	7.0246e-06	1.67499e-05	2.9319	TMEM176A	death_from_disease
-0.194259	18.3495	-4.53707	7.1579e-06	1.70355e-05	2.91399	NIT1	death_from_disease
0.316233	17.8826	4.52376	7.60401e-06	1.80631e-05	2.85638	ARG2	death_from_disease
-0.236071	16.7841	-4.52096	7.70126e-06	1.82597e-05	2.84428	PUSL1	death_from_disease
0.241879	21.5861	4.51825	7.79684e-06	1.84516e-05	2.83253	SOD1	death_from_disease
-0.269639	19.4642	-4.48509	9.05777e-06	2.13954e-05	2.68977	FOXRED1	death_from_disease
0.242319	18.03	4.4651	9.90997e-06	2.33645e-05	2.60417	CHCHD5	death_from_disease
-1.98537	9.94332	-4.44341	1.09217e-05	2.57017e-05	2.51167	HKDC1	death_from_disease
0.241173	16.0856	4.43584	1.12972e-05	2.65359e-05	2.47951	RTN4IP1	death_from_disease
-2.30778	9.81355	-4.4299	1.1601e-05	2.71987e-05	2.45428	VWA5B1	death_from_disease
0.194702	18.7897	4.407	1.28456e-05	3.00605e-05	2.35737	LYPLA1	death_from_disease
-0.191008	18.3696	-4.40198	1.31352e-05	3.06814e-05	2.33617	FGFR1OP2	death_from_disease
0.193605	20.3588	4.38665	1.40583e-05	3.27768e-05	2.27162	DGUOK	death_from_disease
-0.472148	14.3947	-4.38547	1.41316e-05	3.28866e-05	2.26668	CD101	death_from_disease
1.98547	11.7964	4.38499	1.41618e-05	3.28962e-05	2.26465	UGT8	death_from_disease
-0.205716	17.5793	-4.36263	1.56303e-05	3.62405e-05	2.17091	SUOX	death_from_disease
0.201246	19.8113	4.35881	1.58951e-05	3.67867e-05	2.15495	NDUFB4	death_from_disease
0.177768	19.9428	4.35318	1.62939e-05	3.76404e-05	2.13142	OXA1L	death_from_disease
-0.146311	18.8774	-4.34151	1.71505e-05	3.95467e-05	2.08276	PEX11B	death_from_disease
0.358267	16.5364	4.32945	1.80811e-05	4.16163e-05	2.0326	SFXN2	death_from_disease
0.227663	16.6615	4.31672	1.91154e-05	4.39166e-05	1.9798	TRMT12	death_from_disease
-0.531107	15.4866	-4.29438	2.10681e-05	4.83146e-05	1.88751	TLR2	death_from_disease
0.189686	19.027	4.29021	2.1453e-05	4.91079e-05	1.87034	TIMM44	death_from_disease
-0.254622	18.7873	-4.27977	2.24473e-05	5.12906e-05	1.82737	AADAT	death_from_disease
0.481366	18.8171	4.2737	2.30452e-05	5.25614e-05	1.80244	FKBP10	death_from_disease
0.193377	18.9915	4.26468	2.39617e-05	5.4553e-05	1.76546	TMEM18	death_from_disease
0.317579	18.098	4.24932	2.56034e-05	5.81852e-05	1.70265	CREB3L4	death_from_disease
0.308746	19.7796	4.24374	2.62256e-05	5.9492e-05	1.67989	MRPL45	death_from_disease
-0.245498	19.5786	-4.23306	2.74575e-05	6.21745e-05	1.6364	MYO19	death_from_disease
-0.201346	18.6506	-4.21546	2.96081e-05	6.6924e-05	1.56496	SLC25A40	death_from_disease
-0.241548	17.5543	-4.2043	3.10547e-05	7.00679e-05	1.51979	ZNF445	death_from_disease
0.265292	19.5198	4.19835	3.18526e-05	7.17396e-05	1.49577	MACC1	death_from_disease
0.268696	17.5355	4.19377	3.2481e-05	7.30243e-05	1.47728	SLC25A16	death_from_disease
0.210908	18.3415	4.18862	3.31999e-05	7.45075e-05	1.45656	IFT57	death_from_disease
0.175897	17.4567	4.1882	3.326e-05	7.45094e-05	1.45485	QRSL1	death_from_disease
0.147452	18.4343	4.18252	3.40729e-05	7.6195e-05	1.43199	ARMC1	death_from_disease
-0.18275	18.918	-4.1745	3.52533e-05	7.8695e-05	1.39976	BRPF3	death_from_disease
0.192741	17.3549	4.16635	3.6492e-05	8.13157e-05	1.36709	MCAT	death_from_disease
-0.335035	17.0456	-4.16371	3.6903e-05	8.20863e-05	1.35649	COMTD1	death_from_disease
0.113579	19.9698	4.1579	3.78207e-05	8.38977e-05	1.33325	YME1L1	death_from_disease
0.321305	17.3677	4.15772	3.78506e-05	8.38977e-05	1.33251	FAM162A	death_from_disease
0.249567	18.0832	4.15482	3.83162e-05	8.47804e-05	1.32094	NARS2	death_from_disease
-0.180304	18.4183	-4.1429	4.02934e-05	8.89989e-05	1.27336	TAOK3	death_from_disease
-0.169892	18.3181	-4.13282	4.20408e-05	9.2696e-05	1.23322	SPIRE1	death_from_disease
-0.70186	13.3697	-4.10922	4.64196e-05	0.000102172	1.13957	SLC25A41	death_from_disease
-0.225785	17.8817	-4.10209	4.78258e-05	0.000105083	1.11138	TTLL1	death_from_disease
0.14081	19.0638	4.1005	4.81435e-05	0.000105597	1.10512	MRPS22	death_from_disease
-0.480607	12.8277	-4.09665	4.89243e-05	0.000107123	1.08992	SLC3A1	death_from_disease
0.163275	18.7915	4.09206	4.98718e-05	0.000109008	1.07181	ARMC10	death_from_disease
-0.361108	15.7435	-4.09101	5.00891e-05	0.000109236	1.0677	RASSF8	death_from_disease
0.21198	19.5657	4.09072	5.01495e-05	0.000109236	1.06656	MRPS33	death_from_disease
0.147813	19.678	4.08629	5.1085e-05	0.000111081	1.04911	NOL7	death_from_disease
-0.202435	20.5083	-4.08121	5.21779e-05	0.000113262	1.02912	SOD2	death_from_disease
0.237238	16.8382	4.07889	5.26836e-05	0.000114163	1.02001	MTX3	death_from_disease
0.267172	21.4028	4.07602	5.33167e-05	0.000115336	1.00873	UQCRH	death_from_disease
0.270146	18.3823	4.07543	5.34475e-05	0.000115421	1.00642	NSUN3	death_from_disease
0.331512	20.1818	4.05558	5.80372e-05	0.000125118	0.928649	CHCHD2	death_from_disease
0.232584	19.562	4.05393	5.84351e-05	0.00012576	0.922202	CPT1C	death_from_disease
-0.229939	18.1023	-4.037	6.26681e-05	0.00013464	0.856217	COQ10A	death_from_disease
0.151073	17.7497	4.02578	6.56349e-05	0.000140774	0.81259	DNAJC19	death_from_disease
0.192293	19.7872	4.01738	6.79406e-05	0.000145471	0.780033	CYCS	death_from_disease
-0.101296	19.5671	-4.01475	6.86788e-05	0.000146625	0.769844	GOLPH3	death_from_disease
0.109101	19.5295	4.01463	6.87122e-05	0.000146625	0.769386	IARS2	death_from_disease
-0.404142	16.6809	-4.00571	7.1275e-05	0.000151836	0.734865	ACACB	death_from_disease
-0.453648	15.5903	-3.99735	7.37566e-05	0.000156857	0.702607	LRRK1	death_from_disease
0.203919	17.0084	3.98402	7.78844e-05	0.000165357	0.651296	GLRX2	death_from_disease
-0.683985	16.2125	-3.96643	8.36673e-05	0.000177283	0.583835	RCAN2	death_from_disease
0.155491	19.4892	3.96609	8.37835e-05	0.000177283	0.582527	MRPL32	death_from_disease
-0.33636	18.9681	-3.96549	8.39852e-05	0.000177412	0.580264	BCL2	death_from_disease
0.283802	16.0088	3.96045	8.57229e-05	0.000180779	0.560979	LACTB2	death_from_disease
-0.195931	19.8513	-3.95591	8.73164e-05	0.000183832	0.543638	HK1	death_from_disease
-0.19548	20.8621	-3.9533	8.82454e-05	0.000185477	0.533675	PCMTD2	death_from_disease
0.24636	18.7647	3.94154	9.25489e-05	0.000194198	0.488857	MRPL48	death_from_disease
0.168442	18.1934	3.92891	9.73893e-05	0.000204015	0.440887	SLC44A1	death_from_disease
-0.564124	20.0202	-3.92655	9.83226e-05	0.000205628	0.431914	SLC6A2	death_from_disease
0.164006	18.7442	3.92522	9.88492e-05	0.000206387	0.426889	PDHX	death_from_disease
-0.259866	19.7749	-3.91192	0.000104284	0.000217374	0.376545	PTRH1	death_from_disease
-0.235414	16.7786	-3.8992	0.000109742	0.000228373	0.328579	ABCD1	death_from_disease
0.148089	18.9754	3.89615	0.000111094	0.000230805	0.317068	PTGES2	death_from_disease
0.166767	19.4138	3.89375	0.000112165	0.000232645	0.308052	MRPL24	death_from_disease
-0.26291	18.8762	-3.88098	0.000118036	0.00024442	0.260106	FAM171B	death_from_disease
0.312275	17.827	3.87947	0.000118751	0.000245213	0.254428	DPF1	death_from_disease
0.203129	18.0122	3.87935	0.000118809	0.000245213	0.253973	SLC25A24	death_from_disease
0.29131	16.5514	3.87362	0.000121552	0.000250465	0.232527	VASN	death_from_disease
0.151628	19.5907	3.86704	0.000124782	0.0002567	0.207889	TXNRD1	death_from_disease
-0.417665	16.4546	-3.86265	0.000126975	0.000260786	0.191523	MSRB3	death_from_disease
1.44452	9.39268	3.85401	0.000131408	0.000269451	0.159297	LRRIQ4	death_from_disease
-0.204404	17.4377	-3.84468	0.000136358	0.000279146	0.124581	SLC25A42	death_from_disease
0.229509	23.3087	3.8423	0.00013765	0.000281333	0.115732	FTH1	death_from_disease
1.79826	14.8264	3.8408	0.00013847	0.00028255	0.110157	SH3GL3	death_from_disease
0.141834	19.2811	3.84032	0.000138735	0.000282633	0.108361	ECHDC1	death_from_disease
0.213468	20.829	3.82669	0.000146408	0.000297783	0.0578424	GPX4	death_from_disease
-1.76368	12.1205	-3.82548	0.000147108	0.000298725	0.0533647	SLITRK3	death_from_disease
-0.228961	19.0706	-3.81294	0.00015455	0.000313332	0.00706706	ACAT1	death_from_disease
0.221134	20.8568	3.81095	0.000155766	0.000315289	-0.000282517	NDUFS5	death_from_disease
0.200167	18.4603	3.81032	0.000156155	0.000315569	-0.00262209	MRPL40	death_from_disease
0.186026	18.2791	3.80355	0.00016036	0.000323547	-0.0275387	MTHFD1L	death_from_disease
0.140941	18.5334	3.80022	0.000162468	0.000327276	-0.0397856	MRPL2	death_from_disease
0.169501	18.1141	3.79785	0.000163986	0.000329806	-0.0485038	POLRMT	death_from_disease
0.139593	17.9627	3.79523	0.000165675	0.000332672	-0.0581125	GFER	death_from_disease
-0.603091	16.7916	-3.79391	0.000166535	0.000333866	-0.062967	PDK4	death_from_disease
0.137482	19.2261	3.79319	0.000167007	0.00033428	-0.0656182	NNT	death_from_disease
-0.266405	18.1307	-3.7896	0.000169371	0.000338474	-0.0787954	ANKRD44	death_from_disease
0.431185	17.8199	3.76986	0.000182931	0.000364992	-0.150965	TSPO	death_from_disease
-0.199164	18.2653	-3.76049	0.000189729	0.000377958	-0.185144	FAM160A2	death_from_disease
-0.220866	18.5561	-3.75871	0.000191043	0.000379972	-0.191604	C21orf2	death_from_disease
-0.437514	16.8881	-3.75646	0.000192721	0.000382706	-0.199794	GATM	death_from_disease
-0.473957	16.7343	-3.74929	0.000198154	0.000392875	-0.225827	ACCS	death_from_disease
-0.169293	19.1032	-3.7435	0.000202654	0.000401165	-0.246849	SLC25A11	death_from_disease
-0.154476	17.6535	-3.72268	0.000219622	0.000434073	-0.322099	TXNRD2	death_from_disease
-0.508496	14.4916	-3.70629	0.000233915	0.000461598	-0.381071	KMO	death_from_disease
0.121174	17.9048	3.70043	0.000239238	0.000471363	-0.402109	FASTKD2	death_from_disease
-0.454986	18.8249	-3.68764	0.000251245	0.000494246	-0.447883	S100A10	death_from_disease
-0.237438	19.609	-3.68688	0.00025198	0.000494918	-0.450613	CKMT1A	death_from_disease
0.57687	15.322	3.68341	0.000255336	0.000500729	-0.462978	FAM110B	death_from_disease
0.273457	17.8879	3.68023	0.000258461	0.00050607	-0.474346	BDH1	death_from_disease
-0.24867	19.0648	-3.67981	0.000258873	0.000506089	-0.475833	OXR1	death_from_disease
2.4046	5.75166	3.66507	0.000273825	0.000534489	-0.528285	AGXT	death_from_disease
-1.06691	12.7292	-3.66249	0.00027653	0.000538934	-0.537468	MYL3	death_from_disease
0.212799	15.4312	3.64844	0.000291672	0.000567566	-0.587243	PARS2	death_from_disease
0.155019	20.1251	3.63904	0.00030224	0.000587222	-0.62046	HADHA	death_from_disease
0.200963	19.0651	3.63572	0.000306056	0.000593721	-0.63217	MRPS15	death_from_disease
-0.566251	16.4436	-3.63219	0.000310172	0.00060078	-0.644634	COX7A1	death_from_disease
-1.63928	7.7498	-3.63015	0.000312562	0.000604479	-0.651795	LRP2	death_from_disease
0.233324	18.8722	3.62166	0.000322734	0.000623194	-0.681669	BAD	death_from_disease
0.571273	15.0172	3.60757	0.000340295	0.000656097	-0.731075	DHRS2	death_from_disease
0.243867	17.9099	3.60182	0.000347709	0.000669367	-0.751168	RPUSD4	death_from_disease
0.206509	16.5019	3.59969	0.000350502	0.000673713	-0.758625	FRAT2	death_from_disease
-0.179069	17.8477	-3.59923	0.000351102	0.000673837	-0.760218	MUL1	death_from_disease
0.336196	21.4418	3.58692	0.000367649	0.00070452	-0.803132	GSTP1	death_from_disease
-0.219433	18.6035	-3.58403	0.000371646	0.000710084	-0.813205	MUTYH	death_from_disease
0.182138	18.787	3.584	0.00037168	0.000710084	-0.813292	CISD1	death_from_disease
0.17178	19.3647	3.58352	0.000372355	0.000710295	-0.814981	NDUFA6	death_from_disease
1.83827	2.1629	3.57808	0.000379988	0.000723759	-0.833882	PAGE1	death_from_disease
-0.129444	18.7842	-3.56505	0.000398868	0.000757906	-0.879038	UBE3C	death_from_disease
-0.194313	18.0442	-3.56488	0.00039912	0.000757906	-0.879625	NLN	death_from_disease
-0.543235	16.2028	-3.56252	0.000402632	0.000763424	-0.887782	FAM167A	death_from_disease
0.620152	15.8983	3.54941	0.0004227	0.00080027	-0.933053	PNMA6A	death_from_disease
0.373484	16.5188	3.54831	0.000424428	0.000802334	-0.936848	IMPA2	death_from_disease
-0.48227	14.7129	-3.54495	0.000429738	0.000811155	-0.948418	TMEM144	death_from_disease
0.149634	18.667	3.53729	0.000442075	0.000833192	-0.974748	GSR	death_from_disease
0.200602	17.0777	3.53183	0.000451069	0.000848873	-0.993481	RNASEH1	death_from_disease
-0.175103	17.9288	-3.52688	0.000459387	0.000863236	-1.01047	LYSMD2	death_from_disease
-0.148409	19.6961	-3.52273	0.00046646	0.000875221	-1.02468	ARMCX1	death_from_disease
0.140573	20.1183	3.51839	0.000473956	0.000886881	-1.0395	C21orf33	death_from_disease
0.356647	16.0154	3.51832	0.000474083	0.000886881	-1.03975	DNASE1L2	death_from_disease
-0.275447	16.7085	-3.50646	0.000495188	0.000924988	-1.08023	SLC25A45	death_from_disease
0.370167	14.9873	3.5055	0.000496928	0.000926862	-1.08349	CHAC1	death_from_disease
-0.165797	18.9618	-3.50287	0.000501744	0.000934462	-1.09245	PEMT	death_from_disease
0.173742	21.0623	3.49584	0.000514817	0.000957393	-1.11634	NIPSNAP1	death_from_disease
-0.190005	17.3476	-3.49043	0.000525092	0.00097506	-1.1347	DOPEY2	death_from_disease
-0.613789	14.1571	-3.48708	0.000531554	0.000985606	-1.14605	COX6B2	death_from_disease
-0.138598	20.5032	-3.48233	0.000540856	0.00100138	-1.16216	BRD8	death_from_disease
0.168277	18.6213	3.47228	0.000561016	0.00103718	-1.19613	PCCB	death_from_disease
-0.117449	18.7114	-3.46884	0.000568073	0.00104869	-1.20774	SLC11A2	death_from_disease
-0.240311	18.9699	-3.46182	0.000582728	0.00107417	-1.23137	CACNA1B	death_from_disease
0.159718	19.6925	3.45045	0.000607238	0.00111771	-1.26958	SDR39U1	death_from_disease
-0.348951	17.4978	-3.44351	0.000622661	0.00114442	-1.29284	ELK3	death_from_disease
0.146847	19.8278	3.43502	0.00064201	0.00117827	-1.32121	IDI1	death_from_disease
-0.499678	15.6193	-3.42147	0.000674089	0.00123534	-1.36639	ZCCHC24	death_from_disease
0.133658	18.0041	3.41946	0.000678991	0.00124251	-1.37311	WDR70	death_from_disease
-2.14974	6.63311	-3.41873	0.000680769	0.00124396	-1.37553	HAO2	death_from_disease
0.169175	18.5388	3.40517	0.000714657	0.00130399	-1.42052	DHRS7	death_from_disease
0.122584	18.0175	3.40155	0.000723962	0.00131906	-1.43249	MRPL35	death_from_disease
-0.221234	18.5183	-3.39473	0.000741816	0.00134963	-1.45504	JARID2	death_from_disease
0.171992	17.6911	3.39263	0.000747414	0.00135786	-1.462	LETM1	death_from_disease
-0.109046	20.5321	-3.3816	0.000777352	0.00141021	-1.49834	NDUFS2	death_from_disease
-0.79456	13.5997	-3.37754	0.000788673	0.00142869	-1.51172	BIK	death_from_disease
-0.312711	16.8644	-3.37337	0.000800442	0.00144793	-1.52541	AK4	death_from_disease
0.524722	12.6693	3.37141	0.000806006	0.0014559	-1.53182	CHDH	death_from_disease
-0.17741	17.7879	-3.35327	0.000859482	0.00155027	-1.5912	TK2	death_from_disease
-0.13649	20.3367	-3.35026	0.000868678	0.00156461	-1.60104	LETMD1	death_from_disease
-0.28382	19.0928	-3.3447	0.000885861	0.00159328	-1.61913	STOM	death_from_disease
-0.371641	18.5637	-3.33842	0.000905705	0.00162492	-1.6396	ZDHHC11	death_from_disease
0.189786	18.3148	3.33831	0.000906033	0.00162492	-1.63993	SLC25A22	death_from_disease
-0.188822	18.4055	-3.33671	0.000911144	0.00163176	-1.64513	TAZ	death_from_disease
-0.145583	17.1936	-3.33532	0.000915624	0.00163746	-1.64966	TOMM40L	death_from_disease
0.341062	18.546	3.32889	0.000936542	0.00167249	-1.67051	ABAT	death_from_disease
-0.219875	17.0574	-3.32485	0.000949932	0.001694	-1.68362	HDHD3	death_from_disease
-0.154025	18.294	-3.32133	0.000961717	0.00171259	-1.695	PCCA	death_from_disease
0.11661	18.7096	3.31339	0.000988842	0.00175841	-1.72067	CIAPIN1	death_from_disease
0.108759	19.0398	3.3006	0.001034	0.00183611	-1.76185	AFG3L2	death_from_disease
0.172084	17.6544	3.2955	0.00105254	0.00186626	-1.77824	FARS2	death_from_disease
-0.41045	15.9844	-3.29512	0.00105394	0.00186626	-1.77947	CNKSR3	death_from_disease
-0.192642	16.92	-3.29454	0.00105605	0.00186736	-1.78131	OMA1	death_from_disease
0.216357	16.2175	3.29311	0.00106135	0.0018741	-1.78593	ACOT13	death_from_disease
0.366321	19.0646	3.27813	0.00111801	0.0019714	-1.83387	IMMP1L	death_from_disease
-0.189577	18.7712	-3.27762	0.00112001	0.00197215	-1.83551	FN3K	death_from_disease
-0.141048	18.8187	-3.2768	0.0011232	0.00197502	-1.83813	ZKSCAN1	death_from_disease
-0.386269	16.9722	-3.26955	0.00115175	0.00202238	-1.86125	DHRS3	death_from_disease
-0.12747	19.5444	-3.26077	0.00118721	0.00208175	-1.88918	ARMCX3	death_from_disease
-0.146345	18.8753	-3.25878	0.0011954	0.00209319	-1.8955	TRMU	death_from_disease
-0.701523	13.9897	-3.24801	0.00124058	0.0021693	-1.92966	S1PR4	death_from_disease
-0.29428	15.6624	-3.2361	0.00129243	0.00225682	-1.96733	SLC25A35	death_from_disease
-0.156391	19.2247	-3.23372	0.00130301	0.00227	-1.97482	SDHB	death_from_disease
-0.169372	16.8712	-3.23359	0.00130358	0.00227	-1.97523	ZNFX1	death_from_disease
-0.123332	18.6588	-3.23104	0.00131504	0.00228678	-1.98327	SLC25A28	death_from_disease
0.154038	18.4211	3.221	0.00136099	0.00236343	-2.01485	MMAB	death_from_disease
-0.292363	17.418	-3.21643	0.00138239	0.00239728	-2.02919	TNFRSF19	death_from_disease
0.158395	19.1773	3.21064	0.00140998	0.00244177	-2.04735	HCFC1	death_from_disease
0.145457	18.4293	3.20183	0.0014529	0.00251264	-2.0749	GTPBP3	death_from_disease
-0.330483	18.5071	-3.19822	0.00147085	0.0025402	-2.08618	TCIRG1	death_from_disease
0.152144	18.6242	3.19602	0.00148187	0.00255573	-2.09303	TRNT1	death_from_disease
-0.150084	16.4811	-3.18681	0.00152886	0.00263315	-2.12169	DNAJC30	death_from_disease
-0.57128	15.8414	-3.18426	0.00154216	0.00265243	-2.12964	KCNH3	death_from_disease
-0.15513	20.2162	-3.18259	0.0015509	0.00266382	-2.13482	ISCU	death_from_disease
-0.369958	15.2182	-3.18029	0.00156301	0.00268097	-2.14196	GPAT2	death_from_disease
0.155535	18.0671	3.17863	0.00157177	0.00269233	-2.14709	TOMM34	death_from_disease
-0.373574	13.5874	-3.17816	0.00157428	0.00269296	-2.14856	LRP4	death_from_disease
-0.152812	18.0857	-3.17292	0.00160239	0.00273733	-2.16479	TMCO6	death_from_disease
0.522762	16.7444	3.16021	0.00167253	0.00285327	-2.20408	FBP1	death_from_disease
-0.38556	15.2158	-3.1594	0.00167711	0.00285721	-2.20658	PABPC5	death_from_disease
0.160057	19.4517	3.15641	0.001694	0.0028821	-2.21577	UQCR10	death_from_disease
1.59628	7.60965	3.14019	0.00178875	0.00303919	-2.26564	DAND5	death_from_disease
0.123197	20.851	3.13792	0.00180239	0.00305824	-2.2726	NDUFV1	death_from_disease
-0.331407	18.2338	-3.13428	0.00182443	0.00309146	-2.28373	KCTD12	death_from_disease
0.171344	19.2946	3.13112	0.00184381	0.0031201	-2.2934	NDUFA4	death_from_disease
0.16363	17.17	3.10781	0.00199256	0.00336729	-2.36441	PPTC7	death_from_disease
-1.3335	9.92888	-3.0993	0.00204953	0.00345892	-2.39019	FAM181B	death_from_disease
0.20449	16.8542	3.09873	0.00205344	0.00346089	-2.39193	GPAM	death_from_disease
0.192373	17.8172	3.09185	0.00210064	0.00353571	-2.41271	SLC37A4	death_from_disease
0.123978	17.2785	3.07542	0.0022176	0.00372758	-2.46221	METTL4	death_from_disease
0.112597	17.5635	3.07211	0.00224191	0.00376342	-2.47216	APOOL	death_from_disease
-0.359304	15.3942	-3.07169	0.00224499	0.00376358	-2.47342	EFHD1	death_from_disease
-0.895932	13.9203	-3.06973	0.00225946	0.0037823	-2.47928	GREB1L	death_from_disease
-0.11358	18.8371	-3.06937	0.00226217	0.0037823	-2.48038	DCAF5	death_from_disease
-0.899382	12.7554	-3.06868	0.00226731	0.00378587	-2.48245	RASGEF1C	death_from_disease
0.147358	18.092	3.05334	0.00238422	0.00397581	-2.52834	TRPT1	death_from_disease
-0.111336	19.6407	-3.05009	0.00240965	0.00401289	-2.53801	HTRA2	death_from_disease
0.170192	17.1424	3.03307	0.00254716	0.0042363	-2.58862	PDK3	death_from_disease
0.114149	20.0228	3.03064	0.00256736	0.00426425	-2.59582	SUCLG1	death_from_disease
-0.126529	19.2206	-3.02144	0.00264524	0.00438783	-2.62304	PNKD	death_from_disease
0.327536	16.7184	3.01549	0.00269673	0.00446734	-2.6406	RTKN	death_from_disease
0.14586	19.8422	3.00539	0.00278626	0.00460959	-2.67033	MRPL20	death_from_disease
0.29068	20.5211	3.00253	0.00281208	0.00464621	-2.67873	ISL1	death_from_disease
-0.13427	17.1316	-2.99994	0.00283563	0.00467897	-2.68632	STX17	death_from_disease
-0.110803	18.7516	-2.99456	0.00288523	0.00475459	-2.7021	ELAC2	death_from_disease
-0.110866	18.9266	-2.98936	0.0029339	0.00482848	-2.71731	BCS1L	death_from_disease
-1.50604	8.07908	-2.97974	0.00302596	0.00497347	-2.7454	ACSM1	death_from_disease
-0.171335	18.7202	-2.97891	0.00303394	0.0049801	-2.7478	CBX6	death_from_disease
-0.171002	17.2253	-2.97518	0.0030705	0.00503354	-2.75868	CHCHD7	death_from_disease
-0.152898	21.3153	-2.97363	0.00308574	0.00504881	-2.76318	ACLY	death_from_disease
0.140128	20.5112	2.97342	0.00308783	0.00504881	-2.7638	UQCRC1	death_from_disease
-0.356795	16.1041	-2.96934	0.00312839	0.00510849	-2.77566	CARD16	death_from_disease
-0.384234	13.5502	-2.96132	0.0032095	0.00523415	-2.79891	CD300C	death_from_disease
-0.174613	18.4184	-2.95885	0.00323492	0.00526878	-2.80607	CKMT1B	death_from_disease
-0.631903	14.5751	-2.95703	0.00325371	0.00529254	-2.81133	IDO1	death_from_disease
0.126222	18.4189	2.94053	0.003429	0.00557047	-2.85895	BCL2L13	death_from_disease
0.0967241	18.0203	2.93638	0.00347439	0.00563693	-2.87088	COQ7	death_from_disease
0.489881	13.6569	2.92898	0.0035567	0.00576304	-2.89211	FSTL4	death_from_disease
-0.13116	18.8578	-2.92706	0.00357841	0.00578663	-2.89763	FAHD2A	death_from_disease
-0.125708	19.3739	-2.92688	0.00358045	0.00578663	-2.89814	MRPS18B	death_from_disease
-0.1508	18.0846	-2.92503	0.00360137	0.00581297	-2.90342	TTC28	death_from_disease
0.151426	20.1268	2.9171	0.00369266	0.00595271	-2.92611	NDUFS4	death_from_disease
-0.115441	20.0407	-2.9086	0.00379274	0.00610621	-2.95033	GLOD4	death_from_disease
0.17595	19.2031	2.90594	0.00382464	0.00614971	-2.95792	QTRT1	death_from_disease
-0.114004	19.292	-2.90308	0.0038591	0.00619721	-2.96604	POLB	death_from_disease
1.48073	2.6181	2.88197	0.00412268	0.00661204	-3.02582	SLC25A48	death_from_disease
-0.430851	19.2982	-2.85711	0.00445406	0.00713443	-3.09569	NDUFA4L2	death_from_disease
-0.103243	17.7101	-2.85017	0.00455082	0.00728016	-3.11509	MTO1	death_from_disease
0.136821	19.0197	2.84919	0.00456468	0.00729306	-3.11784	PSMG4	death_from_disease
0.149567	17.4174	2.84565	0.00461478	0.00736376	-3.12769	SLC41A1	death_from_disease
0.50126	14.2415	2.84483	0.0046265	0.00737312	-3.12998	NEU4	death_from_disease
-0.174838	19.4166	-2.84217	0.00466469	0.00742459	-3.1374	CHCHD10	death_from_disease
-0.261215	19.1722	-2.83446	0.00477693	0.00759363	-3.15884	DNAJC15	death_from_disease
-0.473205	15.3432	-2.83044	0.00483636	0.00767841	-3.16999	SIAH3	death_from_disease
0.179109	17.9106	2.82173	0.0049675	0.00787667	-3.19411	DHRS4	death_from_disease
-0.153524	17.8922	-2.80826	0.00517661	0.00819792	-3.23126	MYD88	death_from_disease
-0.127377	18.1145	-2.80594	0.00521349	0.00824597	-3.23765	HS2ST1	death_from_disease
0.242829	15.4327	2.80316	0.00525798	0.00830589	-3.2453	EHHADH	death_from_disease
-0.124495	19.8406	-2.79886	0.00532733	0.00840491	-3.2571	RSAD1	death_from_disease
0.119007	19.0053	2.77115	0.00579487	0.00913109	-3.33274	TMEM126B	death_from_disease
0.105481	18.4864	2.76071	0.0059804	0.00941165	-3.36105	ANGEL2	death_from_disease
-0.116655	20.4111	-2.75831	0.00602382	0.00946815	-3.36755	MPV17	death_from_disease
0.136632	18.6603	2.75465	0.00609054	0.00956108	-3.37744	DAP	death_from_disease
0.249921	18.3535	2.75179	0.00614318	0.0096317	-3.38516	OGDHL	death_from_disease
-0.143468	19.5919	-2.7505	0.0061671	0.00965719	-3.38865	FASTK	death_from_disease
-0.144995	19.3318	-2.74835	0.00620705	0.00970767	-3.39444	CREBZF	death_from_disease
-0.160297	16.9018	-2.73224	0.00651418	0.0101754	-3.43776	DBT	death_from_disease
0.145151	16.8641	2.71344	0.00688958	0.0107484	-3.48795	WARS2	death_from_disease
0.143032	19.3619	2.71081	0.00694378	0.0108196	-3.49496	AKAP1	death_from_disease
-0.153189	20.1946	-2.7069	0.00702484	0.0109324	-3.50535	DDAH2	death_from_disease
0.102077	18.4579	2.70054	0.00715848	0.0111266	-3.52221	RPIA	death_from_disease
0.114443	16.9481	2.69729	0.0072278	0.0112205	-3.53083	ZNF398	death_from_disease
0.246351	17.2637	2.68881	0.00741126	0.0114911	-3.55325	TRAM1L1	death_from_disease
0.0879643	20.3317	2.68824	0.00742376	0.0114963	-3.55475	IMMT	death_from_disease
-0.114805	19.6947	-2.67333	0.00775696	0.0119976	-3.59398	MYH10	death_from_disease
-0.104499	18.5809	-2.64564	0.00841159	0.0129941	-3.66626	MRS2	death_from_disease
0.147188	20.8282	2.6444	0.00844197	0.013025	-3.66948	UQCRB	death_from_disease
-0.260176	18.3209	-2.64343	0.00846577	0.0130458	-3.67198	AATK	death_from_disease
-0.337393	21.1435	-2.63989	0.00855365	0.0131651	-3.68119	MAOA	death_from_disease
-0.10152	19.4735	-2.628	0.00885392	0.0136106	-3.71192	RARS2	death_from_disease
-2.04339	6.29047	-2.59164	0.00983233	0.0150962	-3.80511	CYP11B1	death_from_disease
0.229562	15.8789	2.58403	0.0100492	0.0154104	-3.82448	GCAT	death_from_disease
0.118192	19.6321	2.56738	0.010538	0.0161404	-3.86661	PLEKHO1	death_from_disease
1.01427	1.82415	2.55658	0.0108662	0.0166228	-3.89379	MBD3L2	death_from_disease
-0.115504	18.8382	-2.5479	0.0111366	0.0170158	-3.91555	ALDH9A1	death_from_disease
-0.130183	16.336	-2.52516	0.011874	0.0181205	-3.97226	TMEM143	death_from_disease
0.141484	17.3621	2.51329	0.0122759	0.0187111	-4.00166	SLC25A20	death_from_disease
-0.403685	10.9505	-2.50003	0.0127388	0.0193932	-4.03433	TFCP2L1	death_from_disease
-0.107108	19.1881	-2.48696	0.0132106	0.020068	-4.06639	PCF11	death_from_disease
0.235513	17.4087	2.48687	0.013214	0.020068	-4.06661	PC	death_from_disease
-0.185595	18.4467	-2.48238	0.0133795	0.0202949	-4.07758	SPATA20	death_from_disease
0.558742	12.6832	2.4669	0.0139646	0.0211569	-4.11525	ADAMTS16	death_from_disease
0.125022	17.3038	2.46256	0.0141323	0.0213853	-4.12575	PIK3CA	death_from_disease
0.136804	18.0604	2.46165	0.0141678	0.0214133	-4.12796	LIG3	death_from_disease
0.336085	15.1073	2.45419	0.0144616	0.0218311	-4.146	SPATA18	death_from_disease
0.305854	15.432	2.44015	0.0150289	0.0226603	-4.1798	SDSL	death_from_disease
-0.308325	15.5742	-2.43712	0.015154	0.0228052	-4.18708	HHEX	death_from_disease
-0.144527	16.5482	-2.43694	0.0151612	0.0228052	-4.1875	MSRA	death_from_disease
-0.137992	17.1522	-2.43408	0.0152803	0.0229569	-4.19436	HSDL2	death_from_disease
-0.111583	17.5858	-2.41843	0.0159453	0.0239274	-4.23171	ABCB10	death_from_disease
0.126838	20.9917	2.41482	0.0161024	0.0241344	-4.24031	GLUL	death_from_disease
-1.15385	2.53618	-2.4122	0.0162174	0.0242778	-4.24654	PAX9	death_from_disease
-0.579526	14.4102	-2.40286	0.0166325	0.0248698	-4.26867	STAR	death_from_disease
-0.29089	15.5273	-2.39707	0.0168946	0.0252317	-4.28234	PRODH	death_from_disease
0.228835	17.0035	2.396	0.016943	0.0252741	-4.28485	MIPEP	death_from_disease
-0.130491	18.1888	-2.38597	0.0174068	0.0259352	-4.30846	FECH	death_from_disease
-0.30141	17.3846	-2.37258	0.0180432	0.0268515	-4.33982	CYP27A1	death_from_disease
0.108603	17.5566	2.34439	0.0194502	0.0289113	-4.40528	HSCB	death_from_disease
0.11532	19.6028	2.33704	0.0198326	0.0294449	-4.42223	GRHPR	death_from_disease
1.23954	7.11935	2.33641	0.0198656	0.0294591	-4.42367	CA5A	death_from_disease
0.427243	15.3157	2.33436	0.0199735	0.0295843	-4.42839	PLD5	death_from_disease
-0.235126	16.5787	-2.33249	0.0200729	0.0296965	-4.4327	FRMD6	death_from_disease
-0.116372	19.7749	-2.32872	0.0202733	0.0299579	-4.44134	RHOT2	death_from_disease
-0.327462	15.5834	-2.31956	0.0207683	0.0306533	-4.46231	AASS	death_from_disease
0.181242	15.6725	2.3163	0.0209473	0.0308813	-4.46976	TRMT2B	death_from_disease
-0.108636	16.7581	-2.30614	0.0215129	0.031678	-4.49289	SPRYD4	death_from_disease
1.16948	8.94364	2.30395	0.0216366	0.0318112	-4.49787	C10orf67	death_from_disease
-0.465296	14.5283	-2.30364	0.0216539	0.0318112	-4.49856	SLC6A17	death_from_disease
-0.0967755	18.6744	-2.30284	0.0216994	0.031841	-4.50038	FBXL12	death_from_disease
0.0978775	18.3471	2.29774	0.0219905	0.0322305	-4.51194	GRPEL2	death_from_disease
0.110869	17.1456	2.29167	0.0223415	0.032707	-4.52566	LYRM7	death_from_disease
0.103721	18.3592	2.28913	0.0224898	0.0328505	-4.53139	IFT27	death_from_disease
0.130982	17.7654	2.28909	0.0224917	0.0328505	-4.53147	GTPBP6	death_from_disease
-0.181482	16.9252	-2.28338	0.0228284	0.0333036	-4.54434	DYNC2H1	death_from_disease
-0.16891	17.7321	-2.27661	0.0232333	0.033855	-4.55956	DPY19L2	death_from_disease
0.110387	20.5948	2.27493	0.0233348	0.0339635	-4.56332	GUK1	death_from_disease
-0.129031	19.7607	-2.26837	0.0237341	0.0345049	-4.578	RAB11FIP3	death_from_disease
0.103963	17.3818	2.26726	0.0238023	0.0345641	-4.58048	OXSM	death_from_disease
0.10594	21.5681	2.26384	0.0240136	0.0348309	-4.58812	SND1	death_from_disease
-0.0962603	19.0013	-2.26064	0.0242124	0.0350787	-4.59524	NEK9	death_from_disease
0.246244	16.7388	2.25745	0.0244125	0.035328	-4.60235	ACSF3	death_from_disease
0.853048	1.65521	2.25308	0.0246885	0.0356864	-4.61206	MBD3L5	death_from_disease
0.0907454	16.5686	2.24205	0.0253975	0.0366691	-4.63649	MTRF1L	death_from_disease
-1.22738	2.72182	-2.24067	0.0254875	0.0367569	-4.63954	CYP11B2	death_from_disease
0.177283	17.8756	2.239	0.0255967	0.0368721	-4.64323	CPT1A	death_from_disease
0.0801392	17.7613	2.23442	0.0258988	0.0372647	-4.65334	NDUFAF1	death_from_disease
-0.0921747	17.1898	-2.22652	0.0264261	0.0379799	-4.6707	PDSS2	death_from_disease
0.14774	17.6341	2.2175	0.0270396	0.0388173	-4.69046	PCK2	death_from_disease
-0.205634	17.6064	-2.21614	0.0271335	0.0389078	-4.69344	ALDH5A1	death_from_disease
-0.172979	16.2717	-2.20035	0.028241	0.0404499	-4.72782	GLS2	death_from_disease
0.108494	17.523	2.19122	0.0288989	0.0413451	-4.74759	BNIP3	death_from_disease
0.812257	1.60013	2.18789	0.029142	0.0416457	-4.75478	MBD3L3	death_from_disease
-0.219004	19.0505	-2.18006	0.0297204	0.042424	-4.77162	TMEM179	death_from_disease
0.500727	14.9155	2.17908	0.0297936	0.0424803	-4.77373	C10orf82	death_from_disease
-0.109416	18.6823	-2.17849	0.0298381	0.0424956	-4.77501	TRABD	death_from_disease
-1.10611	8.63834	-2.17068	0.0304269	0.0432853	-4.79175	THEM5	death_from_disease
0.101484	19.7791	2.15495	0.0316447	0.0449669	-4.82532	PDHB	death_from_disease
0.0947013	19.1288	2.14878	0.0321335	0.04561	-4.83841	C2orf68	death_from_disease
0.080867	18.7563	2.13464	0.0332786	0.0471821	-4.8683	ARMCX2	death_from_disease
-0.52611	14.7743	-2.13254	0.0334508	0.0473729	-4.8727	ARL9	death_from_disease
-0.821419	10.7873	-2.12825	0.0338067	0.0478231	-4.88172	ACADL	death_from_disease
-0.703975	7.67493	-2.12585	0.0340073	0.0480529	-4.88676	HRNR	death_from_disease
-0.112165	19.7251	-2.12125	0.0343945	0.0485456	-4.8964	SCP2	death_from_disease
0.106392	21.0722	2.11659	0.0347899	0.0490487	-4.90613	MGST3	death_from_disease
-0.134981	17.0868	-2.11362	0.0350446	0.0493525	-4.91234	AFF1	death_from_disease
1.14109	18.4312	26.8414	1.79966e-98	2.26577e-95	214.053	ALDH18A1	MYCN_status
1.58174	19.0222	26.1681	2.84964e-95	1.79385e-92	206.711	PAICS	MYCN_status
1.20806	19.8422	25.3338	2.74455e-91	1.1518e-88	197.57	TRAP1	MYCN_status
-1.54184	19.0328	-24.7836	1.18937e-88	3.74353e-86	191.519	PINK1	MYCN_status
-3.67926	17.7015	-23.4265	4.0325e-82	1.01538e-79	176.533	PTPRH	MYCN_status
-1.56392	19.4889	-23.146	9.09299e-81	1.90801e-78	173.428	SDC3	MYCN_status
-0.975237	19.5707	-22.896	1.46295e-79	2.63121e-77	170.659	MFN2	MYCN_status
1.40228	22.1072	22.6357	2.64343e-78	4.1601e-76	167.775	LDHB	MYCN_status
1.5291	19.5732	22.5839	4.70355e-78	6.57975e-76	167.2	MTHFD2	MYCN_status
1.24167	20.7212	22.3441	6.76746e-77	8.52023e-75	164.543	APEX1	MYCN_status
1.21108	17.3968	22.0256	2.3385e-75	2.67652e-73	161.012	TFAP4	MYCN_status
-1.04877	18.2605	-21.9085	8.60304e-75	9.02602e-73	159.714	CTNNBIP1	MYCN_status
1.97572	14.7152	20.2659	7.21058e-67	6.98317e-65	141.532	HPDL	MYCN_status
-0.785571	17.8485	-19.8898	4.63499e-65	4.16818e-63	137.384	MUL1	MYCN_status
-0.983521	18.1712	-19.4132	8.96412e-63	7.52388e-61	132.138	MORN1	MYCN_status
-0.718019	19.5439	-19.0027	8.23883e-61	6.48293e-59	127.633	USP48	MYCN_status
-1.03834	17.8125	-18.7924	8.3053e-60	6.1508e-58	125.331	GPD2	MYCN_status
0.993904	19.1539	18.7663	1.10582e-59	7.73462e-58	125.046	TIMM9	MYCN_status
-1.33209	18.4931	-18.7533	1.27522e-59	8.45e-58	124.904	ICA1L	MYCN_status
-1.4283	19.8202	-18.6894	2.57234e-59	1.61929e-57	124.205	CPNE2	MYCN_status
1.02116	17.9102	18.5305	1.4671e-58	8.79564e-57	122.47	RPUSD4	MYCN_status
0.89278	18.2008	18.5154	1.73163e-58	9.90965e-57	122.305	MRPS2	MYCN_status
0.780959	19.3102	18.4118	5.38022e-58	2.94509e-56	121.175	GART	MYCN_status
1.08674	18.8474	18.2257	4.11511e-57	2.15872e-55	119.149	UNG	MYCN_status
1.21856	21.4031	18.1933	5.86052e-57	2.95136e-55	118.796	SLC25A6	MYCN_status
0.980916	18.4495	18.18	6.7792e-57	3.2827e-55	118.651	MRPL3	MYCN_status
-0.765289	18.9549	-18.1129	1.40859e-56	6.5682e-55	117.923	CCM2	MYCN_status
-1.87864	18.0943	-18.0405	3.10168e-56	1.39465e-54	117.136	PGM2L1	MYCN_status
0.773515	18.5291	17.956	7.78605e-56	3.38022e-54	116.22	GUF1	MYCN_status
0.830434	18.308	17.7949	4.49485e-55	1.88634e-53	114.473	MRPL15	MYCN_status
-1.42355	18.1213	-17.7341	8.70013e-55	3.53337e-53	113.815	CROT	MYCN_status
1.64733	18.0347	17.6554	2.04361e-54	8.04033e-53	112.965	MPST	MYCN_status
-0.95053	19.705	-17.6008	3.6959e-54	1.41004e-52	112.374	GSTK1	MYCN_status
0.841392	18.5855	17.5267	8.25019e-54	3.055e-52	111.575	TEX10	MYCN_status
-1.48106	19.5651	-17.4481	1.93039e-53	6.94388e-52	110.728	RIMS3	MYCN_status
0.731948	18.3869	17.3287	7.02432e-53	2.45656e-51	109.441	MRPS30	MYCN_status
1.22055	19.1391	17.2199	2.27312e-52	7.73476e-51	108.272	PRDX4	MYCN_status
1.16888	17.8529	17.1967	2.91893e-52	9.67089e-51	108.023	SFXN4	MYCN_status
-1.14717	21.3806	-17.1567	4.49281e-52	1.45037e-50	107.593	ACADVL	MYCN_status
0.968045	18.1589	17.0854	9.68182e-52	3.04735e-50	106.828	NTHL1	MYCN_status
-0.929338	18.444	-16.9646	3.54991e-51	1.09008e-49	105.534	CRAT	MYCN_status
-1.57451	19.034	-16.8918	7.76329e-51	2.32714e-49	104.755	BOK	MYCN_status
1.07582	18.097	16.8814	8.67988e-51	2.54139e-49	104.644	CREB3L4	MYCN_status
0.624044	21.4095	16.7753	2.70647e-50	7.74421e-49	103.511	ILF3	MYCN_status
1.06081	20.4304	16.7312	4.34391e-50	1.21533e-48	103.04	HSPD1	MYCN_status
1.30515	17.5264	16.4877	5.86201e-49	1.60441e-47	100.449	MRPL11	MYCN_status
-1.02679	16.8806	-16.4846	6.05561e-49	1.62213e-47	100.417	SFXN5	MYCN_status
0.739303	18.6696	16.4351	1.02692e-48	2.69354e-47	99.8906	MRPL4	MYCN_status
-1.20007	18.7871	-16.3578	2.33731e-48	6.00545e-47	99.0716	MAPK11	MYCN_status
-1.37842	17.202	-16.2027	1.21509e-47	3.05959e-46	97.4303	NR3C1	MYCN_status
0.827193	19.1909	16.1947	1.32308e-47	3.26618e-46	97.3455	PPA2	MYCN_status
-0.769494	17.6796	-16.1925	1.35385e-47	3.27787e-46	97.3226	LACTB	MYCN_status
1.16691	16.4767	16.1822	1.51067e-47	3.58856e-46	97.2135	TIMM8A	MYCN_status
0.725952	20.5404	16.1101	3.24413e-47	7.56363e-46	96.4525	PRDX6	MYCN_status
0.775213	20.0568	15.9999	1.04029e-46	2.38132e-45	95.2924	YARS2	MYCN_status
0.87037	17.4898	15.9276	2.23435e-46	5.0233e-45	94.5313	CCDC58	MYCN_status
0.763576	18.6929	15.8993	3.01225e-46	6.65336e-45	94.2339	TRMT1	MYCN_status
1.16322	16.683	15.8275	6.42003e-46	1.39359e-44	93.4805	SUV39H2	MYCN_status
0.922253	17.0369	15.7859	9.94931e-46	2.12308e-44	93.0444	THG1L	MYCN_status
1.01192	15.5712	15.7834	1.02151e-45	2.14346e-44	93.0182	CD3EAP	MYCN_status
0.660969	20.0421	15.7768	1.09497e-45	2.25994e-44	92.949	LRPPRC	MYCN_status
1.3044	16.7252	15.6403	4.59615e-45	9.19678e-44	91.521	NAT8L	MYCN_status
0.546801	19.5546	15.6402	4.60204e-45	9.19678e-44	91.5197	GRSF1	MYCN_status
1.50948	14.9095	15.615	5.99345e-45	1.17902e-43	91.2567	NT5DC3	MYCN_status
0.679057	17.8417	15.5993	7.06751e-45	1.36892e-43	91.0926	MRRF	MYCN_status
0.715957	20.1539	15.5836	8.32837e-45	1.5887e-43	90.9292	EIF2A	MYCN_status
1.09375	20.5192	15.5096	1.80723e-44	3.39596e-43	90.1581	SLC25A5	MYCN_status
1.66297	18.8909	15.3611	8.52748e-44	1.57884e-42	88.6137	CKS2	MYCN_status
0.946439	17.3397	15.348	9.78405e-44	1.78523e-42	88.4769	ALDH1B1	MYCN_status
0.822538	16.7635	15.2574	2.51361e-43	4.52091e-42	87.5378	PDSS1	MYCN_status
-1.56967	19.5793	-15.209	4.15749e-43	7.37223e-42	87.0369	PLXNC1	MYCN_status
0.830051	19.9009	15.1831	5.44199e-43	9.51592e-42	86.769	IDH2	MYCN_status
0.547986	18.4499	15.1089	1.17574e-42	2.02776e-41	86.0023	MRPL44	MYCN_status
-0.69668	17.9434	-15.0654	1.84471e-42	3.1385e-41	85.554	THAP3	MYCN_status
-0.759448	20.1553	-15.0318	2.61225e-42	4.3851e-41	85.2078	UBE2H	MYCN_status
-1.17441	16.6393	-14.9602	5.48239e-42	9.08201e-41	84.47	HIVEP1	MYCN_status
1.85746	14.7305	14.8164	2.41496e-41	3.94861e-40	82.9945	SLC35F2	MYCN_status
-1.24151	21.5766	-14.5869	2.54885e-40	4.1141e-39	80.6496	WSB1	MYCN_status
0.777491	18.5014	14.5652	3.17985e-40	5.06764e-39	80.4295	PPIF	MYCN_status
-0.60067	20.2049	-14.5071	5.76371e-40	9.07063e-39	79.8378	PPP3CB	MYCN_status
-1.31374	16.9726	-14.5053	5.86721e-40	9.11952e-39	79.8201	ACSL6	MYCN_status
0.715713	17.6827	14.495	6.51891e-40	1.00089e-38	79.7153	GRPEL1	MYCN_status
0.844193	19.7724	14.4499	1.03328e-39	1.56735e-38	79.257	OCIAD2	MYCN_status
-0.567786	19.4326	-14.4176	1.43532e-39	2.15127e-38	78.93	OGDH	MYCN_status
0.605655	17.6545	14.2425	8.51026e-39	1.26052e-37	77.1593	LIAS	MYCN_status
0.649798	18.4602	14.2082	1.20483e-38	1.76381e-37	76.8135	HADH	MYCN_status
0.804817	18.2357	14.1288	2.69081e-38	3.89394e-37	76.0142	MRPL1	MYCN_status
-2.26432	15.8329	-14.0899	3.98315e-38	5.69863e-37	75.624	KCNH3	MYCN_status
1.159	16.9768	14.0536	5.74849e-38	8.13186e-37	75.2591	PDK1	MYCN_status
0.765075	18.0834	14.0124	8.69997e-38	1.21703e-36	74.8469	NARS2	MYCN_status
0.792216	18.766	14.0062	9.26759e-38	1.28219e-36	74.7841	MRPL48	MYCN_status
0.768739	17.4291	13.9879	1.11388e-37	1.52432e-36	74.6012	TOMM40	MYCN_status
0.685755	18.1076	13.974	1.28133e-37	1.73462e-36	74.4619	PUS1	MYCN_status
0.806052	18.8592	13.9219	2.16217e-37	2.89592e-36	73.9415	MCCC1	MYCN_status
-0.686842	18.6438	-13.9035	2.60223e-37	3.44864e-36	73.7572	TRIT1	MYCN_status
-0.761726	18.074	-13.8941	2.85746e-37	3.74744e-36	73.6641	DHRS1	MYCN_status
-1.02696	17.1685	-13.8234	5.80564e-37	7.53536e-36	72.9591	ACADS	MYCN_status
2.49695	15.0289	13.8048	6.99294e-37	8.98378e-36	72.774	MPV17L	MYCN_status
0.674195	16.6629	13.7996	7.37062e-37	9.37335e-36	72.7217	DHODH	MYCN_status
0.584036	18.3552	13.6619	2.91459e-36	3.66947e-35	71.3545	NIF3L1	MYCN_status
1.4228	17.4517	13.649	3.31384e-36	4.13081e-35	71.2268	PIF1	MYCN_status
0.682351	18.3191	13.6463	3.40347e-36	4.20094e-35	71.2003	TRMT61B	MYCN_status
0.597169	19.8342	13.6222	4.32435e-36	5.28578e-35	70.9622	GOT2	MYCN_status
0.745747	19.2016	13.5966	5.57688e-36	6.75124e-35	70.7092	QTRT1	MYCN_status
[truncated: 1,725 more rows]
