# Supplementary material for: Mitochondria-associated gene expression perturbation predicts clinical outcomes and shows potential for targeted therapy in neuroblastoma
Source: Front Pediatr. 2023 Mar 21;11:1094926. doi: 10.3389/fped.2023.1094926 (PMC10070980; doi:10.3389/fped.2023.1094926)
Supplement: Supplementary file 4 [file Table4.xlsx]

## Sheet: Table S3.diff_genes_in_nb_singl
p_val	avg_log2FC	pct.1	pct.2	p_val_adj	Gene	clsuter	IsMAP
0	-0.3265	0.997	0.995	0	C1QB	celltype_Bcell	No
0	-1.1133	0.997	0.998	0	CCL3	celltype_Bcell	No
0	-1.04622	0.995	0.995	0	C1QA	celltype_Bcell	No
0	2.63416	1	0.999	0	CD74	celltype_Bcell	No
0	2.41188	0.999	0.997	0	HLA-DRA	celltype_Bcell	No
0	2.23473	0.995	0.993	0	HLA-DPB1	celltype_Bcell	No
0	1.39059	0.985	0.995	0	HLA-DRB1	celltype_Bcell	No
0	-0.363967	0.993	0.993	0	TYROBP	celltype_Bcell	No
0	1.62912	0.988	0.992	0	HLA-DPA1	celltype_Bcell	No
0	-0.738578	0.987	0.981	0	PTGDS	celltype_Bcell	No
0	-0.666734	0.986	0.977	0	CXCL2	celltype_Bcell	No
0	-0.350097	0.066	0.782	0	S100A8	celltype_Bcell	No
0	-0.616594	0.987	0.981	0	IL1B	celltype_Bcell	No
0	-0.64815	0.988	0.986	0	CD14	celltype_Bcell	No
0	-0.582015	0.986	0.985	0	SPARC	celltype_Bcell	No
0	2.16127	0.978	0.986	0	HLA-DQA1	celltype_Bcell	No
0	-1.74924	0.993	0.994	0	IFI27	celltype_Bcell	Yes
0	0.368991	0.994	0.993	0	S100A11	celltype_Bcell	No
0	1.28508	0.995	0.991	0	MT2A	celltype_Bcell	No
0	2.02805	0.93	0.989	0	HLA-DQB1	celltype_Bcell	No
0	-1.51647	0.993	0.992	0	IGFBP7	celltype_Bcell	No
0	1.71644	0.805	0.807	0	LTB	celltype_Bcell	No
0	-0.872528	0.987	0.981	0	IER3	celltype_Bcell	No
0	-0.345744	0.984	0.829	0	KLRB1	celltype_Bcell	No
0	-0.49153	0.988	0.935	0	CCL5	celltype_Bcell	No
0	-1.25761	0.987	0.984	0	TIMP1	celltype_Bcell	No
0	-0.762253	0.988	0.985	0	COL1A2	celltype_Bcell	No
0	-0.779753	0.838	0.981	0	PLAUR	celltype_Bcell	No
0	-0.419863	0.988	0.984	0	RARRES2	celltype_Bcell	No
0	4.76134	0.882	0.967	0	IGLC2	celltype_Bcell	No
0	-0.340591	0.826	0.956	0	C15orf48	celltype_Bcell	Yes
0	0.910702	1	1	0	B2M	celltype_Bcell	No
0	1.32185	0.996	0.985	0	GPR183	celltype_Bcell	No
0	1.11321	0.999	0.999	0	HLA-B	celltype_Bcell	No
0	-1.51908	0.994	0.997	0	CST3	celltype_Bcell	No
0	-0.855109	0.986	0.973	0	CEBPD	celltype_Bcell	No
0	0.345027	0.992	0.949	0	S100A4	celltype_Bcell	No
0	-1.40899	0.9	0.996	0	PSAP	celltype_Bcell	No
0	-0.289801	0.977	0.91	0	NUPR1	celltype_Bcell	No
0	2.22565	0.96	0.921	0	CD52	celltype_Bcell	No
0	-0.764647	0.357	0.815	0	NDUFA4L2	celltype_Bcell	Yes
0	-0.268493	0.985	0.97	0	CXCL10	celltype_Bcell	No
0	-0.335196	0.96	0.818	0	HSPA6	celltype_Bcell	No
0	-0.296788	0.113	0.464	0	HBA2	celltype_Bcell	No
0	1.21703	0.99	0.983	0	RGS1	celltype_Bcell	No
0	1.63045	0.909	0.982	0	HLA-DMA	celltype_Bcell	No
0	-1.67996	0.963	0.926	0	DLK1	celltype_Bcell	No
0	-0.274104	0.825	0.943	0	CFD	celltype_Bcell	No
0	-1.51803	0.737	0.945	0	TUBA1B	celltype_Bcell	No
0	-0.321399	0.703	0.974	0	IL1RN	celltype_Bcell	No
0	2.07198	0.967	0.97	0	LAPTM5	celltype_Bcell	No
0	0.831167	0.995	0.997	0	HLA-C	celltype_Bcell	No
0	-0.342642	0.987	0.98	0	CRYAB	celltype_Bcell	No
0	0.844129	0.966	0.946	0	BCL2A1	celltype_Bcell	Yes
0	-1.12864	0.982	0.955	0	IGFBP5	celltype_Bcell	No
0	-0.945159	0.253	0.93	0	IL32	celltype_Bcell	No
0	-0.598359	0.985	0.978	0	FN1	celltype_Bcell	No
0	-0.42521	0.556	0.838	0	GZMA	celltype_Bcell	No
0	0.926856	0.999	0.996	0	HLA-A	celltype_Bcell	No
0	1.20622	0.958	0.97	0	CYBA	celltype_Bcell	No
0	1.05134	0.939	0.986	0	HLA-E	celltype_Bcell	No
0	-0.824852	0.835	0.951	0	ANXA1	celltype_Bcell	No
0	1.38274	0.994	0.978	0	DUSP2	celltype_Bcell	No
0	-1.22681	0.99	0.991	0	S100A6	celltype_Bcell	No
0	-1.30082	0.782	0.914	0	HSPA1A	celltype_Bcell	No
0	1.74793	0.996	0.985	0	NR4A2	celltype_Bcell	No
0	-0.540711	0.986	0.972	0	TGFBI	celltype_Bcell	No
0	-1.42059	0.664	0.828	0	RGS5	celltype_Bcell	No
0	2.65347	0.911	0.719	0	CD79A	celltype_Bcell	No
0	-0.621391	0.988	0.984	0	IGFBP6	celltype_Bcell	No
0	-2.52328	0.144	0.865	0	MLLT11	celltype_Bcell	No
0	-0.444587	0.986	0.98	0	IGF1	celltype_Bcell	No
0	-0.902168	0.987	0.98	0	ATF3	celltype_Bcell	No
0	-0.519806	0.986	0.982	0	IGFBP4	celltype_Bcell	No
0	-1.80343	0.977	0.971	0	HSPB1	celltype_Bcell	No
0	-1.79587	0.544	0.909	0	MARCKSL1	celltype_Bcell	No
0	2.25562	0.875	0.939	0	CD69	celltype_Bcell	No
0	-0.270958	0.986	0.978	0	OLR1	celltype_Bcell	No
0	2.46254	0.971	0.865	0	CXCR4	celltype_Bcell	No
0	-0.941814	0.792	0.948	0	LMNA	celltype_Bcell	No
0	-0.298612	0.84	0.888	0	S100A13	celltype_Bcell	No
0	0.358752	0.984	0.916	0	LINC00996	celltype_Bcell	No
0	-0.604568	0.986	0.941	0	TMEM176A	celltype_Bcell	Yes
0	-0.630045	0.853	0.957	0	ID2	celltype_Bcell	No
0	-0.253468	0.969	0.855	0	RARRES1	celltype_Bcell	No
0	0.95511	1	1	0	TMSB4X	celltype_Bcell	No
0	1.17498	0.993	0.959	0	EMP3	celltype_Bcell	No
0	-0.373361	0.716	0.892	0	TPM2	celltype_Bcell	No
0	-0.281612	0.986	0.977	0	CSF1R	celltype_Bcell	No
0	-1.2713	0.989	0.986	0	EGR1	celltype_Bcell	No
0	-0.518809	0.984	0.928	0	RHOC	celltype_Bcell	No
0	-0.276022	0.985	0.884	0	LAMA4	celltype_Bcell	No
0	-1.01636	0.563	0.909	0	HSPA1B	celltype_Bcell	No
0	-0.452031	0.98	0.977	0	CXCL12	celltype_Bcell	No
0	-2.10362	0.131	0.86	0	UCHL1	celltype_Bcell	No
0	-1.66038	0.993	0.998	0	IFI6	celltype_Bcell	Yes
0	-1.34453	0.067	0.708	0	HAND2-AS1	celltype_Bcell	No
0	-1.09674	0.825	0.935	0	TPPP3	celltype_Bcell	No
0	1.97146	0.931	0.938	0	ISG20	celltype_Bcell	No
0	-0.391521	0.509	0.782	0	ADM	celltype_Bcell	No
0	3.65733	0.993	0.455	0	VPREB3	celltype_Bcell	No
0	-1.38933	0.332	0.907	0	TXN	celltype_Bcell	No
0	3.20355	0.985	0.962	0	CD37	celltype_Bcell	No
0	-0.459835	0.986	0.953	0	TIMP3	celltype_Bcell	No
0	-0.921176	0.284	0.771	0	FAIM2	celltype_Bcell	No
0	-0.333765	0.618	0.949	0	CTSA	celltype_Bcell	No
0	-0.685034	0.186	0.754	0	KRT19	celltype_Bcell	No
0	-0.312934	0.981	0.958	0	SERPINH1	celltype_Bcell	No
0	0.625841	0.923	0.867	0	IRF4	celltype_Bcell	No
0	-0.747127	0.979	0.909	0	PTN	celltype_Bcell	No
0	-1.42181	0.798	0.766	0	GATA3	celltype_Bcell	No
0	-1.33702	0.49	0.845	0	PRPH	celltype_Bcell	No
0	0.763182	0.984	0.864	0	LINC01480	celltype_Bcell	No
0	-1.44211	0.086	0.806	0	ICA1	celltype_Bcell	No
0	1.30613	0.926	0.96	0	CD48	celltype_Bcell	No
0	0.315521	0.952	0.808	0	ELK3	celltype_Bcell	Yes
0	-1.57231	0.802	0.95	0	CLU	celltype_Bcell	No
0	-0.649848	0.623	0.754	0	CDKN1C	celltype_Bcell	No
0	-1.55412	0.094	0.752	0	STMN4	celltype_Bcell	No
0	-0.889516	0.484	0.834	0	CRIP2	celltype_Bcell	No
0	-0.977756	0.268	0.748	0	CPE	celltype_Bcell	No
0	-1.32219	0.148	0.773	0	CBX1	celltype_Bcell	No
0	-1.16478	0.994	0.994	0	CD63	celltype_Bcell	No
0	-0.767011	0.937	0.987	0	ACTG1	celltype_Bcell	No
0	-0.649578	0.988	0.938	0	CITED2	celltype_Bcell	No
0	-1.01405	0.527	0.824	0	MEIS2	celltype_Bcell	No
0	-2.5335	0.622	0.943	0	TUBA1A	celltype_Bcell	No
0	0.34266	0.16	0.609	0	WDFY4	celltype_Bcell	No
0	-0.284388	0.334	0.787	0	SNCG	celltype_Bcell	No
0	-0.342881	0.036	0.676	0	RAMP3	celltype_Bcell	No
0	2.74156	0.861	0.68	0	CD79B	celltype_Bcell	No
0	1.63087	0.852	0.675	0	UCP2	celltype_Bcell	Yes
0	-1.16198	0.197	0.788	0	MYL6B	celltype_Bcell	No
0	-0.962935	0.517	0.798	0	TH	celltype_Bcell	No
0	-2.85551	0.263	0.856	0	STMN2	celltype_Bcell	No
0	-1.5385	0.953	0.978	0	MEST	celltype_Bcell	No
0	-0.286438	0.647	0.902	0	GPX3	celltype_Bcell	No
0	0.385189	0.964	0.764	0	ADAM8	celltype_Bcell	No
0	-2.00384	0.463	0.942	0	TUBB	celltype_Bcell	No
0	0.423852	0.887	0.887	0	STXBP2	celltype_Bcell	No
0	-1.20816	0.157	0.772	0	TCEAL7	celltype_Bcell	No
0	-1.54243	0.698	0.931	0	STMN1	celltype_Bcell	No
0	1.46393	0.973	0.637	0	HIST1H1C	celltype_Bcell	No
0	-0.30854	0.98	0.982	0	LPAR6	celltype_Bcell	No
0	-1.30659	0.768	0.91	0	YWHAH	celltype_Bcell	No
0	0.622522	0.939	0.952	0	MX1	celltype_Bcell	No
0	-2.31654	0.499	0.856	0	MAP1B	celltype_Bcell	No
0	0.714561	0.967	0.519	0	CD27	celltype_Bcell	No
0	-1.35755	0.739	0.905	0	RBP1	celltype_Bcell	No
0	-0.558598	0.946	0.913	0	PHLDA1	celltype_Bcell	No
0	-0.483577	0.43	0.781	0	SYT17	celltype_Bcell	No
0	-1.79969	0.125	0.821	0	RTN1	celltype_Bcell	No
0	-0.791902	0.174	0.761	0	VSTM2A	celltype_Bcell	No
0	0.676331	1	1	0	RPS2	celltype_Bcell	No
0	-1.90425	0.127	0.838	0	PCSK1N	celltype_Bcell	No
0	0.695906	0.948	0.957	0	EPSTI1	celltype_Bcell	No
0	-1.00239	0.924	0.993	0	GAPDH	celltype_Bcell	No
0	-1.43246	0.192	0.864	0	BNIP3	celltype_Bcell	Yes
0	-1.10208	0.529	0.776	0	CAMK2N1	celltype_Bcell	No
0	0.458317	0.207	0.191	0	CHI3L2	celltype_Bcell	No
0	-0.269753	0.969	0.918	0	STOM	celltype_Bcell	Yes
0	-2.10143	0.473	0.832	0	CCND1	celltype_Bcell	No
0	-1.18999	0.104	0.779	0	GNG3	celltype_Bcell	No
0	-1.1818	0.294	0.808	0	DBH	celltype_Bcell	No
0	-0.330439	0.925	0.801	0	ARHGAP29	celltype_Bcell	No
0	-1.07067	0.193	0.869	0	SYT5	celltype_Bcell	No
0	-1.50485	0.671	0.867	0	SOX4	celltype_Bcell	Yes
0	0.392502	0.897	0.882	0	RASGRP3	celltype_Bcell	No
0	1.71351	0.835	0.818	0	TSC22D3	celltype_Bcell	No
0	-0.743409	0.337	0.97	0	LAMP1	celltype_Bcell	No
0	-0.687203	0.388	0.719	0	HMX1	celltype_Bcell	No
0	-0.377117	0.986	0.97	0	MXRA8	celltype_Bcell	No
0	-0.438798	0.208	0.75	0	TSPYL1	celltype_Bcell	No
0	-0.7292	0.065	0.643	0	PXMP2	celltype_Bcell	Yes
0	-0.426838	0.079	0.72	0	WDR34	celltype_Bcell	No
0	-0.833084	0.987	0.978	0	CD59	celltype_Bcell	No
0	-1.12912	0.818	0.934	0	GNAS	celltype_Bcell	No
0	-2.77074	0.233	0.867	0	TUBB2B	celltype_Bcell	No
0	-0.817103	0.068	0.686	0	ZNF804A	celltype_Bcell	No
0	-0.37198	0.681	0.91	0	NDRG1	celltype_Bcell	No
0	-0.576206	0.97	0.959	0	DKK3	celltype_Bcell	No
0	-0.596139	0.503	0.841	0	PDLIM5	celltype_Bcell	No
0	0.434206	0.917	0.849	0	NCR3	celltype_Bcell	No
0	1.11217	0.907	0.786	0	STK17B	celltype_Bcell	No
0	-0.487411	0.342	0.752	0	LRTM1	celltype_Bcell	No
0	-0.934284	0.988	0.992	0	LGALS3BP	celltype_Bcell	No
0	0.543682	0.972	0.783	0	SERPINB9	celltype_Bcell	No
0	-1.28917	0.12	0.845	0	PCBD1	celltype_Bcell	No
0	-0.340514	0.948	0.936	0	PPT1	celltype_Bcell	No
0	-0.384541	0.986	0.972	0	C2orf40	celltype_Bcell	No
0	-0.676812	0.818	0.825	0	CTTN	celltype_Bcell	No
0	0.63669	0.952	0.689	0	TSPAN33	celltype_Bcell	No
0	-0.400617	0.304	0.741	0	PDLIM3	celltype_Bcell	No
0	-0.333937	0.529	0.838	0	GEM	celltype_Bcell	No
0	-0.426775	0.389	0.793	0	CENPN	celltype_Bcell	No
0	-0.66472	0.107	0.814	0	CDH8	celltype_Bcell	No
0	0.560777	0.194	0.889	0	CD38	celltype_Bcell	No
0	-0.680271	0.916	0.867	0	NTRK3	celltype_Bcell	No
0	-1.07163	0.975	0.937	0	MARCKS	celltype_Bcell	No
0	0.367197	0.247	0.868	0	2023-03-01	celltype_Bcell	No
0	-2.11372	0.831	0.873	0	GAP43	celltype_Bcell	No
0	-0.840347	0.653	0.904	0	EFNB3	celltype_Bcell	No
0	-0.784395	0.065	0.678	0	CNTNAP2	celltype_Bcell	No
0	1.13061	1	1	0	RPLP1	celltype_Bcell	No
0	-0.751061	0.393	0.817	0	SERPINE2	celltype_Bcell	No
0	-0.977058	0.895	0.971	0	HSP90AA1	celltype_Bcell	No
0	-1.29053	0.988	0.941	0	PLD3	celltype_Bcell	No
0	-1.38716	0.137	0.743	0	CKB	celltype_Bcell	No
0	-0.612312	0.048	0.69	0	DDC	celltype_Bcell	No
0	-0.260058	0.35	0.94	0	TMEM173	celltype_Bcell	No
0	-0.572849	0.985	0.942	0	MMP2	celltype_Bcell	No
0	0.425027	0.239	0.78	0	LRMP	celltype_Bcell	No
0	-0.390395	0.422	0.938	0	DUSP6	celltype_Bcell	No
0	-0.36959	0.974	0.982	0	FXYD1	celltype_Bcell	No
0	-1.28513	0.706	0.953	0	HSP90AB1	celltype_Bcell	No
0	-0.7913	0.787	0.806	0	CREB5	celltype_Bcell	No
0	-1.0833	0.138	0.818	0	ACOT7	celltype_Bcell	Yes
0	-0.533892	0.275	0.786	0	SNCA	celltype_Bcell	No
0	-0.456329	0.826	0.88	0	TSPAN4	celltype_Bcell	No
0	-1.61293	0.736	0.776	0	HAND2	celltype_Bcell	No
0	-0.489162	0.191	0.78	0	GADD45A	celltype_Bcell	No
0	-0.377134	0.852	0.846	0	CTHRC1	celltype_Bcell	No
0	0.677121	0.958	0.935	0	TAP1	celltype_Bcell	No
0	-0.294687	0.808	0.939	0	DHRS3	celltype_Bcell	Yes
0	0.354134	0.989	0.945	0	PLSCR1	celltype_Bcell	No
0	0.684612	1	0.999	0	TPT1	celltype_Bcell	No
0	-0.832724	0.25	0.733	0	CALY	celltype_Bcell	No
0	-0.748561	0.482	0.819	0	PIK3R1	celltype_Bcell	No
0	-1.00585	0.11	0.713	0	ZFHX3	celltype_Bcell	No
0	-1.91242	0.453	0.914	0	PTMS	celltype_Bcell	No
0	0.313482	0.271	0.881	0	HLA-DOA	celltype_Bcell	No
0	0.624124	0.951	0.927	0	SCIMP	celltype_Bcell	No
0	-0.32172	0.289	0.781	0	PPIF	celltype_Bcell	Yes
0	-0.487018	0.362	0.731	0	NTRK1	celltype_Bcell	No
0	-0.722273	0.202	0.736	0	NFIB	celltype_Bcell	No
0	0.66261	0.965	0.636	0	MYC	celltype_Bcell	No
0	-0.729399	0.512	0.827	0	ITGB1	celltype_Bcell	No
0	0.274736	0.968	0.933	0	CD180	celltype_Bcell	No
0	-1.53241	0.234	0.864	0	RAMP1	celltype_Bcell	No
0	-0.335649	0.973	0.864	0	PHLDA3	celltype_Bcell	No
0	-0.25271	0.344	0.89	0	GLIPR2	celltype_Bcell	No
0	-1.48176	0.51	0.771	0	TUBB2A	celltype_Bcell	No
0	-0.864522	0.944	0.85	0	RND3	celltype_Bcell	No
0	-0.631861	0.054	0.678	0	CAMK2B	celltype_Bcell	No
0	-0.607808	0.618	0.895	0	ITM2C	celltype_Bcell	No
0	-0.295214	0.981	0.956	0	EFEMP2	celltype_Bcell	No
0	0.329152	0.904	0.96	0	OAS2	celltype_Bcell	No
0	-1.09751	0.202	0.808	0	CYB561	celltype_Bcell	No
0	-0.372191	0.623	0.895	0	MAFF	celltype_Bcell	Yes
0	-0.329926	0.078	0.745	0	SLC18A3	celltype_Bcell	No
0	0.545599	0.241	0.333	0	C16orf74	celltype_Bcell	No
0	-3.03099	0.974	0.956	0	MDK	celltype_Bcell	No
0	-1.3921	0.691	0.816	0	SCG2	celltype_Bcell	No
0	-0.315011	0.463	0.846	0	RNASEH2A	celltype_Bcell	No
0	-0.342788	0.975	0.94	0	METRN	celltype_Bcell	No
0	-0.38875	0.162	0.772	0	EPB41L3	celltype_Bcell	No
0	-0.78084	0.418	0.864	0	HSPH1	celltype_Bcell	No
0	-0.294168	0.849	0.875	0	RAB34	celltype_Bcell	No
0	-1.97006	0.207	0.892	0	NLRP1	celltype_Bcell	No
0	0.807349	0.9	0.974	0	GAPT	celltype_Bcell	No
0	-0.5664	0.687	0.908	0	SPATS2L	celltype_Bcell	No
0	-1.10295	0.933	0.9	0	C4orf48	celltype_Bcell	No
0	1.04958	0.895	0.724	0	ACAP1	celltype_Bcell	No
0	0.26399	0.978	0.966	0	CD1D	celltype_Bcell	No
0	-0.446098	0.499	0.785	0	DLC1	celltype_Bcell	No
0	-0.311441	0.66	0.809	0	NEGR1	celltype_Bcell	No
0	-1.18099	0.475	0.876	0	MAP1LC3A	celltype_Bcell	No
0	-1.15383	0.639	0.843	0	TSHZ2	celltype_Bcell	No
0	-2.07973	0.243	0.856	0	NNAT	celltype_Bcell	No
0	0.28005	0.958	0.553	0	NDE1	celltype_Bcell	No
0	-1.10643	0.935	0.977	0	UBB	celltype_Bcell	No
0	1.09581	0.917	0.967	0	LAT2	celltype_Bcell	No
0	0.347005	0.809	0.562	0	MYO1G	celltype_Bcell	No
0	-0.453222	0.365	0.784	0	VAT1L	celltype_Bcell	No
0	-0.363526	0.058	0.754	0	CCDC68	celltype_Bcell	No
0	-0.40186	0.243	0.828	0	AKR1A1	celltype_Bcell	No
0	-1.21492	0.868	0.951	0	TPI1	celltype_Bcell	No
0	-0.251668	0.488	0.941	0	NFIA	celltype_Bcell	No
0	-0.30745	0.45	0.849	0	PDLIM2	celltype_Bcell	No
0	-0.538013	0.416	0.757	0	TUBG1	celltype_Bcell	No
0	-0.558444	0.164	0.666	0	IRS2	celltype_Bcell	No
0	-0.561186	0.724	0.862	0	TMEM106C	celltype_Bcell	No
0	0.779835	0.948	0.791	0	PIM2	celltype_Bcell	No
0	1.0396	0.969	0.889	0	TMEM156	celltype_Bcell	No
0	-0.437967	0.543	0.836	0	CHD5	celltype_Bcell	No
0	-0.720343	0.129	0.78	0	GGCT	celltype_Bcell	No
0	-0.300819	0.148	0.794	0	MFSD1	celltype_Bcell	No
0	-0.811819	0.118	0.712	0	GLCCI1	celltype_Bcell	No
0	-0.293135	0.134	0.678	0	KLF10	celltype_Bcell	No
0	-1.10881	0.456	0.871	0	TIMP2	celltype_Bcell	No
0	-0.25616	0.824	0.884	0	ACP2	celltype_Bcell	No
0	-1.76978	0.082	0.782	0	ELAVL4	celltype_Bcell	No
0	-0.316715	0.18	0.771	0	EBF1	celltype_Bcell	No
0	-0.518855	0.291	0.876	0	RPA3	celltype_Bcell	No
0	0.801235	0.959	0.869	0	PTPN6	celltype_Bcell	No
0	-0.764918	0.125	0.742	0	HAND1	celltype_Bcell	No
0	0.884085	0.845	0.922	0	BTK	celltype_Bcell	No
0	0.574811	0.975	0.834	0	APOBEC3G	celltype_Bcell	No
0	-0.377652	0.977	0.818	0	RAB3B	celltype_Bcell	No
0	-0.507074	0.188	0.717	0	NES	celltype_Bcell	No
0	-0.351642	0.289	0.86	0	CMC2	celltype_Bcell	Yes
0	-0.988981	0.967	0.95	0	RHEB	celltype_Bcell	No
0	-0.64469	0.198	0.877	0	TOB1	celltype_Bcell	No
0	-1.01901	0.925	0.936	0	TMEM98	celltype_Bcell	No
0	-0.262902	0.116	0.679	0	RANGAP1	celltype_Bcell	No
0	0.631531	1	0.999	0	PTMA	celltype_Bcell	No
0	-0.252236	0.553	0.878	0	ETV5	celltype_Bcell	No
0	-0.266721	0.969	0.901	0	SOX6	celltype_Bcell	No
0	-0.399715	0.807	0.904	0	GPC6	celltype_Bcell	No
0	0.642445	0.985	0.827	0	ARHGAP9	celltype_Bcell	No
0	-1.23978	0.532	0.737	0	TMOD1	celltype_Bcell	No
0	-0.252254	0.986	0.968	0	FGF7	celltype_Bcell	No
0	-1.30068	0.078	0.694	0	CRMP1	celltype_Bcell	No
0	-1.23548	0.81	0.843	0	SORBS2	celltype_Bcell	No
0	-1.13689	0.06	0.752	0	ATAT1	celltype_Bcell	No
0	-1.13421	0.787	0.87	0	TMEM59L	celltype_Bcell	No
0	-1.52257	0.526	0.928	0	TSC22D1	celltype_Bcell	No
0	-1.21699	0.178	0.815	0	RUNDC3A	celltype_Bcell	No
0	-0.742644	0.371	0.801	0	PTPRN	celltype_Bcell	No
0	-0.981118	0.454	0.818	0	NXPH1	celltype_Bcell	No
0	1.15551	0.992	0.994	0	BTG1	celltype_Bcell	No
1.01063e-306	-0.414848	0.985	0.954	2.02126e-303	LGALS3	celltype_Bcell	No
1.67628e-305	-0.647152	0.874	0.776	3.35256e-302	FRRS1L	celltype_Bcell	No
5.18693e-305	-0.566082	0.523	0.761	1.03739e-301	MAPK8IP1	celltype_Bcell	No
2.93208e-304	-0.344552	0.379	0.75	5.86416e-301	INSR	celltype_Bcell	No
6.83879e-303	-0.91464	0.536	0.734	1.36776e-299	ENAH	celltype_Bcell	No
1.05697e-299	-0.294998	0.992	0.988	2.11393e-296	FCER1G	celltype_Bcell	No
1.67026e-299	0.253007	0.385	0.871	3.34053e-296	FUOM	celltype_Bcell	No
2.36601e-299	-0.370443	0.892	0.82	4.73202e-296	SLC9A3R2	celltype_Bcell	No
2.26556e-298	-0.423176	0.403	0.72	4.53112e-295	ASCL1	celltype_Bcell	No
2.33897e-296	0.454731	0.216	0.704	4.67794e-293	P2RY10	celltype_Bcell	No
1.72146e-295	-0.418777	0.632	0.752	3.44291e-292	SYTL4	celltype_Bcell	No
3.98906e-294	-0.39766	0.982	0.876	7.97812e-291	SDC2	celltype_Bcell	No
4.15635e-293	-0.739502	0.672	0.958	8.3127e-290	DNAJB1	celltype_Bcell	No
5.94112e-293	-0.558459	0.988	0.986	1.18822e-289	CD68	celltype_Bcell	No
1.78941e-292	-1.2857	0.07	0.692	3.57883e-289	SYT1	celltype_Bcell	No
1.58603e-291	-0.520433	0.294	0.726	3.17207e-288	PGM2L1	celltype_Bcell	Yes
4.87412e-291	-1.25713	0.73	0.778	9.74824e-288	BEX1	celltype_Bcell	No
3.0558e-290	-0.538492	0.268	0.784	6.11161e-287	ARL4C	celltype_Bcell	No
8.73047e-288	-0.895658	0.377	0.703	1.74609e-284	C1QTNF4	celltype_Bcell	No
4.25331e-287	-0.428753	0.839	0.853	8.50662e-284	CTNNAL1	celltype_Bcell	No
1.54519e-285	1.27623	0.854	0.722	3.09039e-282	EZR	celltype_Bcell	No
2.43324e-285	-1.09985	0.4	0.753	4.86648e-282	NREP	celltype_Bcell	No
1.15455e-283	-0.295113	0.441	0.749	2.3091e-280	CDKN2A	celltype_Bcell	No
5.59896e-282	-0.93947	0.852	0.791	1.11979e-278	IGFBP2	celltype_Bcell	No
1.08082e-281	-0.853547	0.996	0.998	2.16165e-278	APOE	celltype_Bcell	No
1.16395e-281	-0.293777	0.098	0.702	2.32791e-278	PLPP4	celltype_Bcell	No
1.7764e-281	-1.07781	0.078	0.669	3.55279e-278	ENO2	celltype_Bcell	No
1.22828e-280	-0.65811	0.959	0.795	2.45657e-277	CNIH2	celltype_Bcell	No
5.40868e-280	-0.317428	0.863	0.777	1.08174e-276	CD7	celltype_Bcell	No
7.74336e-277	-0.298423	0.976	0.779	1.54867e-273	ETV1	celltype_Bcell	No
2.94852e-276	-1.13584	0.533	0.729	5.89703e-273	FXYD6	celltype_Bcell	No
3.38584e-276	-0.475737	0.089	0.64	6.77168e-273	PCNA	celltype_Bcell	No
3.9283e-275	1.18812	0.993	0.976	7.85661e-272	MYL12A	celltype_Bcell	No
8.81835e-275	-0.37148	0.88	0.91	1.76367e-271	CREG1	celltype_Bcell	No
1.375e-274	-0.594754	0.609	0.878	2.75e-271	GNB1	celltype_Bcell	No
2.12949e-274	-0.812926	0.605	0.914	4.25899e-271	ARL6IP1	celltype_Bcell	No
8.61489e-274	-0.333035	0.596	0.76	1.72298e-270	TTYH3	celltype_Bcell	No
9.55284e-274	-0.351708	0.906	0.801	1.91057e-270	NRP1	celltype_Bcell	No
3.40753e-272	1.79426	0.802	0.973	6.81507e-269	MEF2C	celltype_Bcell	No
4.5894e-271	-1.27452	0.407	0.731	9.17879e-268	PHOX2A	celltype_Bcell	No
1.82233e-270	-0.848472	0.987	0.965	3.64467e-267	CALD1	celltype_Bcell	No
1.27307e-269	1.61241	0.886	0.928	2.54615e-266	HERPUD1	celltype_Bcell	No
2.16075e-269	-1.00474	0.986	0.936	4.32149e-266	PCOLCE	celltype_Bcell	No
7.76995e-269	-0.859353	0.1	0.683	1.55399e-265	EEF1A2	celltype_Bcell	No
2.34153e-268	-0.68336	0.935	0.98	4.68307e-265	RPS27L	celltype_Bcell	No
7.67842e-268	-0.645326	0.987	0.954	1.53568e-264	TMEM176B	celltype_Bcell	No
6.64203e-267	-1.38993	0.94	0.832	1.32841e-263	ATP1B1	celltype_Bcell	No
5.77888e-266	0.625809	0.839	0.882	1.15578e-262	CNN2	celltype_Bcell	No
5.83884e-266	-0.817157	0.086	0.634	1.16777e-262	TCAF1	celltype_Bcell	No
7.41513e-266	1.28084	0.797	0.879	1.48303e-262	CYTIP	celltype_Bcell	No
3.16023e-265	-0.472997	0.052	0.606	6.32045e-262	RAB3C	celltype_Bcell	No
8.3744e-264	-0.276558	0.494	0.795	1.67488e-260	CTNNB1	celltype_Bcell	No
1.03467e-263	-2.09794	0.835	0.851	2.06934e-260	NPY	celltype_Bcell	No
1.71262e-263	0.617128	0.945	0.982	3.42525e-260	XAF1	celltype_Bcell	Yes
7.95414e-262	-0.611652	0.972	0.756	1.59083e-258	NDN	celltype_Bcell	No
1.73726e-261	0.332329	0.282	0.848	3.47451e-258	LRP10	celltype_Bcell	No
9.37992e-261	0.272066	0.404	0.942	1.87598e-257	FGD2	celltype_Bcell	No
1.66543e-260	0.297281	0.516	0.872	3.33087e-257	HIST1H2AC	celltype_Bcell	No
1.58767e-259	-0.303434	0.548	0.815	3.17534e-256	SPTBN1	celltype_Bcell	No
2.73414e-259	1.01121	0.994	0.969	5.46827e-256	GYPC	celltype_Bcell	No
3.11928e-259	0.340971	0.385	0.65	6.23855e-256	KANK2	celltype_Bcell	No
5.32573e-258	0.557428	0.974	0.711	1.06515e-254	IFNGR2	celltype_Bcell	No
5.95644e-258	-0.474962	0.057	0.524	1.19129e-254	GMNN	celltype_Bcell	No
9.48535e-258	-0.658476	0.992	0.992	1.89707e-254	CCL2	celltype_Bcell	No
3.02835e-255	1.42658	0.734	0.831	6.0567e-252	LY9	celltype_Bcell	No
4.69996e-255	-1.25648	0.801	0.814	9.39993e-252	H1F0	celltype_Bcell	No
9.9989e-254	-0.967174	0.12	0.667	1.99978e-250	NT5DC2	celltype_Bcell	Yes
2.43213e-253	-0.298545	0.565	0.768	4.86426e-250	GAS6	celltype_Bcell	No
5.18678e-253	-0.649263	0.987	0.976	1.03736e-249	CTSB	celltype_Bcell	No
3.72952e-252	1.95119	0.818	0.956	7.45904e-249	CD83	celltype_Bcell	No
4.56074e-252	0.263056	0.896	0.894	9.12148e-249	CXorf21	celltype_Bcell	No
9.78851e-251	-0.713456	0.863	0.923	1.9577e-247	APP	celltype_Bcell	No
1.25899e-250	-0.476537	0.138	0.626	2.51798e-247	SMC2	celltype_Bcell	No
1.71471e-250	-0.348974	0.667	0.812	3.42942e-247	ZFAND2A	celltype_Bcell	No
7.52311e-249	1.06513	0.986	0.833	1.50462e-245	CKS2	celltype_Bcell	Yes
1.22694e-246	-0.34598	0.406	0.903	2.45388e-243	TPM4	celltype_Bcell	No
3.39219e-244	-1.07948	0.318	0.707	6.78438e-241	SCG3	celltype_Bcell	No
8.93281e-244	-0.651296	0.929	0.819	1.78656e-240	CTSL	celltype_Bcell	No
1.49448e-242	-0.750113	0.97	0.793	2.98896e-239	CRNDE	celltype_Bcell	No
2.74861e-242	0.416661	0.889	0.851	5.49721e-239	TUBB6	celltype_Bcell	No
2.16461e-237	-0.775924	0.596	0.893	4.32923e-234	MZT2B	celltype_Bcell	No
3.85506e-237	-0.566467	0.051	0.626	7.71011e-234	FKBP1B	celltype_Bcell	No
8.19837e-237	-0.47281	0.2	0.64	1.63967e-233	HES6	celltype_Bcell	No
9.12052e-237	-0.861475	0.496	0.706	1.8241e-233	CADM1	celltype_Bcell	No
1.91013e-235	-0.347334	0.676	0.853	3.82027e-232	ANXA5	celltype_Bcell	No
1.57774e-233	-0.735318	0.423	0.704	3.15548e-230	SCG5	celltype_Bcell	No
6.0401e-233	0.716666	0.578	0.74	1.20802e-229	ARPP21	celltype_Bcell	No
2.32125e-232	-0.268222	0.973	0.942	4.64251e-229	CSRP1	celltype_Bcell	No
2.58857e-231	-0.548194	0.093	0.523	5.17715e-228	ACAT2	celltype_Bcell	No
4.03245e-231	-0.463753	0.988	0.99	8.06491e-228	GRN	celltype_Bcell	No
7.87761e-231	-0.278515	0.393	0.823	1.57552e-227	APLP2	celltype_Bcell	No
4.98911e-230	0.939115	0.825	0.976	9.97823e-227	ARHGDIB	celltype_Bcell	No
4.40626e-229	-0.336209	0.08	0.534	8.81252e-226	ATAD5	celltype_Bcell	No
5.89538e-229	-0.946717	0.205	0.683	1.17908e-225	SNAP25	celltype_Bcell	No
7.19776e-229	-0.602768	0.464	0.927	1.43955e-225	CSTB	celltype_Bcell	No
3.00884e-226	-0.856741	0.89	0.987	6.01768e-223	HMGN2	celltype_Bcell	No
4.61354e-225	-0.600672	0.81	0.727	9.22709e-222	SIX3	celltype_Bcell	No
2.0599e-224	-1.10979	0.069	0.644	4.11981e-221	MAPT	celltype_Bcell	No
5.24452e-224	0.411978	0.445	0.97	1.0489e-220	CTSH	celltype_Bcell	No
2.55748e-221	1.74376	0.713	0.683	5.11496e-218	IGHM	celltype_Bcell	No
2.44656e-219	0.31202	0.921	0.834	4.89312e-216	NABP1	celltype_Bcell	No
6.53118e-219	0.333716	0.966	0.897	1.30624e-215	RAB4B	celltype_Bcell	No
2.06917e-218	-0.682109	1	1	4.13833e-215	MT-ND4	celltype_Bcell	Yes
7.60143e-217	-0.914846	0.852	0.995	1.52029e-213	ITM2B	celltype_Bcell	No
8.14081e-217	-0.729544	0.479	0.786	1.62816e-213	BRI3	celltype_Bcell	No
5.4386e-216	0.458287	0.295	0.859	1.08772e-212	PDLIM1	celltype_Bcell	No
5.97496e-215	-0.806388	0.987	0.945	1.19499e-211	SERPINF1	celltype_Bcell	No
3.33001e-214	1.36346	0.808	0.853	6.66001e-211	CORO1A	celltype_Bcell	No
5.64497e-214	-0.63769	0.273	0.668	1.12899e-210	CHCHD6	celltype_Bcell	Yes
3.41738e-213	0.831791	0.836	0.944	6.83475e-210	TRIM22	celltype_Bcell	No
9.21323e-213	0.512023	0.969	0.918	1.84265e-209	S100A10	celltype_Bcell	Yes
4.95515e-211	-0.742056	0.748	0.928	9.9103e-208	NENF	celltype_Bcell	No
5.83454e-209	-0.444653	0.774	0.922	1.16691e-205	GLUL	celltype_Bcell	Yes
1.61584e-208	-0.710684	0.129	0.586	3.23169e-205	KPNA2	celltype_Bcell	No
1.65433e-208	-0.984013	0.99	0.99	3.30866e-205	C1QC	celltype_Bcell	No
3.33299e-207	-1.07125	0.071	0.634	6.66598e-204	PODXL2	celltype_Bcell	No
5.05822e-207	-0.910108	0.065	0.626	1.01164e-203	PHOX2B	celltype_Bcell	No
5.27995e-207	0.642508	0.803	0.846	1.05599e-203	CAPG	celltype_Bcell	No
2.96083e-206	-1.03325	0.424	0.696	5.92165e-203	RBFOX2	celltype_Bcell	No
3.00607e-206	-0.76213	0.996	0.987	6.01214e-203	CALM2	celltype_Bcell	No
3.64487e-206	-0.423448	0.96	0.8	7.28975e-203	MAFB	celltype_Bcell	No
1.19214e-205	-0.725312	0.941	0.814	2.38428e-202	TPM1	celltype_Bcell	No
9.14342e-205	-0.269918	0.101	0.643	1.82868e-201	UPP1	celltype_Bcell	No
4.03276e-204	0.45022	0.287	0.862	8.06552e-201	SOCS1	celltype_Bcell	No
5.62392e-204	-0.526312	0.229	0.672	1.12478e-200	BMPR1B	celltype_Bcell	No
6.04413e-204	-0.318071	0.411	0.686	1.20883e-200	LIMS1	celltype_Bcell	No
1.2656e-203	-0.281765	0.083	0.446	2.5312e-200	DHFR	celltype_Bcell	Yes
6.46673e-200	-0.822299	0.73	0.866	1.29335e-196	BASP1	celltype_Bcell	No
7.01752e-200	1.1192	0.998	0.995	1.4035e-196	SAT1	celltype_Bcell	No
1.51759e-198	0.322617	0.405	0.92	3.03519e-195	RASGEF1B	celltype_Bcell	No
1.6309e-198	-0.535756	0.95	0.77	3.26181e-195	SFRP1	celltype_Bcell	No
2.52848e-198	0.466707	0.313	0.889	5.05696e-195	AREG	celltype_Bcell	Yes
2.70894e-198	-0.414574	0.435	0.75	5.41788e-195	PTTG1	celltype_Bcell	No
3.10182e-198	0.728051	0.294	0.606	6.20363e-195	FAM129C	celltype_Bcell	No
8.23985e-198	0.458906	0.278	0.87	1.64797e-194	HCLS1	celltype_Bcell	No
3.31663e-197	-0.532953	0.033	0.611	6.63326e-194	LMO1	celltype_Bcell	No
1.56511e-196	-0.687269	0.857	0.969	3.13021e-193	HMGB1	celltype_Bcell	No
9.19316e-196	0.368804	0.288	0.799	1.83863e-192	OSTF1	celltype_Bcell	No
1.81892e-194	0.877002	0.98	0.91	3.63784e-191	JUND	celltype_Bcell	No
8.22948e-194	-0.35986	0.427	0.638	1.6459e-190	CENPH	celltype_Bcell	No
1.20103e-193	0.991059	0.891	0.966	2.40206e-190	PSMB9	celltype_Bcell	No
1.61702e-193	-0.732158	0.538	0.678	3.23403e-190	CHRNA3	celltype_Bcell	No
2.25888e-193	-0.857805	0.807	0.867	4.51776e-190	RTN4	celltype_Bcell	No
4.50969e-193	0.537486	0.808	0.563	9.01938e-190	PPP1R14A	celltype_Bcell	No
1.20497e-192	-1.02203	0.935	0.759	2.40994e-189	VAT1	celltype_Bcell	No
1.36054e-192	-0.903555	0.506	0.789	2.72107e-189	CKS1B	celltype_Bcell	Yes
2.35242e-191	-0.835066	0.776	0.709	4.70483e-188	CNTFR	celltype_Bcell	No
7.50743e-191	-0.83532	0.658	0.808	1.50149e-187	GTF2I	celltype_Bcell	No
2.38832e-189	-0.272967	0.987	0.975	4.77663e-186	CXCL3	celltype_Bcell	No
2.65958e-189	0.288496	0.812	0.844	5.31916e-186	ADA	celltype_Bcell	No
9.32936e-189	-1.57513	0.807	0.751	1.86587e-185	CHGB	celltype_Bcell	No
9.60285e-189	0.988474	0.812	0.968	1.92057e-185	ADAM28	celltype_Bcell	Yes
1.05147e-187	-0.328324	0.144	0.639	2.10295e-184	ADCY1	celltype_Bcell	Yes
2.56277e-187	-0.515733	0.393	0.676	5.12554e-184	SPOCK1	celltype_Bcell	No
5.31699e-187	-0.927451	0.08	0.607	1.0634e-183	RAC3	celltype_Bcell	No
7.41906e-187	-0.732083	0.46	0.708	1.48381e-183	CBX5	celltype_Bcell	No
1.70255e-186	0.408094	0.295	0.721	3.4051e-183	SKAP2	celltype_Bcell	No
2.58285e-185	0.786519	0.957	0.996	5.16569e-182	JUNB	celltype_Bcell	No
7.8794e-181	0.988324	0.953	0.987	1.57588e-177	ARPC1B	celltype_Bcell	No
4.14806e-180	-0.334896	0.136	0.54	8.29612e-177	SQLE	celltype_Bcell	No
1.0976e-179	1.4445	0.782	0.93	2.1952e-176	ELF1	celltype_Bcell	No
2.77957e-179	-1.14601	0.429	0.687	5.55914e-176	NSG1	celltype_Bcell	No
2.61864e-178	-0.290352	0.554	0.694	5.23728e-175	PRUNE2	celltype_Bcell	No
5.44868e-177	0.685014	0.771	0.802	1.08974e-173	ANKRD37	celltype_Bcell	Yes
1.01541e-174	-1.0356	0.994	0.996	2.03083e-171	CCL4	celltype_Bcell	No
1.24738e-174	-0.945391	0.255	0.661	2.49476e-171	KIF5C	celltype_Bcell	No
2.42331e-173	-0.317471	0.072	0.598	4.84662e-170	PROX1	celltype_Bcell	No
7.43908e-173	-0.398194	0.443	0.658	1.48782e-169	TLN2	celltype_Bcell	No
1.80972e-172	-0.291924	0.208	0.618	3.61944e-169	DSEL	celltype_Bcell	No
7.37462e-172	-0.468745	0.541	0.935	1.47492e-168	TCF4	celltype_Bcell	No
1.05614e-171	-0.801625	0.987	0.91	2.11228e-168	PMP22	celltype_Bcell	No
2.15375e-171	0.355202	0.934	0.955	4.30749e-168	UNC93B1	celltype_Bcell	No
3.99861e-170	-0.72704	0.744	0.843	7.99721e-167	RANBP1	celltype_Bcell	No
1.96324e-169	0.349295	0.754	0.656	3.92647e-166	SLC30A1	celltype_Bcell	No
6.01457e-169	0.304923	0.312	0.864	1.20291e-165	NFATC1	celltype_Bcell	No
1.03564e-168	-0.268042	0.984	0.869	2.07128e-165	CCL20	celltype_Bcell	No
7.32136e-167	1.09082	0.93	0.954	1.46427e-163	FXYD5	celltype_Bcell	No
3.19328e-166	-1.04064	0.818	0.715	6.38656e-163	KIF21A	celltype_Bcell	No
2.73226e-165	-0.550215	0.297	0.731	5.46451e-162	EPB41L4A-AS1	celltype_Bcell	No
2.47699e-164	-0.396684	0.228	0.642	4.95398e-161	GADD45G	celltype_Bcell	No
3.72177e-164	-0.707896	0.514	0.689	7.44353e-161	SCN9A	celltype_Bcell	No
1.10781e-163	-0.960889	0.63	0.702	2.21563e-160	DPYSL2	celltype_Bcell	No
6.5297e-163	0.76547	0.949	0.988	1.30594e-159	IFITM2	celltype_Bcell	No
7.62702e-163	-0.974277	0.466	0.68	1.5254e-159	APLP1	celltype_Bcell	No
1.29173e-161	-0.95246	0.081	0.63	2.58345e-158	ISL1	celltype_Bcell	Yes
4.44827e-161	1.26563	0.759	0.713	8.89655e-158	REL	celltype_Bcell	No
1.17853e-160	-0.737164	0.989	0.973	2.35706e-157	CTSD	celltype_Bcell	No
7.56524e-160	-0.897442	0.081	0.64	1.51305e-156	TAGLN3	celltype_Bcell	No
1.41711e-159	-0.764768	0.99	0.991	2.83423e-156	GSN	celltype_Bcell	No
6.83867e-159	-0.926779	0.402	0.643	1.36773e-155	TTC9B	celltype_Bcell	Yes
8.60882e-159	-0.969569	0.831	0.738	1.72176e-155	CENPV	celltype_Bcell	No
9.16601e-158	0.983864	0.778	0.969	1.8332e-154	NFKBID	celltype_Bcell	No
1.20569e-156	-0.306724	0.204	0.295	2.41139e-153	MKI67	celltype_Bcell	No
3.03549e-156	0.314874	0.7	0.335	6.07098e-153	DOPEY2	celltype_Bcell	Yes
5.63705e-155	-0.270427	0.609	0.713	1.12741e-151	CDKN2C	celltype_Bcell	No
5.52731e-154	-0.357682	0.316	0.618	1.10546e-150	ZWINT	celltype_Bcell	No
6.14621e-154	-1.09664	0.126	0.637	1.22924e-150	ELAVL3	celltype_Bcell	No
1.35411e-152	-0.377322	0.171	0.625	2.70822e-149	SAMD11	celltype_Bcell	No
2.33795e-152	-0.291759	0.985	0.917	4.67591e-149	PLTP	celltype_Bcell	No
1.05599e-151	0.422826	0.354	0.858	2.11198e-148	INPP5D	celltype_Bcell	No
1.95306e-151	-0.339837	0.247	0.609	3.90612e-148	SLC4A8	celltype_Bcell	No
1.66934e-149	0.588282	0.828	0.818	3.33868e-146	HOPX	celltype_Bcell	No
2.71042e-148	1.21016	0.728	0.909	5.42083e-145	CD53	celltype_Bcell	No
6.74512e-147	0.352735	0.984	0.763	1.34902e-143	GLRX	celltype_Bcell	No
1.16545e-146	-0.263743	0.727	0.696	2.3309e-143	BRCA1	celltype_Bcell	No
1.32944e-146	-0.339103	0.514	0.896	2.65888e-143	CST7	celltype_Bcell	No
2.48726e-146	-0.27112	0.525	0.646	4.97452e-143	CHST1	celltype_Bcell	No
2.50268e-145	-0.712767	0.126	0.627	5.00536e-142	KIF1A	celltype_Bcell	No
2.33961e-144	-0.633904	0.78	0.732	4.67922e-141	PKIB	celltype_Bcell	No
3.44015e-144	-0.66306	0.476	0.659	6.88029e-141	ALCAM	celltype_Bcell	No
9.42445e-144	-0.738248	0.499	0.645	1.88489e-140	RAB3A	celltype_Bcell	No
1.59052e-143	-0.760385	0.633	0.664	3.18104e-140	PEG10	celltype_Bcell	No
8.36445e-142	-0.770368	0.671	0.657	1.67289e-138	C1QL1	celltype_Bcell	No
1.55924e-141	-0.327137	0.036	0.534	3.11847e-138	VSTM2L	celltype_Bcell	No
1.89377e-141	-0.606873	0.178	0.566	3.78755e-138	TOP2A	celltype_Bcell	No
1.9234e-141	-0.572118	0.471	0.665	3.84679e-138	CDK6	celltype_Bcell	No
2.36744e-140	0.357057	0.707	0.756	4.73487e-137	FAM111A	celltype_Bcell	No
8.83504e-140	-0.268402	0.986	0.979	1.76701e-136	FSTL1	celltype_Bcell	No
2.11538e-139	-0.464579	0.987	0.982	4.23077e-136	SERPING1	celltype_Bcell	No
9.6135e-137	0.270943	0.819	0.968	1.9227e-133	C1orf162	celltype_Bcell	No
1.23747e-136	1.0202	0.748	0.921	2.47494e-133	SLC2A3	celltype_Bcell	No
2.69366e-136	-0.434371	0.96	0.726	5.38733e-133	COL6A1	celltype_Bcell	No
6.27665e-136	-0.527579	0.789	0.929	1.25533e-132	H2AFZ	celltype_Bcell	No
1.67549e-134	0.839539	0.974	0.869	3.35097e-131	COTL1	celltype_Bcell	No
9.19426e-134	0.631064	0.753	0.94	1.83885e-130	MAP3K8	celltype_Bcell	No
2.50882e-133	-0.293601	0.275	0.594	5.01765e-130	FADS2	celltype_Bcell	No
2.71343e-133	-0.625956	0.829	0.904	5.42685e-130	NKG7	celltype_Bcell	No
7.25214e-132	-0.696256	0.717	0.975	1.45043e-128	JUN	celltype_Bcell	No
3.5735e-130	-0.465939	0.987	0.964	7.147e-127	COL6A2	celltype_Bcell	No
1.96957e-129	0.431875	0.879	0.626	3.93913e-126	STAG3	celltype_Bcell	No
2.14524e-128	0.525504	0.348	0.914	4.29048e-125	PARP14	celltype_Bcell	No
6.31438e-128	-0.495838	0.416	0.832	1.26288e-124	LDHA	celltype_Bcell	No
9.92916e-128	1.06619	0.996	0.957	1.98583e-124	KLF6	celltype_Bcell	No
1.0163e-127	-0.991449	0.975	0.813	2.03259e-124	YWHAG	celltype_Bcell	No
6.5856e-127	-0.43947	0.999	0.999	1.31712e-123	MT-CO2	celltype_Bcell	Yes
6.60811e-127	-0.618812	0.877	0.951	1.32162e-123	HNRNPA2B1	celltype_Bcell	No
1.245e-126	-0.348243	0.607	0.686	2.49001e-123	SHC1	celltype_Bcell	No
2.02693e-125	-0.583872	0.154	0.606	4.05386e-122	DCAF7	celltype_Bcell	No
3.49757e-125	-0.334428	0.303	0.602	6.99513e-122	KIF22	celltype_Bcell	No
7.01541e-124	-0.474296	0.936	0.727	1.40308e-120	CD163L1	celltype_Bcell	No
1.96405e-123	-0.372174	0.302	0.636	3.92809e-120	PSMC3IP	celltype_Bcell	No
6.02981e-122	-0.663201	0.519	0.656	1.20596e-118	HACD3	celltype_Bcell	No
1.38697e-121	-0.613529	0.985	0.755	2.77395e-118	C11orf96	celltype_Bcell	No
1.8081e-121	-0.319746	0.686	0.799	3.6162e-118	BUB3	celltype_Bcell	No
3.49593e-121	-0.729302	0.064	0.6	6.99185e-118	TMSB15A	celltype_Bcell	No
1.12827e-120	0.788158	0.769	0.874	2.25655e-117	IL16	celltype_Bcell	No
1.24331e-120	-0.624923	0.178	0.605	2.48663e-117	FADS1	celltype_Bcell	No
1.55374e-120	-0.455622	0.88	0.977	3.10748e-117	VIM	celltype_Bcell	No
5.266e-120	-0.256769	0.98	0.85	1.0532e-116	CYSTM1	celltype_Bcell	No
1.29583e-119	-0.496842	0.746	0.75	2.59166e-116	MZT1	celltype_Bcell	No
3.92306e-119	-0.355703	0.342	0.629	7.84611e-116	TMEFF2	celltype_Bcell	No
1.22416e-118	0.534683	0.642	0.959	2.44832e-115	ALOX5AP	celltype_Bcell	No
1.33397e-118	0.423845	0.312	0.648	2.66793e-115	CYB561A3	celltype_Bcell	No
4.24597e-116	-0.913812	0.486	0.647	8.49194e-113	CELF4	celltype_Bcell	No
8.45073e-116	-0.505344	0.519	0.891	1.69015e-112	HMGB2	celltype_Bcell	No
1.22948e-114	-0.856354	0.738	0.701	2.45897e-111	NCAM1	celltype_Bcell	No
2.13315e-114	-0.427443	0.205	0.514	4.26629e-111	SPP1	celltype_Bcell	No
1.34499e-112	0.655064	0.715	0.477	2.68998e-109	CRIP1	celltype_Bcell	No
2.25487e-112	0.325231	0.215	0.537	4.50975e-109	PCDH9	celltype_Bcell	No
5.03061e-111	-0.574776	0.27	0.631	1.00612e-107	HRAS	celltype_Bcell	No
5.16747e-110	0.446534	0.541	0.905	1.03349e-106	ARID5A	celltype_Bcell	No
1.39981e-107	0.464958	0.962	0.994	2.79963e-104	IFI44L	celltype_Bcell	No
1.44939e-107	0.313218	0.997	0.997	2.89879e-104	RPL6	celltype_Bcell	No
2.89899e-107	0.37548	0.711	0.628	5.79798e-104	DERL3	celltype_Bcell	No
3.00702e-107	-0.279693	0.884	0.928	6.01403e-104	H2AFV	celltype_Bcell	No
4.785e-107	-0.563575	0.975	0.865	9.56999e-104	RHOB	celltype_Bcell	No
3.63143e-106	1.14322	0.799	0.823	7.26286e-103	ZNF331	celltype_Bcell	No
8.29494e-105	-0.868457	0.812	0.667	1.65899e-101	SEZ6L2	celltype_Bcell	No
1.4517e-104	-0.737058	0.972	0.79	2.90341e-101	RUNX1T1	celltype_Bcell	No
7.79309e-104	4.04139	0.67	0.952	1.55862e-100	IGKC	celltype_Bcell	No
9.11481e-104	0.780772	0.953	0.963	1.82296e-100	IFI16	celltype_Bcell	No
1.99377e-103	-0.471934	0.656	0.709	3.98754e-100	CCDC184	celltype_Bcell	Yes
2.19215e-103	-0.661823	0.459	0.877	4.3843e-100	TRBC1	celltype_Bcell	No
2.56741e-103	0.36152	0.359	0.802	5.13483e-100	TRBC2	celltype_Bcell	No
3.73358e-103	0.432683	0.452	0.771	7.46716e-100	NR3C1	celltype_Bcell	Yes
2.11953e-102	1.21519	0.853	0.925	4.23906e-99	MT1X	celltype_Bcell	No
1.8417e-101	-0.499267	0.12	0.6	3.6834e-98	2023-03-11	celltype_Bcell	No
5.49691e-101	-0.582453	0.701	0.807	1.09938e-97	DUT	celltype_Bcell	Yes
6.51374e-101	0.673904	0.961	0.978	1.30275e-97	SH3BGRL3	celltype_Bcell	No
3.34125e-100	0.431726	0.366	0.898	6.68249e-97	HLA-F	celltype_Bcell	No
7.58772e-100	-0.277965	0.983	0.852	1.51754e-96	RGS3	celltype_Bcell	No
1.96677e-99	-0.568196	0.153	0.564	3.93355e-96	LINC00682	celltype_Bcell	No
5.29063e-99	-0.494593	0.255	0.656	1.05813e-95	USP22	celltype_Bcell	No
6.04236e-99	0.870382	0.908	0.93	1.20847e-95	IER2	celltype_Bcell	No
5.35003e-98	-0.692433	0.945	0.874	1.07001e-94	NUCKS1	celltype_Bcell	No
8.81241e-98	-0.351038	0.722	0.81	1.76248e-94	HSP90B1	celltype_Bcell	No
9.63654e-98	-0.254565	0.985	0.904	1.92731e-94	LIMA1	celltype_Bcell	No
2.37973e-97	0.368748	0.559	0.931	4.75945e-94	PARVG	celltype_Bcell	No
2.73931e-97	-0.423659	0.916	0.877	5.47862e-94	ASAH1	celltype_Bcell	No
1.07106e-96	-0.793518	0.519	0.646	2.14213e-93	SYT11	celltype_Bcell	No
2.75949e-96	1.20262	0.827	0.951	5.51898e-93	GPSM3	celltype_Bcell	No
1.31232e-95	-0.372945	0.91	0.685	2.62463e-92	GPR22	celltype_Bcell	No
6.0445e-95	0.892458	0.397	0.894	1.2089e-91	MZB1	celltype_Bcell	No
3.02034e-94	-0.436621	0.165	0.423	6.04067e-91	HBB	celltype_Bcell	No
3.37425e-94	0.433327	0.985	0.936	6.7485e-91	PYCARD	celltype_Bcell	No
3.91437e-94	-0.502405	0.162	0.602	7.82874e-91	MXRA7	celltype_Bcell	No
4.8861e-93	-0.284449	0.984	0.95	9.7722e-90	XCL2	celltype_Bcell	No
5.77581e-93	-0.406038	1	1	1.15516e-89	MT-ND2	celltype_Bcell	Yes
8.29542e-92	-0.88778	0.116	0.593	1.65908e-88	SOX11	celltype_Bcell	No
1.75634e-91	0.308951	0.511	0.936	3.51269e-88	TAPBP	celltype_Bcell	No
2.68875e-91	-0.694721	0.112	0.597	5.3775e-88	FAM57B	celltype_Bcell	No
7.28872e-91	0.301764	0.747	0.855	1.45774e-87	AHNAK	celltype_Bcell	No
1.95505e-90	0.292145	0.66	0.962	3.9101e-87	CYBB	celltype_Bcell	No
9.8878e-90	-0.300544	0.922	0.674	1.97756e-86	INSM1	celltype_Bcell	No
5.82737e-88	0.662045	0.516	0.936	1.16547e-84	CASP4	celltype_Bcell	No
8.43248e-88	0.818772	0.653	0.509	1.6865e-84	TUBA4A	celltype_Bcell	No
2.11723e-86	-0.278359	0.987	0.946	4.23445e-83	RNF130	celltype_Bcell	No
7.51702e-86	-0.841299	0.985	0.793	1.5034e-82	RTN3	celltype_Bcell	No
9.01499e-86	-0.445884	0.093	0.599	1.803e-82	MYH10	celltype_Bcell	Yes
1.53862e-85	-0.703841	0.987	0.983	3.07724e-82	CXCL8	celltype_Bcell	No
1.19197e-84	-0.352273	1	1	2.38394e-81	MT-CO1	celltype_Bcell	Yes
3.18501e-84	0.606747	0.52	0.35	6.37001e-81	PLCG2	celltype_Bcell	No
4.07914e-84	0.812653	0.334	0.466	8.15828e-81	S1PR4	celltype_Bcell	Yes
1.05847e-83	-0.463533	0.951	0.797	2.11695e-80	CCDC34	celltype_Bcell	No
1.56751e-83	0.93178	0.716	0.952	3.13502e-80	IRF8	celltype_Bcell	No
2.4545e-83	-0.813635	0.238	0.604	4.909e-80	INA	celltype_Bcell	No
4.67215e-83	0.50715	0.373	0.888	9.3443e-80	IL2RG	celltype_Bcell	No
1.227e-82	-0.339443	0.487	0.745	2.45401e-79	FABP5	celltype_Bcell	No
6.36412e-81	-0.731381	0.707	0.626	1.27282e-77	ATP1A3	celltype_Bcell	No
1.29723e-80	-0.737882	0.123	0.571	2.59446e-77	DCX	celltype_Bcell	No
4.17825e-80	-0.329595	0.362	0.593	8.3565e-77	IL7	celltype_Bcell	No
4.21783e-80	0.8748	0.994	0.963	8.43565e-77	PPP1R15A	celltype_Bcell	No
2.11487e-79	-0.56458	0.833	0.841	4.22974e-76	ATOX1	celltype_Bcell	No
1.20594e-78	0.431282	0.915	0.985	2.41188e-75	RNASE6	celltype_Bcell	No
2.45361e-78	-0.798792	0.872	0.729	4.90721e-75	DST	celltype_Bcell	No
2.88972e-78	-0.400687	0.975	0.975	5.77943e-75	HCST	celltype_Bcell	No
6.74096e-78	0.393944	0.51	0.912	1.34819e-74	WAS	celltype_Bcell	No
8.5247e-78	-0.297322	0.41	0.535	1.70494e-74	CKAP5	celltype_Bcell	No
4.20036e-77	-0.441709	0.822	0.892	8.40071e-74	RAN	celltype_Bcell	No
5.29643e-77	0.683806	0.999	0.978	1.05929e-73	PNRC1	celltype_Bcell	No
1.23754e-76	0.766226	0.733	0.759	2.47507e-73	ARID5B	celltype_Bcell	No
5.64744e-76	-0.292103	0.577	0.593	1.12949e-72	NPB	celltype_Bcell	No
7.71572e-75	0.591105	0.435	0.882	1.54314e-71	TGIF1	celltype_Bcell	No
2.65372e-74	-0.700351	0.469	0.344	5.30745e-71	UBE2C	celltype_Bcell	No
3.05064e-74	0.36263	0.367	0.636	6.10128e-71	SEL1L3	celltype_Bcell	No
8.03281e-73	1.06453	0.942	0.935	1.60656e-69	RGS2	celltype_Bcell	No
9.28049e-73	0.494242	0.631	0.688	1.8561e-69	EMB	celltype_Bcell	No
1.37931e-71	-0.48987	0.993	0.993	2.75861e-68	LGALS1	celltype_Bcell	No
1.4461e-71	0.59291	0.84	0.961	2.89221e-68	ZFP36L2	celltype_Bcell	No
4.07512e-71	0.518992	0.502	0.969	8.15024e-68	SP100	celltype_Bcell	No
7.42245e-70	-0.441304	0.397	0.599	1.48449e-66	OLFM1	celltype_Bcell	No
1.99747e-68	1.03498	0.667	0.905	3.99494e-65	PLAC8	celltype_Bcell	No
3.89027e-67	-0.276326	0.029	0.528	7.78054e-64	TG	celltype_Bcell	No
5.15113e-67	-0.680281	0.995	0.999	1.03023e-63	IFITM3	celltype_Bcell	No
7.88094e-67	-0.473348	0.831	0.676	1.57619e-63	CNTN1	celltype_Bcell	No
8.46504e-67	-0.574657	0.068	0.524	1.69301e-63	ELAVL2	celltype_Bcell	No
2.16332e-66	-0.550982	0.828	0.814	4.32663e-63	LSM4	celltype_Bcell	No
8.21631e-66	-0.594743	0.474	0.607	1.64326e-62	FBLN1	celltype_Bcell	No
2.72633e-65	0.946156	0.954	0.955	5.45267e-62	RNASET2	celltype_Bcell	No
1.72591e-63	-0.746215	0.864	0.621	3.45182e-60	LRRN3	celltype_Bcell	No
3.73313e-63	0.764577	0.694	0.827	7.46625e-60	TNFAIP8	celltype_Bcell	No
3.95823e-63	-0.288166	0.796	0.453	7.91646e-60	TBX2	celltype_Bcell	No
2.21383e-62	-0.277007	0.517	0.588	4.42766e-59	SSTR2	celltype_Bcell	No
2.83249e-62	-0.402266	0.194	0.591	5.66497e-59	CDK5R2	celltype_Bcell	No
3.08103e-62	-0.288999	0.745	0.811	6.16205e-59	CD2	celltype_Bcell	No
3.42768e-62	-0.601271	0.069	0.554	6.85535e-59	SERP2	celltype_Bcell	No
7.87499e-62	0.29347	0.969	0.936	1.575e-58	HCK	celltype_Bcell	No
3.0198e-61	-0.515819	0.926	0.722	6.03961e-58	SLC22A17	celltype_Bcell	No
4.92049e-61	0.70769	0.392	0.882	9.84098e-58	SELL	celltype_Bcell	No
2.64501e-60	0.285907	0.51	0.853	5.29001e-57	RUNX3	celltype_Bcell	No
3.07683e-60	-0.478464	0.347	0.582	6.15367e-57	THSD7A	celltype_Bcell	No
3.95988e-60	1.30237	0.802	0.887	7.91976e-57	RGS16	celltype_Bcell	No
2.93848e-59	1.15854	0.44	0.859	5.87696e-56	JCHAIN	celltype_Bcell	No
5.34974e-59	-0.564957	0.281	0.562	1.06995e-55	TYMS	celltype_Bcell	No
8.42285e-59	1.24614	0.975	0.963	1.68457e-55	ID3	celltype_Bcell	No
4.75203e-58	0.81353	0.415	0.892	9.50406e-55	CD72	celltype_Bcell	Yes
1.16042e-57	0.27394	0.678	0.838	2.32084e-54	ADGRE5	celltype_Bcell	No
1.03395e-56	-0.379547	0.78	0.445	2.06789e-53	MAD2L1	celltype_Bcell	No
4.23683e-55	-0.595601	0.922	0.658	8.47367e-52	CLIP3	celltype_Bcell	No
4.98197e-55	-0.544553	0.981	0.767	9.96395e-52	SLIT3	celltype_Bcell	No
6.8546e-55	-0.383249	0.976	0.516	1.37092e-51	ANK2	celltype_Bcell	No
3.88335e-54	0.257845	0.664	0.818	7.7667e-51	ZC3HAV1	celltype_Bcell	No
7.48211e-54	0.473953	0.673	0.971	1.49642e-50	VAMP8	celltype_Bcell	No
8.15934e-54	0.786642	0.981	0.953	1.63187e-50	CLIC1	celltype_Bcell	No
8.92417e-54	0.446749	0.802	0.933	1.78483e-50	SUSD3	celltype_Bcell	No
1.99897e-53	0.714293	0.936	0.976	3.99794e-50	BTG2	celltype_Bcell	No
8.48797e-53	-0.6475	0.545	0.819	1.69759e-49	CD3D	celltype_Bcell	No
1.66871e-52	0.747726	0.453	0.955	3.33741e-49	LYN	celltype_Bcell	No
1.77707e-52	-0.296897	0.868	0.629	3.55414e-49	GFRA2	celltype_Bcell	No
7.93436e-52	0.357263	0.778	0.935	1.58687e-48	HES1	celltype_Bcell	No
2.49369e-51	-0.283889	0.621	0.53	4.98738e-48	CLSPN	celltype_Bcell	No
3.71425e-51	0.492317	0.931	0.989	7.4285e-48	DUSP1	celltype_Bcell	No
4.29386e-51	0.355728	0.494	0.897	8.58771e-48	ALOX5	celltype_Bcell	No
2.17621e-50	-0.453337	0.188	0.528	4.35242e-47	RNF157	celltype_Bcell	No
2.9934e-50	-0.280042	0.983	0.855	5.98679e-47	ARRDC3	celltype_Bcell	No
3.06157e-50	0.658168	0.736	0.92	6.12314e-47	CTSS	celltype_Bcell	No
7.67393e-50	-0.328907	0.886	0.519	1.53479e-46	GGH	celltype_Bcell	No
1.85594e-49	-0.357384	0.297	0.557	3.71188e-46	VGF	celltype_Bcell	No
5.09609e-49	-0.680834	0.917	0.693	1.01922e-45	ARC	celltype_Bcell	No
1.02575e-48	-0.31642	0.94	0.907	2.05149e-45	NINJ1	celltype_Bcell	No
1.87008e-48	0.763627	0.821	0.92	3.74016e-45	RGS19	celltype_Bcell	No
7.87216e-48	0.479299	0.792	0.919	1.57443e-44	SDCBP	celltype_Bcell	No
1.42385e-47	-0.613057	0.981	0.981	2.84769e-44	LYZ	celltype_Bcell	No
1.19267e-46	-0.608426	0.116	0.539	2.38533e-43	MEX3A	celltype_Bcell	No
2.04875e-46	-0.378828	0.763	0.704	4.0975e-43	MEG3	celltype_Bcell	No
9.03336e-46	0.726694	0.627	0.874	1.80667e-42	LYL1	celltype_Bcell	No
1.48171e-45	-0.362307	0.79	0.701	2.96342e-42	HDGF	celltype_Bcell	No
1.97568e-45	-0.574152	0.622	0.856	3.95135e-42	HIST1H4C	celltype_Bcell	No
2.44254e-44	1.53792	0.787	0.938	4.88508e-41	KLF2	celltype_Bcell	No
3.11987e-44	-0.29232	0.807	0.832	6.23974e-41	UBE2S	celltype_Bcell	No
8.78479e-44	1.38171	0.609	0.882	1.75696e-40	BIRC3	celltype_Bcell	No
1.07605e-43	-0.250234	0.98	0.844	2.1521e-40	SERPINB6	celltype_Bcell	No
1.14527e-43	0.359114	0.677	0.862	2.29054e-40	ITGA4	celltype_Bcell	No
3.85223e-43	-0.417095	0.53	0.604	7.70446e-40	DTYMK	celltype_Bcell	Yes
6.61032e-43	0.557962	0.452	0.864	1.32206e-39	ICAM3	celltype_Bcell	Yes
6.90646e-43	-0.579921	0.064	0.515	1.38129e-39	PRCD	celltype_Bcell	No
1.72114e-42	0.676992	0.598	0.776	3.44228e-39	HHEX	celltype_Bcell	Yes
1.88565e-42	-0.472457	0.281	0.543	3.7713e-39	ZNF704	celltype_Bcell	No
2.06365e-42	0.359622	0.413	0.594	4.1273e-39	PIM3	celltype_Bcell	No
2.22355e-42	0.919179	0.387	0.594	4.4471e-39	LDLRAD4	celltype_Bcell	No
3.07182e-42	1.15579	0.609	0.862	6.14363e-39	GNG7	celltype_Bcell	No
5.15198e-42	-0.422881	0.204	0.508	1.0304e-38	TTL	celltype_Bcell	No
1.2495e-41	0.26916	0.477	0.955	2.49899e-38	SAMD9L	celltype_Bcell	No
2.42711e-40	-0.573419	0.489	0.567	4.85423e-37	RNF165	celltype_Bcell	No
2.62762e-40	1.18698	0.608	0.873	5.25524e-37	RHOH	celltype_Bcell	No
3.24835e-40	0.526359	0.623	0.51	6.49669e-37	RAB11FIP1	celltype_Bcell	No
5.85977e-40	-0.265243	0.53	0.83	1.17195e-36	CD3G	celltype_Bcell	No
2.07635e-39	0.586099	0.463	0.912	4.1527e-36	TNFRSF14	celltype_Bcell	No
9.16656e-39	0.532404	0.538	0.897	1.83331e-35	SP110	celltype_Bcell	No
1.53997e-38	0.498164	0.781	0.953	3.07994e-35	ARHGAP15	celltype_Bcell	No
1.9463e-38	-0.527702	0.403	0.558	3.8926e-35	DUSP26	celltype_Bcell	No
4.72024e-38	-0.256354	0.943	0.954	9.44048e-35	UQCRH	celltype_Bcell	Yes
6.24598e-38	-0.293648	0.311	0.39	1.2492e-34	SST	celltype_Bcell	No
1.22387e-37	0.360762	0.817	0.895	2.44773e-34	TSPO	celltype_Bcell	Yes
2.06631e-37	0.268769	0.695	0.856	4.13262e-34	CD81	celltype_Bcell	No
2.14255e-37	0.366661	0.506	0.617	4.2851e-34	UTRN	celltype_Bcell	No
1.29112e-36	-0.273607	0.921	0.786	2.58224e-33	S100A9	celltype_Bcell	No
1.52969e-36	1.05596	0.892	0.979	3.05937e-33	LY86	celltype_Bcell	No
8.45987e-36	0.257837	0.529	0.668	1.69197e-32	PPP1R14B	celltype_Bcell	No
4.80306e-33	0.784325	0.414	0.845	9.60613e-30	TBC1D10C	celltype_Bcell	No
6.25852e-33	0.318856	0.66	0.933	1.2517e-29	RHOG	celltype_Bcell	No
1.08578e-32	-0.342647	0.466	0.606	2.17156e-29	MAZ	celltype_Bcell	No
2.02917e-32	-0.412421	0.751	0.408	4.05835e-29	GAL	celltype_Bcell	No
2.19742e-32	0.730567	0.421	0.781	4.39483e-29	PDE4B	celltype_Bcell	No
2.27927e-32	0.744236	0.571	0.714	4.55854e-29	LCP1	celltype_Bcell	No
3.90947e-32	0.363359	0.988	0.804	7.81894e-29	DPP7	celltype_Bcell	No
4.42204e-32	0.403424	0.782	0.649	8.84409e-29	PLP2	celltype_Bcell	No
2.24295e-31	-0.339875	0.304	0.548	4.4859e-28	PCDH17	celltype_Bcell	No
4.92997e-31	-0.261186	0.662	0.935	9.85994e-28	TNFAIP3	celltype_Bcell	No
9.83947e-31	-0.668439	0.962	0.661	1.96789e-27	NRP2	celltype_Bcell	No
1.8849e-30	-0.261853	0.193	0.531	3.76981e-27	HELLS	celltype_Bcell	No
1.98969e-30	0.257475	0.982	0.994	3.97938e-27	PFN1	celltype_Bcell	No
4.29241e-30	-0.325504	0.768	0.591	8.58483e-27	ZNF503	celltype_Bcell	No
5.27846e-28	-0.504272	0.975	0.773	1.05569e-24	FOXO3	celltype_Bcell	No
3.06616e-27	1.10088	0.63	0.615	6.13232e-24	PHACTR1	celltype_Bcell	No
3.27326e-27	-0.306126	0.194	0.525	6.54651e-24	CAMK2N2	celltype_Bcell	No
4.65455e-27	-0.276473	0.484	0.541	9.30911e-24	NRCAM	celltype_Bcell	No
5.08325e-27	0.925197	0.953	0.928	1.01665e-23	CIB1	celltype_Bcell	No
1.14339e-26	-0.329024	0.03	0.464	2.28678e-23	MAB21L2	celltype_Bcell	No
1.65209e-26	-0.318257	0.725	0.627	3.30418e-23	MSMO1	celltype_Bcell	No
3.07489e-26	0.660329	0.61	0.89	6.14979e-23	DAPP1	celltype_Bcell	No
3.35529e-26	-0.263105	0.401	0.471	6.71058e-23	CENPU	celltype_Bcell	No
5.36269e-26	0.472786	0.587	0.927	1.07254e-22	CD82	celltype_Bcell	No
6.42361e-26	0.614437	0.855	0.945	1.28472e-22	RILPL2	celltype_Bcell	No
6.77479e-25	1.12435	0.562	0.328	1.35496e-21	CCR7	celltype_Bcell	Yes
8.76294e-24	0.363401	0.794	0.894	1.75259e-20	SAMSN1	celltype_Bcell	No
9.02772e-24	0.254429	0.745	0.854	1.80554e-20	FLNA	celltype_Bcell	No
1.65545e-23	-0.299643	0.9	0.992	3.31089e-20	FOS	celltype_Bcell	No
1.78063e-23	0.341584	0.771	0.919	3.56126e-20	CDKN1A	celltype_Bcell	No
1.85242e-23	0.274431	0.485	0.772	3.70484e-20	GNAI2	celltype_Bcell	No
2.56608e-23	0.560555	0.596	0.939	5.13215e-20	NCF4	celltype_Bcell	No
8.24947e-23	0.386549	0.467	0.766	1.64989e-19	PTPN7	celltype_Bcell	No
1.29197e-22	-0.51264	0.07	0.468	2.58394e-19	MIAT	celltype_Bcell	No
1.48126e-22	-0.622207	0.706	0.59	2.96252e-19	MAP2	celltype_Bcell	No
4.68089e-22	0.590964	0.663	0.969	9.36179e-19	EVI2B	celltype_Bcell	No
1.3556e-21	0.365818	0.974	0.993	2.7112e-18	ZFP36	celltype_Bcell	No
1.63422e-21	0.282393	0.88	0.905	3.26845e-18	ZC3H12A	celltype_Bcell	No
5.65289e-21	-0.526291	0.339	0.543	1.13058e-17	PLPPR3	celltype_Bcell	No
1.49761e-20	0.486822	0.721	0.98	2.99521e-17	PLD4	celltype_Bcell	No
1.8109e-20	-0.299873	0.413	0.522	3.62179e-17	SAMD1	celltype_Bcell	Yes
1.89711e-20	-0.358711	0.648	0.625	3.79422e-17	HNRNPAB	celltype_Bcell	No
4.9321e-20	-0.44427	0.977	0.802	9.8642e-17	PTPRS	celltype_Bcell	No
5.09956e-20	0.433754	0.607	0.71	1.01991e-16	CCR6	celltype_Bcell	No
6.04483e-20	-0.679071	0.998	1	1.20897e-16	CCL4L2	celltype_Bcell	No
1.02241e-19	-0.522769	0.952	0.863	2.04482e-16	G0S2	celltype_Bcell	No
1.08785e-19	-0.444091	0.841	0.707	2.17569e-16	MCM7	celltype_Bcell	No
2.29254e-19	0.82121	0.769	0.963	4.58507e-16	CLEC2B	celltype_Bcell	No
4.30433e-19	-0.478898	0.043	0.462	8.60866e-16	TBX2-AS1	celltype_Bcell	No
9.68002e-19	0.618841	0.665	0.877	1.936e-15	APBB1IP	celltype_Bcell	No
1.03981e-18	0.5534	0.515	0.927	2.07962e-15	LSP1	celltype_Bcell	No
2.39369e-18	-0.297181	0.799	0.696	4.78739e-15	BBC3	celltype_Bcell	Yes
2.54497e-18	-0.362231	0.964	0.767	5.08994e-15	GFRA3	celltype_Bcell	No
3.13927e-18	0.44161	0.983	0.997	6.27855e-15	ISG15	celltype_Bcell	No
3.99994e-18	-0.669426	0.82	0.656	7.99987e-15	MEIS3	celltype_Bcell	No
5.76202e-18	-0.263653	0.905	0.791	1.1524e-14	DEK	celltype_Bcell	No
8.92001e-18	0.833686	0.675	0.927	1.784e-14	PTPRC	celltype_Bcell	No
1.9118e-17	-0.627443	0.651	0.571	3.8236e-14	HIST3H2A	celltype_Bcell	No
2.51627e-17	-0.281291	0.986	0.848	5.03254e-14	KCNQ1OT1	celltype_Bcell	No
4.04741e-17	0.923533	0.826	0.985	8.09482e-14	ZFP36L1	celltype_Bcell	No
4.35313e-17	1.15539	0.442	0.496	8.70626e-14	SPIB	celltype_Bcell	No
5.47136e-17	0.829833	0.6	0.941	1.09427e-13	CD40	celltype_Bcell	No
5.82566e-17	-0.269326	0.622	0.545	1.16513e-13	LIMCH1	celltype_Bcell	No
1.63651e-16	-0.483028	0.965	0.556	3.27302e-13	RAMP2	celltype_Bcell	No
4.19748e-16	-0.477513	0.942	0.66	8.39495e-13	ECEL1	celltype_Bcell	No
1.39823e-15	-0.4124	0.135	0.382	2.79646e-12	ATCAY	celltype_Bcell	No
2.04945e-15	0.365163	0.819	0.919	4.0989e-12	RGCC	celltype_Bcell	No
2.38412e-15	1.0318	0.73	0.986	4.76824e-12	HLA-DMB	celltype_Bcell	No
4.17246e-15	-0.44746	0.069	0.48	8.34493e-12	SAC3D1	celltype_Bcell	No
5.65659e-15	-0.651503	0.617	0.55	1.13132e-11	CHGA	celltype_Bcell	No
2.01126e-14	-0.568643	0.657	0.543	4.02252e-11	LINC00632	celltype_Bcell	No
6.09775e-14	-0.424008	0.051	0.466	1.21955e-10	FABP6	celltype_Bcell	No
6.2651e-14	-0.306459	0.648	0.48	1.25302e-10	PCDH7	celltype_Bcell	No
6.54115e-14	-0.43729	0.183	0.501	1.30823e-10	KIF5A	celltype_Bcell	No
3.66403e-13	-0.515432	0.139	0.494	7.32806e-10	NEFL	celltype_Bcell	No
4.95406e-13	-0.483527	0.573	0.439	9.90811e-10	NEFM	celltype_Bcell	No
5.24308e-13	-0.298849	0.695	0.636	1.04862e-09	RAD51AP1	celltype_Bcell	No
2.16447e-12	0.850627	0.444	0.762	4.32893e-09	PMAIP1	celltype_Bcell	Yes
6.95672e-12	-0.504099	0.913	0.668	1.39134e-08	SYT4	celltype_Bcell	No
6.96563e-12	-0.404519	0.242	0.503	1.39313e-08	GDAP1L1	celltype_Bcell	No
8.3362e-12	-0.406798	0.057	0.472	1.66724e-08	ATP6V1G2	celltype_Bcell	No
2.02659e-11	-0.344506	0.066	0.451	4.05317e-08	CACNG4	celltype_Bcell	No
2.433e-11	0.593168	0.864	0.977	4.866e-08	FOSB	celltype_Bcell	No
3.71555e-11	-0.281509	0.154	0.382	7.43109e-08	FASN	celltype_Bcell	Yes
3.87658e-11	-0.290589	0.377	0.51	7.75316e-08	RBFOX1	celltype_Bcell	No
1.74915e-10	-0.532016	0.984	0.699	3.4983e-07	FEV	celltype_Bcell	No
2.2237e-10	-0.338717	0.899	0.495	4.4474e-07	THY1	celltype_Bcell	No
2.59371e-10	-0.273412	0.025	0.468	5.18741e-07	INSM2	celltype_Bcell	No
4.41686e-10	-0.373594	0.538	0.863	8.83372e-07	CD3E	celltype_Bcell	No
9.47571e-10	-0.53304	0.935	0.484	1.89514e-06	DPYSL3	celltype_Bcell	No
2.10705e-09	0.39738	0.45	0.358	4.2141e-06	CDCA7L	celltype_Bcell	No
2.47102e-09	0.712856	0.848	0.981	4.94205e-06	NR4A1	celltype_Bcell	No
3.24318e-09	-0.259125	0.484	0.474	6.48636e-06	CYB5D2	celltype_Bcell	No
4.43387e-09	-0.253859	0.3	0.372	8.86775e-06	DNAJC18	celltype_Bcell	No
7.10388e-09	0.388199	0.454	0.829	1.42078e-05	NCKAP1L	celltype_Bcell	No
1.3741e-08	-0.364378	0.594	0.457	2.74819e-05	KHDRBS3	celltype_Bcell	No
1.69864e-08	-0.256797	0.762	0.579	3.39729e-05	PNCK	celltype_Bcell	No
4.02115e-08	-0.260871	0.85	0.672	8.0423e-05	MPP6	celltype_Bcell	No
7.88075e-08	0.576321	0.787	0.98	0.000157615	GADD45B	celltype_Bcell	No
1.89892e-07	-0.501739	0.365	0.504	0.000379784	LAPTM4B	celltype_Bcell	No
2.2388e-07	-0.344465	0.262	0.481	0.000447759	ONECUT2	celltype_Bcell	No
2.37987e-07	0.516109	0.474	0.916	0.000475973	CIITA	celltype_Bcell	No
2.97629e-07	0.536556	0.646	0.813	0.000595258	VASP	celltype_Bcell	No
3.59849e-07	1.25893	0.492	0.91	0.000719699	RCSD1	celltype_Bcell	No
4.03513e-07	0.496696	0.605	0.855	0.000807026	SASH3	celltype_Bcell	No
6.74734e-07	-0.290176	0.826	0.988	0.00134947	NFKBIA	celltype_Bcell	No
7.39538e-07	-0.267028	0.474	0.496	0.00147908	CDK1	celltype_Bcell	No
7.85105e-07	0.642502	0.526	0.833	0.00157021	IKZF1	celltype_Bcell	No
1.05279e-06	-0.427355	0.377	0.426	0.00210557	SCN3B	celltype_Bcell	No
1.79236e-06	-0.392601	0.747	0.485	0.00358472	TMEM97	celltype_Bcell	No
4.93081e-06	0.365766	0.859	0.945	0.00986161	PSME2	celltype_Bcell	No
9.0831e-06	0.374841	0.528	0.864	0.0181662	PIK3AP1	celltype_Bcell	No
1.01391e-05	0.317019	0.644	0.758	0.0202782	SLC25A5	celltype_Bcell	Yes
1.09065e-05	0.430338	0.554	0.722	0.021813	RELB	celltype_Bcell	No
1.38322e-05	-0.289935	0.84	0.544	0.0276644	MTHFD2	celltype_Bcell	Yes
3.14456e-05	0.699775	0.663	0.931	0.0628913	PSMB8	celltype_Bcell	No
3.33251e-05	-0.586405	0.768	0.555	0.0666501	CTXN1	celltype_Bcell	No
5.01153e-05	-0.382917	0.305	0.46	0.100231	TCEAL2	celltype_Bcell	No
5.81219e-05	0.496601	0.752	0.915	0.116244	WIPF1	celltype_Bcell	No
5.91998e-05	0.477187	0.546	0.808	0.1184	TMC6	celltype_Bcell	No
6.28415e-05	-0.348022	0.67	0.49	0.125683	KIF3C	celltype_Bcell	No
8.08201e-05	0.431664	0.616	0.868	0.16164	ACP5	celltype_Bcell	No
9.1317e-05	0.391975	0.548	0.838	0.182634	SIDT1	celltype_Bcell	No
9.66795e-05	0.735848	0.686	0.806	0.193359	TMEM123	celltype_Bcell	No
0.000106194	-0.426208	0.712	0.497	0.212388	MAB21L1	celltype_Bcell	No
0.000114063	-0.252866	0.195	0.403	0.228126	ARHGDIG	celltype_Bcell	No
0.000207745	-0.399169	0.925	0.559	0.415489	MAOA	celltype_Bcell	Yes
0.000258902	-0.447427	0.546	0.532	0.517803	L1CAM	celltype_Bcell	No
0.000259992	-0.581137	0.758	0.552	0.519984	SYP	celltype_Bcell	No
0.000280019	-0.314926	0.43	0.47	0.560038	RPRM	celltype_Bcell	No
0.000301551	-0.330899	0.992	0.988	0.603103	S100B	celltype_Bcell	No
0.000382822	0.54815	0.925	0.931	0.765644	CD99	celltype_Bcell	No
0.000535251	0.682278	0.62	0.882	1	SYNGR2	celltype_Bcell	No
0.000637855	-0.276458	0.3	0.423	1	AGAP1	celltype_Bcell	No
0.000642531	0.327279	0.886	0.752	1	XBP1	celltype_Bcell	No
0.00103675	0.443462	0.654	0.774	1	ZEB2	celltype_Bcell	No
0.00117566	0.414488	0.52	0.34	1	CD1C	celltype_Bcell	No
0.00122628	0.970453	0.537	0.764	1	RAC2	celltype_Bcell	No
0.0014158	0.480433	0.845	0.976	1	IRF7	celltype_Bcell	No
0.00185346	-0.493275	0.721	0.514	1	UBE2T	celltype_Bcell	No
0.00191404	0.556246	0.795	0.908	1	GLIPR1	celltype_Bcell	No
0.00207802	0.539199	0.527	0.886	1	DOCK8	celltype_Bcell	Yes
0.0022562	-0.49705	0.262	0.472	1	C14orf132	celltype_Bcell	No
0.00231054	-0.525676	0.163	0.41	1	CENPF	celltype_Bcell	No
0.00231366	0.33111	0.936	0.924	1	GNG5	celltype_Bcell	No
0.00305012	-0.372563	0.373	0.449	1	MAPK8IP2	celltype_Bcell	No
0.00481241	-0.512003	0.511	0.438	1	BIRC5	celltype_Bcell	No
0.00521322	0.531324	0.549	0.821	1	SIT1	celltype_Bcell	No
0.0063912	0.427212	0.984	0.988	1	ATP6V0E1	celltype_Bcell	No
0.00674124	-0.25616	0.921	0.575	1	SEZ6L	celltype_Bcell	No
0.0106685	0.87907	0.509	0.715	1	STK17A	celltype_Bcell	No
0.0135604	0.605508	0.721	0.934	1	SH3BGRL	celltype_Bcell	No
0.0141494	0.753787	0.516	0.887	1	IRF1	celltype_Bcell	No
0.0145482	0.646818	0.629	0.929	1	TAGAP	celltype_Bcell	No
0.0207974	-0.498156	0.609	0.494	1	MYEF2	celltype_Bcell	No
0.0272197	0.41426	0.939	0.965	1	OAS1	celltype_Bcell	No
0.0334887	-0.407422	0.079	0.426	1	PRSS3	celltype_Bcell	No
0.0385971	-0.261839	0.341	0.476	1	EFNA5	celltype_Bcell	No
0.0502921	0.279785	0.622	0.946	1	CREM	celltype_Bcell	No
0.0761184	-0.589661	0.563	0.498	1	CDH2	celltype_Bcell	No
0.0902527	-0.507917	0.054	0.451	1	GNAO1	celltype_Bcell	No
0.0924053	-0.585826	0.953	0.615	1	RHOBTB3	celltype_Bcell	No
0.115576	-0.316262	0.654	0.473	1	MYCN	celltype_Bcell	No
0.128155	0.745413	0.697	0.956	1	GMFG	celltype_Bcell	No
0.143874	-0.564694	0.951	0.575	1	GATA2	celltype_Bcell	No
0.160355	-0.275978	0.388	0.458	1	KCTD16	celltype_Bcell	No
0.164342	-0.381003	0.3	0.45	1	DPYSL5	celltype_Bcell	No
0.171886	0.774135	0.593	0.946	1	CMTM7	celltype_Bcell	No
0.201215	0.423482	0.562	0.604	1	CENPM	celltype_Bcell	No
0.206675	-0.332133	0.134	0.452	1	DOC2B	celltype_Bcell	No
0.211615	0.889006	0.551	0.912	1	YBX3	celltype_Bcell	No
0.233823	-0.356354	0.089	0.449	1	GINS2	celltype_Bcell	No
0.235665	-0.283956	0.069	0.409	1	PGAM2	celltype_Bcell	No
0.24918	0.576683	0.889	0.944	1	ANXA11	celltype_Bcell	No
0.287649	0.323155	0.685	0.813	1	SNHG7	celltype_Bcell	No
0.303798	0.359923	0.642	0.772	1	CD44	celltype_Bcell	No
0.313682	0.741064	0.512	0.904	1	NCF1	celltype_Bcell	No
0.31467	1.09248	0.492	0.832	1	FCMR	celltype_Bcell	No
0.3558	0.586413	0.748	0.926	1	SERTAD1	celltype_Bcell	No
0.360221	0.524411	0.537	0.879	1	TRAF3IP3	celltype_Bcell	No
0.368174	-0.289964	0.658	0.527	1	PPP2R2B	celltype_Bcell	No
0.372598	0.433563	0.634	0.752	1	MSN	celltype_Bcell	No
0.374804	-0.291526	0.165	0.429	1	ENHO	celltype_Bcell	No
0.42007	-0.640312	0.527	0.497	1	GNG4	celltype_Bcell	No
0.432549	-0.331316	0.8	0.575	1	SKA2	celltype_Bcell	No
0.494512	-0.6321	0.785	0.527	1	RGS4	celltype_Bcell	No
0.624006	0.266623	0.966	0.831	1	INSIG1	celltype_Bcell	No
0.636605	-0.260033	0.1	0.423	1	ORC6	celltype_Bcell	No
0.78501	0.658816	0.588	0.937	1	SYK	celltype_Bcell	No
0.789681	0.494573	0.715	0.81	1	OTUD1	celltype_Bcell	No
0.939511	0.656676	0.489	0.52	1	ACSM3	celltype_Bcell	Yes
0.968108	-0.786675	0.992	0.992	1	APOC1	celltype_Bcell	No
0.968375	-0.318943	0.501	0.493	1	HMGB3	celltype_Bcell	No
0	2.93869	0.989	0.985	0	SPARC	celltype_endo	No
0	2.50575	0.998	0.975	0	VIM	celltype_endo	No
0	3.94063	1	0.991	0	IGFBP7	celltype_endo	No
0	2.11959	1	0.999	0	HLA-B	celltype_endo	No
0	2.45047	0.966	0.933	0	HES1	celltype_endo	No
0	2.55136	1	0.999	0	IFITM3	celltype_endo	No
0	2.31274	1	0.985	0	HLA-E	celltype_endo	No
0	2.75619	0.96	0.976	0	A2M	celltype_endo	No
0	2.03783	0.998	0.988	0	IFITM2	celltype_endo	No
0	2.44227	0.995	0.982	0	IGFBP4	celltype_endo	No
0	2.32964	0.977	0.963	0	VAMP5	celltype_endo	No
0	1.53765	0.943	0.936	0	MGLL	celltype_endo	No
0	2.14439	0.948	0.852	0	PDLIM1	celltype_endo	No
0	1.90732	0.957	0.781	0	SNCG	celltype_endo	No
0	2.32237	0.969	0.559	0	RAMP2	celltype_endo	No
0	2.11115	0.948	0.802	0	ARHGAP29	celltype_endo	No
0	3.53319	0.963	0.85	0	SPRY1	celltype_endo	No
0	2.63076	0.985	0.561	0	TMEM88	celltype_endo	No
0	2.47261	0.944	0.478	0	ANGPT2	celltype_endo	No
0	2.20448	0.983	0.84	0	MGST2	celltype_endo	No
0	2.28141	0.972	0.907	0	TGFBR2	celltype_endo	No
0	0.839333	0.892	0.379	0	CCDC3	celltype_endo	No
1.00972e-307	2.32243	0.941	0.953	2.01944e-304	ENG	celltype_endo	No
1.83331e-307	1.74539	0.929	0.571	3.66662e-304	APOLD1	celltype_endo	No
3.16751e-306	2.632	0.992	0.993	6.33501e-303	ZFP36	celltype_endo	No
4.97352e-306	1.99209	0.983	0.762	9.94704e-303	DUSP23	celltype_endo	No
1.28132e-301	1.63136	0.949	0.462	2.56264e-298	ETS2	celltype_endo	No
2.63098e-300	1.87173	1	0.997	5.26197e-297	HLA-C	celltype_endo	No
1.43291e-298	1.87238	0.955	0.907	2.86582e-295	YBX3	celltype_endo	No
5.50823e-298	-0.33464	0.113	0.917	1.10165e-294	RASGEF1B	celltype_endo	No
2.03741e-296	1.92344	1	0.996	4.07481e-293	HLA-A	celltype_endo	No
2.90688e-290	1.87295	0.985	0.953	5.81375e-287	FXYD5	celltype_endo	No
1.16577e-289	2.2186	0.87	0.512	2.33153e-286	ACKR1	celltype_endo	No
1.69197e-289	2.63947	0.988	0.972	3.38394e-286	SOCS3	celltype_endo	No
1.18806e-288	1.67643	0.998	0.997	2.37613e-285	ISG15	celltype_endo	No
2.8785e-287	2.79225	0.918	0.662	5.757e-284	FAM167B	celltype_endo	No
6.59413e-287	1.51733	0.918	0.896	1.31883e-283	ADAMTS9	celltype_endo	No
2.74054e-286	1.95626	0.952	0.959	5.48108e-283	SERPINH1	celltype_endo	No
1.09023e-282	1.17278	0.931	0.79	2.18045e-279	LMCD1	celltype_endo	No
1.09872e-277	1.14491	0.869	0.617	2.19744e-274	DNASE1L3	celltype_endo	No
6.14808e-277	2.86218	1	0.995	1.22962e-273	SAT1	celltype_endo	No
5.84e-276	1.85449	0.988	0.992	1.168e-272	BST2	celltype_endo	No
1.16937e-275	2.1538	0.914	0.955	2.33874e-272	ADIRF	celltype_endo	No
1.17472e-274	1.75435	0.856	0.344	2.34945e-271	PODXL	celltype_endo	No
1.14156e-273	2.36997	0.94	0.963	2.28311e-270	ID3	celltype_endo	No
2.07918e-272	-0.427954	0.804	0.964	4.15836e-269	SPI1	celltype_endo	No
1.23045e-271	1.39143	0.934	0.916	2.4609e-268	BHLHE40	celltype_endo	No
3.21981e-270	1.24421	0.909	0.952	6.43963e-267	THBD	celltype_endo	No
3.9237e-270	2.44123	0.94	0.744	7.8474e-267	INSR	celltype_endo	No
7.05293e-269	2.66416	0.998	0.994	1.41059e-265	IFI27	celltype_endo	Yes
2.75599e-268	1.43906	0.927	0.573	5.51198e-265	ENPP2	celltype_endo	No
1.9201e-267	1.70697	0.923	0.863	3.84019e-264	RAB13	celltype_endo	No
2.5176e-264	2.2278	0.918	0.82	5.0352e-261	SLC9A3R2	celltype_endo	No
1.19365e-262	2.05167	0.934	0.919	2.3873e-259	STOM	celltype_endo	Yes
4.7089e-262	1.87693	0.994	0.978	9.41779e-259	CD59	celltype_endo	No
1.09848e-261	1.98936	0.992	0.872	2.19696e-258	TXNIP	celltype_endo	No
8.66398e-260	1.60593	0.938	0.768	1.7328e-256	GNAI2	celltype_endo	No
1.41805e-259	1.12371	0.966	0.954	2.8361e-256	LGALS3	celltype_endo	No
9.19166e-258	1.86422	0.986	0.991	1.83833e-254	GSN	celltype_endo	No
1.4113e-257	2.0612	0.951	0.936	2.82261e-254	KLF2	celltype_endo	No
1.62848e-253	1.8486	0.941	0.928	3.25697e-250	RHOC	celltype_endo	No
4.68789e-250	-1.18798	0.281	0.938	9.37579e-247	CCL5	celltype_endo	No
5.12683e-250	1.93414	0.883	0.505	1.02537e-246	EPAS1	celltype_endo	No
8.16063e-249	-0.270104	0.733	0.908	1.63213e-245	WAS	celltype_endo	No
4.57423e-247	1.47692	0.989	0.977	9.14846e-244	MYL12A	celltype_endo	No
1.85873e-245	0.956169	0.917	0.967	3.71746e-242	ICAM1	celltype_endo	No
4.53188e-244	1.72647	0.981	0.994	9.06375e-241	IFI44L	celltype_endo	No
1.55523e-242	1.76746	0.883	0.87	3.11046e-239	PECAM1	celltype_endo	No
1.92799e-242	2.07068	0.997	0.975	3.85599e-239	NEAT1	celltype_endo	No
5.52411e-242	1.76594	0.91	0.977	1.10482e-238	CXCL2	celltype_endo	No
2.21368e-241	1.60123	0.951	0.918	4.42736e-238	SLC2A3	celltype_endo	No
2.59428e-240	1.61698	0.958	0.878	5.18856e-237	ANXA2	celltype_endo	No
1.54673e-239	-0.705143	0.806	0.96	3.09345e-236	CD48	celltype_endo	No
7.49325e-239	0.977596	0.838	0.526	1.49865e-235	SEMA6B	celltype_endo	No
3.66146e-237	0.79625	0.866	0.831	7.32291e-234	RBP5	celltype_endo	No
6.24007e-237	0.517048	0.878	0.681	1.24801e-233	CD79B	celltype_endo	No
2.21476e-236	-1.22911	0.846	0.975	4.42951e-233	HCST	celltype_endo	No
3.57485e-234	0.695095	0.867	0.871	7.14969e-231	HOTAIRM1	celltype_endo	No
4.51104e-234	2.00459	0.872	0.889	9.02209e-231	CD93	celltype_endo	No
1.91222e-232	1.03369	0.847	0.388	3.82443e-229	PTP4A3	celltype_endo	No
3.4339e-232	-0.883859	0.826	0.963	6.86781e-229	CD37	celltype_endo	No
6.47955e-231	1.9869	0.958	0.993	1.29591e-227	CCL2	celltype_endo	No
2.37765e-230	1.41605	0.977	0.975	4.7553e-227	FCGRT	celltype_endo	No
7.52856e-230	1.50903	0.946	0.931	1.50571e-226	CD99	celltype_endo	No
3.49807e-229	1.04358	0.934	0.98	6.99613e-226	ODF3B	celltype_endo	No
4.91276e-229	0.642244	0.873	0.565	9.82552e-226	PPP1R14A	celltype_endo	No
3.01499e-228	0.952011	0.927	0.872	6.02998e-225	EPHX1	celltype_endo	No
6.52149e-228	0.721013	0.819	0.618	1.3043e-224	VCAM1	celltype_endo	No
2.30937e-227	1.34869	0.995	0.993	4.61874e-224	LY6E	celltype_endo	No
2.00503e-224	-0.274336	0.705	0.926	4.01006e-221	TAGAP	celltype_endo	No
3.59619e-224	1.57431	0.949	0.83	7.19238e-221	CRIP2	celltype_endo	No
2.57754e-223	-2.43108	0.319	0.859	5.15508e-220	MLLT11	celltype_endo	No
4.76673e-223	1.19561	0.901	0.949	9.53346e-220	PON2	celltype_endo	No
5.38562e-221	-1.76659	0.225	0.867	1.07712e-217	BASP1	celltype_endo	No
7.498e-220	1.97142	0.917	0.953	1.4996e-216	TIMP3	celltype_endo	No
9.89773e-220	1.52569	0.88	0.886	1.97955e-216	RGS16	celltype_endo	No
1.01123e-219	-0.388353	0.799	0.966	2.02247e-216	EVI2B	celltype_endo	No
3.32043e-218	1.16329	0.952	0.879	6.64086e-215	TSPAN4	celltype_endo	No
4.79372e-218	1.50465	0.961	0.953	9.58744e-215	GMFG	celltype_endo	No
9.09908e-218	0.907899	0.903	0.936	1.81982e-214	HBEGF	celltype_endo	No
8.25357e-215	1.33464	0.918	0.917	1.65071e-211	CDKN1A	celltype_endo	No
3.014e-214	0.365458	0.733	0.239	6.028e-211	KRT8	celltype_endo	No
7.87699e-214	1.23782	0.897	0.866	1.5754e-210	ITM2A	celltype_endo	No
6.81938e-212	-0.550419	0.818	0.984	1.36388e-208	MS4A7	celltype_endo	No
4.79823e-208	-1.08253	0.67	0.862	9.59645e-205	SYT5	celltype_endo	No
6.13704e-208	0.673216	0.878	0.966	1.22741e-204	SLCO2B1	celltype_endo	No
4.93685e-207	1.30408	0.894	0.945	9.87371e-204	KLF4	celltype_endo	No
7.28502e-206	1.13552	1	1	1.457e-202	B2M	celltype_endo	No
1.39628e-204	-0.352518	0.236	0.885	2.79257e-201	AREG	celltype_endo	Yes
1.73305e-204	1.27968	0.951	0.823	3.46611e-201	ITGB1	celltype_endo	No
2.91438e-204	1.48856	0.963	0.982	5.82877e-201	LPAR6	celltype_endo	No
3.56568e-204	1.26194	0.951	0.922	7.13135e-201	APP	celltype_endo	No
9.20523e-204	1.52285	0.946	0.888	1.84105e-200	S100A13	celltype_endo	No
1.07137e-201	0.781322	0.877	0.639	2.14274e-198	MYC	celltype_endo	No
1.22943e-199	-0.284749	0.713	0.929	2.45887e-196	NR4A3	celltype_endo	No
1.39612e-199	1.06961	0.895	0.953	2.79224e-196	IFIT1	celltype_endo	No
2.3324e-198	-2.42631	0.417	0.862	4.6648e-195	TUBB2B	celltype_endo	No
4.95141e-198	0.491569	0.838	0.688	9.90281e-195	HS3ST1	celltype_endo	No
8.41819e-198	-1.29322	0.838	0.978	1.68364e-194	MEST	celltype_endo	No
1.63732e-197	-0.302034	0.792	0.933	3.27464e-194	EVI2A	celltype_endo	No
1.12787e-196	-0.631006	0.093	0.808	2.25574e-193	CDH8	celltype_endo	No
3.32493e-195	-0.682981	0.574	0.869	6.64986e-192	NTRK3	celltype_endo	No
1.74034e-194	-0.954809	0.052	0.713	3.48068e-191	CNTFR	celltype_endo	No
1.30484e-192	1.2029	0.931	0.811	2.60967e-189	SPTBN1	celltype_endo	No
1.40186e-192	0.491373	0.877	0.656	2.80371e-189	SLC30A1	celltype_endo	No
1.52703e-192	1.4224	0.957	0.977	3.05406e-189	GADD45B	celltype_endo	No
8.75018e-192	2.1911	0.829	0.725	1.75004e-188	FLT1	celltype_endo	No
4.03512e-191	2.01207	0.924	0.918	8.07023e-188	S100A10	celltype_endo	Yes
2.02051e-190	-0.283304	0.009	0.631	4.04103e-187	CBLN2	celltype_endo	No
6.18535e-190	1.49743	0.846	0.877	1.23707e-186	ITGA6	celltype_endo	No
6.9925e-188	-1.77798	0.199	0.832	1.3985e-184	PCSK1N	celltype_endo	No
2.15178e-187	1.17106	0.883	0.953	4.30357e-184	IFIT3	celltype_endo	Yes
2.41701e-187	1.23862	0.92	0.952	4.83402e-184	GIMAP4	celltype_endo	No
1.93876e-185	1.43082	0.826	0.811	3.87751e-182	ACVRL1	celltype_endo	No
2.72373e-185	-2.52721	0.56	0.85	5.44746e-182	STMN2	celltype_endo	No
3.47802e-185	-0.369665	0.789	0.903	6.95604e-182	GPC6	celltype_endo	No
6.60674e-185	-1.19133	0.069	0.797	1.32135e-181	TH	celltype_endo	No
1.64265e-184	-2.1923	0.659	0.873	3.28529e-181	GAP43	celltype_endo	No
2.9847e-184	1.50705	0.886	0.842	5.96941e-181	MYH9	celltype_endo	No
3.04443e-184	-1.60923	0.781	0.927	6.08886e-181	DLK1	celltype_endo	No
1.45675e-182	-0.435941	0.588	0.834	2.9135e-179	CHD5	celltype_endo	No
9.2284e-182	0.578152	0.861	0.852	1.84568e-178	INPP5D	celltype_endo	No
1.55558e-181	-1.94507	0.366	0.851	3.11117e-178	NNAT	celltype_endo	No
1.79581e-180	0.46365	0.878	0.938	3.59162e-177	MAP3K8	celltype_endo	No
3.79651e-180	1.03594	0.889	0.968	7.59302e-177	C1orf54	celltype_endo	No
2.09685e-179	1.75184	0.974	0.923	4.1937e-176	TSC22D1	celltype_endo	No
2.65845e-179	0.762315	0.855	0.806	5.31689e-176	ADAMTS4	celltype_endo	No
3.50657e-179	1.10872	0.867	0.924	7.01313e-176	NOTCH1	celltype_endo	No
5.24938e-179	-0.452727	0.785	0.924	1.04988e-175	PTPRC	celltype_endo	No
7.0378e-179	-0.452569	0.782	0.892	1.40756e-175	CST7	celltype_endo	No
1.22058e-178	-1.24633	0.807	0.922	2.44115e-175	CD52	celltype_endo	No
1.67306e-175	1.04088	0.926	0.883	3.34612e-172	IRF1	celltype_endo	No
3.79141e-175	1.52644	0.966	0.983	7.58283e-172	ZFP36L1	celltype_endo	No
8.86493e-175	-1.66403	0.292	0.854	1.77299e-171	UCHL1	celltype_endo	No
6.18651e-174	-0.256231	0.728	0.903	1.2373e-170	SOX6	celltype_endo	No
1.93105e-173	-1.95978	0.701	0.929	3.86209e-170	STMN1	celltype_endo	No
1.39617e-172	-1.61654	0.17	0.777	2.79234e-169	ELAVL4	celltype_endo	No
1.51483e-172	0.750464	0.889	0.8	3.02966e-169	LIPA	celltype_endo	No
2.96174e-172	1.37239	0.841	0.871	5.92347e-169	GIMAP7	celltype_endo	No
3.24303e-172	-0.768976	0.731	0.902	6.48605e-169	EFNB3	celltype_endo	No
5.78409e-172	-1.49916	0.585	0.842	1.15682e-168	PRPH	celltype_endo	No
2.00254e-170	0.502211	0.79	0.697	4.00507e-167	HSPA2	celltype_endo	No
2.7904e-170	1.31091	0.88	0.729	5.5808e-167	NFIB	celltype_endo	No
5.32541e-170	-0.279758	0.789	0.943	1.06508e-166	GPR65	celltype_endo	No
9.40464e-170	1.40731	0.855	0.971	1.88093e-166	MEF2C	celltype_endo	No
3.42716e-167	1.55214	0.81	0.676	6.85431e-164	LDB2	celltype_endo	No
5.50505e-167	0.998685	0.915	0.924	1.10101e-163	SERTAD1	celltype_endo	No
1.14792e-166	0.918335	0.998	0.982	2.29583e-163	SRGN	celltype_endo	No
1.27225e-166	1.45459	0.85	0.953	2.5445e-163	TNFSF10	celltype_endo	No
2.2298e-164	-0.581734	0.785	0.987	4.4596e-161	CD68	celltype_endo	No
6.73225e-164	1.3801	0.838	0.913	1.34645e-160	PLXND1	celltype_endo	No
9.41074e-164	-0.950561	0.543	0.815	1.88215e-160	NXPH1	celltype_endo	No
4.46366e-163	0.690147	0.904	0.928	8.92731e-160	FOSL2	celltype_endo	No
8.05772e-161	1.36385	0.818	0.833	1.61154e-157	EHD4	celltype_endo	No
1.27902e-160	0.752416	0.84	0.9	2.55805e-157	ITPRIP	celltype_endo	No
1.26895e-159	-0.709486	0.353	0.949	2.53791e-156	LITAF	celltype_endo	No
3.06627e-159	-0.717634	0.835	0.955	6.13254e-156	TMEM176B	celltype_endo	No
9.55146e-159	1.14688	0.946	0.973	1.91029e-155	CEBPD	celltype_endo	No
2.45164e-158	1.84789	0.903	0.828	4.90328e-155	CD9	celltype_endo	No
1.05889e-157	-1.5375	0.14	0.778	2.11778e-154	HAND2	celltype_endo	No
1.22364e-157	-1.55329	0.94	0.986	2.44728e-154	HMGN2	celltype_endo	No
2.17495e-157	1.74855	0.889	0.757	4.3499e-154	C11orf96	celltype_endo	No
2.5736e-157	1.18273	0.904	0.817	5.14721e-154	APLP2	celltype_endo	No
3.13429e-157	-1.78341	0.824	0.937	6.26858e-154	TUBB	celltype_endo	No
4.72455e-157	-1.18478	0.534	0.809	9.4491e-154	RUNDC3A	celltype_endo	No
1.61226e-156	0.380347	0.815	0.818	3.22453e-153	ANKRD29	celltype_endo	No
1.61351e-156	1.19595	0.819	0.763	3.22701e-153	ICAM2	celltype_endo	No
1.8744e-156	-1.54266	0.233	0.815	3.74879e-153	RTN1	celltype_endo	No
2.87337e-156	-0.438763	0.261	0.866	5.74674e-153	PRMT9	celltype_endo	No
3.29836e-156	-1.7775	0.75	0.884	6.59672e-153	NLRP1	celltype_endo	No
2.66187e-155	1.12613	0.909	0.59	5.32375e-152	PIM3	celltype_endo	No
4.04902e-155	-0.353522	0.835	0.973	8.09804e-152	TGFBI	celltype_endo	No
5.66762e-154	-0.446254	0.733	0.947	1.13352e-150	BCL2A1	celltype_endo	Yes
2.52318e-153	-1.29796	0.309	0.835	5.04636e-150	ATP1B1	celltype_endo	No
1.17816e-152	-1.24879	0.125	0.774	2.35632e-149	GNG3	celltype_endo	No
2.08973e-152	0.869741	0.96	0.993	4.17945e-149	S100A11	celltype_endo	No
2.43838e-151	1.68066	0.827	0.668	4.87675e-148	RAMP3	celltype_endo	No
3.46405e-151	-0.357777	0.434	0.871	6.92811e-148	SNX10	celltype_endo	No
9.70558e-151	-1.34965	0.264	0.78	1.94112e-147	BEX1	celltype_endo	No
2.03003e-150	0.980693	0.954	0.953	4.06006e-147	CLIC1	celltype_endo	No
2.38427e-150	1.0339	0.75	0.409	4.76854e-147	HEG1	celltype_endo	No
3.40913e-149	0.846755	0.994	0.993	6.81825e-146	ITM2B	celltype_endo	No
2.22339e-148	1.22462	0.829	0.936	4.44678e-145	COL18A1	celltype_endo	No
9.92163e-148	0.444775	0.883	0.921	1.98433e-144	NFKBIZ	celltype_endo	No
2.76165e-146	0.738255	0.836	0.918	5.52329e-143	ACTA2	celltype_endo	No
3.89752e-146	-0.358421	0.738	0.82	7.79503e-143	RAB3B	celltype_endo	No
2.25349e-145	-1.19962	0.517	0.803	4.50698e-142	DBH	celltype_endo	No
3.81173e-145	0.957587	0.994	0.995	7.62345e-142	HLA-DRB1	celltype_endo	No
9.02815e-145	-0.870362	0.093	0.768	1.80563e-141	FAIM2	celltype_endo	No
2.95236e-144	-1.34142	0.625	0.816	5.90473e-141	SCG2	celltype_endo	No
6.85648e-144	-0.390166	0.207	0.831	1.3713e-140	CDC25B	celltype_endo	No
2.41818e-143	0.850603	0.995	0.994	4.83636e-140	CD63	celltype_endo	No
4.46307e-143	-0.710497	0.853	0.988	8.92614e-140	FCER1G	celltype_endo	No
5.19651e-143	1.94103	0.819	0.846	1.0393e-139	ID1	celltype_endo	No
4.6224e-142	1.10699	0.787	0.81	9.24479e-139	ELK3	celltype_endo	Yes
5.68131e-142	-1.75126	0.802	0.94	1.13626e-138	TUBA1A	celltype_endo	No
9.71095e-142	-0.608527	0.819	0.965	1.94219e-138	ITGB2	celltype_endo	No
2.04872e-141	1.11162	0.883	0.935	4.09743e-138	IFITM1	celltype_endo	No
1.44379e-140	-0.847643	0.67	0.873	2.88758e-137	TRBC1	celltype_endo	No
2.16798e-140	-0.662049	0.162	0.748	4.33596e-137	PTTG1	celltype_endo	No
3.78716e-140	0.844245	0.966	0.986	7.57431e-137	NFKBIA	celltype_endo	No
5.63945e-140	-0.257224	0.801	0.969	1.12789e-136	FGF7	celltype_endo	No
7.58038e-140	-0.970535	0.784	0.892	1.51608e-136	ITM2C	celltype_endo	No
7.89824e-140	1.10399	0.92	0.965	1.57965e-136	CALD1	celltype_endo	No
2.11509e-137	-0.29019	0.778	0.893	4.23018e-134	SAMSN1	celltype_endo	No
3.52166e-137	1.27425	0.796	0.544	7.04331e-134	PCDH17	celltype_endo	No
8.3989e-137	0.816847	0.921	0.854	1.67978e-133	CD81	celltype_endo	No
4.83108e-136	0.934634	0.952	0.985	9.66217e-133	TIMP1	celltype_endo	No
6.88247e-136	-0.713828	0.718	0.904	1.37649e-132	NKG7	celltype_endo	No
1.02932e-135	-0.27375	0.705	0.971	2.05864e-132	OLFML3	celltype_endo	No
1.93261e-135	1.32703	0.772	0.711	3.86522e-132	CRIM1	celltype_endo	No
5.42434e-135	-0.330198	0.443	0.822	1.08487e-131	HSPA6	celltype_endo	No
8.96845e-135	1.05385	0.787	0.92	1.79369e-131	LMO2	celltype_endo	No
1.73757e-134	0.811668	0.804	0.96	3.47515e-131	OAS2	celltype_endo	No
1.48797e-133	-0.764236	0.069	0.75	2.97594e-130	KRT19	celltype_endo	No
1.57488e-133	0.418069	0.877	0.934	3.14976e-130	CSRNP1	celltype_endo	No
6.8999e-133	1.19255	0.995	0.988	1.37998e-129	DUSP1	celltype_endo	No
1.04006e-132	0.58385	0.785	0.702	2.08012e-129	ZNF385D	celltype_endo	No
2.10459e-131	0.972553	0.923	0.917	4.20919e-128	SDCBP	celltype_endo	No
5.37811e-131	0.752799	0.887	0.964	1.07562e-127	CTSH	celltype_endo	No
5.74008e-131	-0.42903	0.537	0.78	1.14802e-127	VAT1L	celltype_endo	No
1.09925e-130	0.751734	0.852	0.857	2.19849e-127	GNS	celltype_endo	No
1.66137e-130	-1.11001	0.986	0.987	3.32274e-127	CALM2	celltype_endo	No
4.76044e-130	0.888747	0.849	0.75	9.52088e-127	MSN	celltype_endo	No
6.90221e-130	-0.8241	0.06	0.73	1.38044e-126	CALY	celltype_endo	No
1.40965e-129	-1.35666	0.164	0.769	2.8193e-126	GATA3	celltype_endo	No
4.23621e-129	-1.62135	0.63	0.853	8.47241e-126	MAP1B	celltype_endo	No
9.16071e-129	0.346402	0.829	0.865	1.83214e-125	MT1E	celltype_endo	No
1.10402e-128	1.04759	0.878	0.964	2.20803e-125	IFI16	celltype_endo	No
5.33446e-127	1.11322	0.997	0.995	1.06689e-123	JUNB	celltype_endo	No
8.26241e-127	-1.31251	0.191	0.751	1.65248e-123	CD24	celltype_endo	No
1.18435e-126	1.12223	0.952	0.867	2.36871e-123	TAGLN2	celltype_endo	No
2.01563e-126	-0.802376	0.316	0.737	4.03127e-123	HAND1	celltype_endo	No
2.38136e-126	-0.641386	0.841	0.986	4.76273e-123	HLA-DQA1	celltype_endo	No
1.53017e-125	-0.517914	0.693	0.981	3.06035e-122	PLAUR	celltype_endo	No
8.34106e-125	-0.625836	0.812	0.91	1.66821e-121	PTN	celltype_endo	No
8.56882e-125	-0.621568	0.14	0.755	1.71376e-121	TSTD1	celltype_endo	Yes
4.03499e-124	1.29967	0.758	0.814	8.06999e-121	TMEM255B	celltype_endo	No
9.78159e-124	0.614524	0.823	0.896	1.95632e-120	DUSP5	celltype_endo	No
6.48863e-122	0.25567	0.866	0.901	1.29773e-118	EPS8	celltype_endo	No
1.2105e-121	0.857583	0.852	0.928	2.421e-118	PSMB8	celltype_endo	No
1.55871e-121	-0.427297	0.639	0.811	3.11742e-118	CD2	celltype_endo	No
2.52997e-121	0.439628	0.813	0.629	5.05993e-118	LDLR	celltype_endo	No
2.92919e-121	0.290252	0.832	0.975	5.85839e-118	CXCL3	celltype_endo	No
1.20646e-120	-1.28637	0.807	0.856	2.41293e-117	RAMP1	celltype_endo	No
5.10756e-120	0.415183	0.829	0.899	1.02151e-116	GPX3	celltype_endo	No
5.2527e-120	0.508932	0.838	0.934	1.05054e-116	TNFAIP2	celltype_endo	No
8.99217e-120	0.737006	0.884	0.913	1.79843e-116	PHLDA1	celltype_endo	No
1.35317e-119	-1.33007	0.228	0.738	2.70634e-116	CKB	celltype_endo	No
2.82932e-119	0.916626	0.955	0.791	5.65863e-116	IGFBP2	celltype_endo	No
2.36168e-118	0.876889	0.832	0.946	4.72337e-115	PLSCR1	celltype_endo	No
4.41938e-118	0.290542	0.849	0.859	8.83877e-115	ICAM3	celltype_endo	Yes
8.27927e-118	-0.454009	0.026	0.461	1.65585e-114	HBA2	celltype_endo	No
8.70048e-118	0.964327	0.779	0.615	1.7401e-114	UTRN	celltype_endo	No
1.68054e-117	-0.406991	0.765	0.951	3.36108e-114	XCL2	celltype_endo	No
6.07759e-117	0.555814	0.816	0.453	1.21552e-113	SLC25A37	celltype_endo	Yes
6.81168e-117	1.04376	0.965	0.826	1.36234e-113	LDHA	celltype_endo	No
7.21924e-117	0.894623	1	0.997	1.44385e-113	CST3	celltype_endo	No
7.59174e-117	-1.23909	0.201	0.73	1.51835e-113	PHOX2A	celltype_endo	No
2.54379e-116	0.272909	0.202	0.793	5.08757e-113	SERPINE1	celltype_endo	No
8.47434e-116	-0.818495	0.063	0.674	1.69487e-112	CNTNAP2	celltype_endo	No
1.36852e-115	0.615193	0.972	0.995	2.73704e-112	NPC2	celltype_endo	No
2.03378e-115	-0.366751	0.781	0.877	4.06756e-112	SDC2	celltype_endo	No
9.28612e-115	0.986966	0.676	0.374	1.85722e-111	FILIP1	celltype_endo	No
1.20454e-114	0.300029	0.827	0.815	2.40908e-111	GLMP	celltype_endo	No
5.00744e-114	-0.376016	0.809	0.956	1.00149e-110	ALOX5AP	celltype_endo	No
6.14602e-114	1.11415	0.806	0.774	1.2292e-110	IL6ST	celltype_endo	No
8.71977e-114	-0.726715	0.779	0.937	1.74395e-110	TMEM98	celltype_endo	No
9.6337e-114	0.980628	0.83	0.894	1.92674e-110	TSPO	celltype_endo	Yes
1.10354e-113	1.10009	0.909	0.897	2.20707e-110	TPM4	celltype_endo	No
1.26976e-113	-0.461322	0.125	0.677	2.53951e-110	MPP6	celltype_endo	No
2.32617e-113	0.913024	0.71	0.498	4.65233e-110	F2R	celltype_endo	No
1.11954e-112	0.914099	0.823	0.95	2.23907e-109	LGALS9	celltype_endo	No
1.68944e-112	1.04992	0.841	0.961	3.37888e-109	CLEC2B	celltype_endo	No
1.72874e-111	1.39902	0.744	0.832	3.45748e-108	TMEM204	celltype_endo	No
5.93985e-111	0.743895	0.665	0.295	1.18797e-107	CX3CL1	celltype_endo	No
8.26871e-111	-0.610012	0.478	0.778	1.65374e-107	FRRS1L	celltype_endo	No
1.22209e-110	1.35108	0.764	0.885	2.44418e-107	EFNA1	celltype_endo	No
2.6852e-110	-0.662327	0.142	0.717	5.37041e-107	HMX1	celltype_endo	No
6.23424e-110	0.819011	0.875	0.965	1.24685e-106	PSMB9	celltype_endo	No
1.30976e-109	-0.393529	0.043	0.622	2.61953e-106	SAMD11	celltype_endo	No
1.48438e-109	0.84727	0.87	0.791	2.96876e-106	CTNNB1	celltype_endo	No
1.726e-109	-0.831166	0.739	0.898	3.45199e-106	RGS10	celltype_endo	No
3.08646e-109	0.40103	0.873	0.818	6.17292e-106	HOPX	celltype_endo	No
1.09584e-108	0.720668	0.765	0.936	2.19168e-105	PLAT	celltype_endo	No
2.08015e-108	-0.3617	0.316	0.857	4.1603e-105	LCK	celltype_endo	No
1.98213e-107	-0.350083	0.387	0.962	3.96426e-104	EMP3	celltype_endo	No
2.20794e-107	0.760529	0.94	0.924	4.41588e-104	GNG5	celltype_endo	No
4.69365e-107	-0.958509	0.11	0.707	9.38731e-104	GLCCI1	celltype_endo	No
7.25216e-107	-0.676964	0.731	0.797	1.45043e-103	CNIH2	celltype_endo	No
1.42628e-106	-0.715984	0.511	0.807	2.85257e-103	CREB5	celltype_endo	No
2.2037e-106	-0.25559	0.793	0.907	4.4074e-103	GLIPR1	celltype_endo	No
3.54338e-106	0.466774	0.847	0.972	7.08675e-103	PLAU	celltype_endo	No
5.02212e-106	0.7638	0.923	0.986	1.00442e-102	LY96	celltype_endo	No
5.91736e-106	-1.12999	0.177	0.741	1.18347e-102	CENPV	celltype_endo	No
6.22275e-105	0.924582	0.884	0.908	1.24455e-101	RRBP1	celltype_endo	No
1.53158e-104	0.754114	0.934	0.856	3.06316e-101	ARRDC3	celltype_endo	No
3.35444e-104	0.582037	0.809	0.769	6.70887e-101	PXDC1	celltype_endo	No
5.59885e-104	-0.965683	0.827	0.936	1.11977e-100	RGS2	celltype_endo	No
1.50354e-103	-0.976159	0.784	0.817	3.00708e-100	POU2F2	celltype_endo	No
3.77054e-103	0.909671	0.877	0.974	7.54107e-100	ARHGDIB	celltype_endo	No
1.0704e-102	1.11978	1	0.999	2.1408e-99	CD74	celltype_endo	No
3.27898e-102	-0.522875	0.38	0.8	6.55795e-99	CCDC34	celltype_endo	No
6.64967e-102	0.833495	0.725	0.774	1.32993e-98	HHEX	celltype_endo	Yes
9.46855e-101	0.959622	0.801	0.892	1.89371e-97	HLA-F	celltype_endo	No
1.41706e-100	0.476029	0.894	0.879	2.83412e-97	SYNGR2	celltype_endo	No
1.80271e-100	-0.784411	1	1	3.60543e-97	MT-ND4	celltype_endo	Yes
3.38776e-100	-0.784323	0.84	0.935	6.77551e-97	TPPP3	celltype_endo	No
6.59335e-100	0.876391	0.904	0.982	1.31867e-96	XAF1	celltype_endo	Yes
1.65193e-99	-1.43499	0.847	0.943	3.30385e-96	TUBA1B	celltype_endo	No
4.30605e-99	-0.31245	0.718	0.842	8.6121e-96	RNASEH2A	celltype_endo	No
4.927e-99	0.709084	0.63	0.154	9.85401e-96	RASIP1	celltype_endo	No
1.70582e-98	-1.13919	0.204	0.688	3.41164e-95	CRMP1	celltype_endo	No
1.7555e-98	0.700744	0.806	0.881	3.51099e-95	SAMHD1	celltype_endo	No
3.0841e-98	1.42627	0.824	0.882	6.16821e-95	MIR4435-2HG	celltype_endo	No
1.87582e-97	0.494746	1	0.999	3.75164e-94	SERF2	celltype_endo	No
1.98176e-97	1.19807	0.773	0.854	3.96351e-94	AHNAK	celltype_endo	No
2.41154e-97	0.990326	0.903	0.983	4.82308e-94	SERPING1	celltype_endo	No
2.65587e-97	1.32669	0.758	0.58	5.31173e-94	HES4	celltype_endo	No
5.69687e-97	-0.812248	0.427	0.871	1.13937e-93	RPA3	celltype_endo	No
7.36135e-97	1.01326	0.998	0.991	1.47227e-93	S100A6	celltype_endo	No
1.21451e-96	-0.471807	0.631	0.748	2.42902e-93	LRTM1	celltype_endo	No
1.86196e-96	0.478669	0.863	0.892	3.72391e-93	MAFF	celltype_endo	Yes
1.87124e-96	0.96094	0.898	0.947	3.74249e-93	LMNA	celltype_endo	No
2.08172e-96	0.712596	0.971	0.986	4.16344e-93	ARPC1B	celltype_endo	No
2.24357e-96	-1.45599	0.977	0.956	4.48714e-93	MDK	celltype_endo	No
3.36069e-96	-1.21964	0.296	0.736	6.72137e-93	TMOD1	celltype_endo	No
7.84155e-96	-0.85564	0.284	0.78	1.56831e-92	ARL4C	celltype_endo	No
1.09591e-95	0.580497	0.806	0.66	2.19182e-92	RCAN1	celltype_endo	No
1.45469e-95	0.711609	0.963	0.921	2.90938e-92	CSTB	celltype_endo	No
2.06404e-95	-0.562969	0.576	0.759	4.12809e-92	MAPK8IP1	celltype_endo	No
2.07085e-95	-0.635814	0.265	0.78	4.14169e-92	RNASEH2B	celltype_endo	No
2.45128e-95	-0.437722	0.289	0.755	4.90256e-92	TUBG1	celltype_endo	No
1.44682e-94	1.24006	0.779	0.838	2.89365e-91	MCAM	celltype_endo	No
2.25664e-93	0.725325	0.918	0.881	4.51327e-90	GSTP1	celltype_endo	Yes
3.87169e-93	-1.35799	0.556	0.745	7.74338e-90	STMN4	celltype_endo	No
7.50111e-93	0.576292	0.813	0.593	1.50022e-89	MAGI1	celltype_endo	No
1.30393e-92	-1.17446	0.321	0.788	2.60785e-89	CKS1B	celltype_endo	Yes
1.49556e-92	0.587284	0.994	0.998	2.99113e-89	IFI6	celltype_endo	Yes
2.1127e-92	-0.295575	0.1	0.68	4.22539e-89	INSM1	celltype_endo	No
2.55108e-92	0.749111	0.747	0.932	5.10216e-89	RSAD2	celltype_endo	No
5.09227e-92	-0.318616	0.687	0.737	1.01845e-88	SLC18A3	celltype_endo	No
6.29317e-92	0.745532	0.849	0.953	1.25863e-88	MX1	celltype_endo	No
6.31182e-92	-1.01151	0.194	0.705	1.26236e-88	SCG3	celltype_endo	No
1.06608e-91	-0.262858	0.84	0.864	2.13217e-88	G0S2	celltype_endo	No
1.25335e-91	-0.934918	0.775	0.938	2.50671e-88	MARCKS	celltype_endo	No
1.52245e-91	0.755969	0.927	0.986	3.04491e-88	PLA2G16	celltype_endo	Yes
2.34386e-91	0.472232	0.861	0.967	4.68772e-88	HEXB	celltype_endo	No
2.9346e-91	-0.670438	0.102	0.689	5.8692e-88	SCN9A	celltype_endo	No
3.87383e-91	0.699788	0.949	0.93	7.74765e-88	TCF4	celltype_endo	No
5.04377e-91	1.44534	0.981	0.991	1.00875e-87	FOS	celltype_endo	No
2.85162e-90	-1.8051	0.653	0.851	5.70323e-87	NPY	celltype_endo	No
3.6048e-90	-0.8116	0.887	0.954	7.2096e-87	UQCRH	celltype_endo	Yes
2.02212e-89	-0.302448	0.849	0.982	4.04424e-86	IL1B	celltype_endo	No
3.85481e-89	-0.404617	0.276	0.715	7.70962e-86	WDR34	celltype_endo	No
4.43401e-89	-0.52845	0.772	0.923	8.86801e-86	LSP1	celltype_endo	No
7.66628e-89	-0.358191	0.091	0.715	1.53326e-85	LCP1	celltype_endo	No
1.04297e-88	-0.836859	0.164	0.704	2.08594e-85	NCAM1	celltype_endo	No
3.31377e-88	0.881374	0.935	0.976	6.62754e-85	FOSB	celltype_endo	No
5.47281e-88	-0.76213	0.978	0.976	1.09456e-84	UBB	celltype_endo	No
2.02219e-87	-0.666497	0.792	0.936	4.04438e-84	TRAC	celltype_endo	No
2.93191e-87	-1.14731	0.12	0.702	5.86381e-84	HAND2-AS1	celltype_endo	No
9.12141e-87	0.460248	0.75	0.929	1.82428e-83	CLIC2	celltype_endo	No
1.30512e-86	0.793192	0.813	0.804	2.61024e-83	TMEM123	celltype_endo	No
1.60591e-86	-0.691885	0.358	0.811	3.21182e-83	ACOT7	celltype_endo	Yes
2.22066e-86	-0.791578	0.813	0.89	4.44131e-83	MZT2B	celltype_endo	No
5.7539e-86	-0.974329	0.747	0.87	1.15078e-82	TMEM59L	celltype_endo	No
1.37086e-84	0.897576	0.705	0.477	2.74172e-81	PIK3R3	celltype_endo	No
4.52326e-84	0.388628	0.918	0.942	9.04651e-81	SOD2	celltype_endo	Yes
8.66732e-84	0.89559	0.764	0.774	1.73346e-80	IQGAP1	celltype_endo	No
9.49579e-84	0.921672	0.707	0.558	1.89916e-80	ITGA1	celltype_endo	No
3.77822e-83	-0.583555	0.074	0.637	7.55644e-80	HES6	celltype_endo	No
7.85147e-83	0.405759	0.877	0.833	1.57029e-79	SERPINB1	celltype_endo	No
3.81569e-82	-0.506487	0.563	0.813	7.63138e-79	SERPINE2	celltype_endo	No
3.95766e-82	-0.71054	0.366	0.697	7.91533e-79	ARC	celltype_endo	No
6.23133e-82	0.722268	0.927	0.809	1.24627e-78	HSP90B1	celltype_endo	No
7.09662e-82	-0.621674	0.25	0.672	1.41932e-78	CAMK2B	celltype_endo	No
8.64455e-82	-0.968605	0.485	0.833	1.72891e-78	UBE2S	celltype_endo	No
9.05258e-82	-1.0889	0.418	0.767	1.81052e-78	CBX1	celltype_endo	No
9.61374e-82	0.749112	0.914	0.815	1.92275e-78	TPM1	celltype_endo	No
1.13532e-81	0.757099	0.687	0.581	2.27065e-78	NUAK1	celltype_endo	No
1.25682e-81	0.773527	0.846	0.758	2.51365e-78	ARID5B	celltype_endo	No
2.34103e-81	0.681754	0.91	0.879	4.68206e-78	CALR	celltype_endo	No
3.20767e-81	0.854998	0.957	0.929	6.41534e-78	IER2	celltype_endo	No
5.42595e-81	-0.424975	0.664	0.878	1.08519e-77	GZMM	celltype_endo	No
7.88954e-81	-0.654302	1	1	1.57791e-77	MT-ND2	celltype_endo	Yes
1.71486e-80	-0.308562	0.593	0.746	3.42972e-77	CCDC68	celltype_endo	No
2.40865e-80	0.363263	0.977	0.992	4.81731e-77	HLA-DPA1	celltype_endo	No
3.82448e-80	0.295739	0.748	0.859	7.64895e-77	GNG7	celltype_endo	No
2.2786e-79	0.912925	0.778	0.855	4.55719e-76	ENTPD1	celltype_endo	No
1.06243e-78	-0.576964	0.235	0.606	2.12485e-75	LMO1	celltype_endo	No
2.58801e-78	0.869903	0.759	0.912	5.17602e-75	GSDMD	celltype_endo	No
3.2089e-78	0.282185	1	1	6.41781e-75	RPLP1	celltype_endo	No
4.12889e-78	-0.449854	0.381	0.778	8.25778e-75	SYT17	celltype_endo	No
3.77461e-77	0.924262	0.745	0.933	7.54922e-74	TMEM173	celltype_endo	No
6.4308e-77	0.370023	0.86	0.671	1.28616e-73	FAM162A	celltype_endo	Yes
6.94647e-77	0.953093	0.735	0.895	1.38929e-73	GIMAP1	celltype_endo	No
8.3121e-77	0.913885	0.938	0.957	1.66242e-73	KLF6	celltype_endo	No
8.5136e-77	0.772188	0.832	0.936	1.70272e-73	LAP3	celltype_endo	Yes
9.31003e-77	1.05449	0.875	0.959	1.86201e-73	LAMC1	celltype_endo	No
1.39795e-76	0.389137	0.724	0.49	2.79591e-73	CSRP2	celltype_endo	No
1.76074e-76	0.370371	0.826	0.649	3.52147e-73	PLP2	celltype_endo	No
3.62179e-76	-0.417312	0.191	0.699	7.24359e-73	BBC3	celltype_endo	Yes
8.83914e-76	-0.691949	0.488	0.851	1.76783e-72	KCNQ1OT1	celltype_endo	No
1.07497e-75	0.614426	0.806	0.97	2.14995e-72	CXCL10	celltype_endo	No
1.39283e-75	-0.4954	0.634	0.727	2.78566e-72	NTRK1	celltype_endo	No
5.08872e-75	0.97087	0.676	0.687	1.01774e-71	S1PR1	celltype_endo	No
1.25607e-74	-0.565578	0.998	0.999	2.51213e-71	MT-CO2	celltype_endo	Yes
4.4995e-74	-0.384924	0.039	0.619	8.99899e-71	HRK	celltype_endo	No
5.05574e-74	0.907157	0.715	0.929	1.01115e-70	TNS2	celltype_endo	No
1.85603e-73	-0.778281	0.326	0.706	3.71206e-70	CADM1	celltype_endo	No
5.17373e-73	-0.705737	0.926	0.95	1.03475e-69	HSP90AB1	celltype_endo	No
5.3546e-73	-0.568289	0.196	0.663	1.07092e-69	CLIP3	celltype_endo	No
9.24918e-73	-0.42952	0.417	0.689	1.84984e-69	GPR22	celltype_endo	No
1.59418e-72	0.96415	0.836	0.936	3.18836e-69	NFIA	celltype_endo	No
2.12201e-72	-0.43035	0.997	0.997	4.24402e-69	RPL6	celltype_endo	No
6.80951e-72	0.582131	0.809	0.501	1.3619e-68	LAPTM4B	celltype_endo	No
1.43839e-71	-0.631714	0.347	0.817	2.87678e-68	PIK3R1	celltype_endo	No
7.12788e-71	-0.771079	0.625	0.802	1.42558e-67	CYB561	celltype_endo	No
9.06968e-71	-1.14708	0.81	0.865	1.81394e-67	SOX4	celltype_endo	Yes
1.02878e-70	0.528929	0.738	0.909	2.05756e-67	APOL6	celltype_endo	No
5.97253e-70	-0.48557	0.557	0.73	1.19451e-66	CD163L1	celltype_endo	No
6.26294e-70	-0.778878	0.952	0.97	1.25259e-66	HSP90AA1	celltype_endo	No
1.59182e-69	0.788102	0.85	0.95	3.18363e-66	ANXA1	celltype_endo	No
1.26754e-68	-0.306766	0.778	0.771	2.53509e-65	XCL1	celltype_endo	No
1.6625e-68	-0.504217	0.412	0.796	3.325e-65	CRNDE	celltype_endo	No
2.77767e-68	-1.31374	0.736	0.854	5.55535e-65	HIST1H4C	celltype_endo	No
3.35844e-68	-0.819159	0.85	0.95	6.71688e-65	TPI1	celltype_endo	No
1.565e-67	0.629813	0.769	0.975	3.13e-64	IRF7	celltype_endo	No
5.73325e-67	0.471064	0.809	0.779	1.14665e-63	ADM	celltype_endo	No
1.32697e-66	-0.33324	0.847	0.986	2.65394e-63	CD14	celltype_endo	No
2.21364e-66	0.487133	0.923	0.987	4.42728e-63	TYMP	celltype_endo	No
4.16491e-66	-0.609197	0.775	0.796	8.32983e-63	PTPRN	celltype_endo	No
1.87514e-65	0.790558	0.77	0.845	3.75029e-62	SERPINB6	celltype_endo	No
7.314e-65	0.832495	0.685	0.849	1.4628e-61	ITGA5	celltype_endo	No
3.12116e-64	-1.30231	0.806	0.887	6.24233e-61	HMGB2	celltype_endo	No
9.16981e-64	-0.892675	0.6	0.744	1.83396e-60	ATAT1	celltype_endo	No
1.03895e-63	-0.468266	0.116	0.637	2.07791e-60	CENPH	celltype_endo	No
1.05964e-63	0.259332	0.894	0.991	2.11928e-60	GRN	celltype_endo	No
1.6703e-63	-0.346565	0.727	0.895	3.3406e-60	PTGER4	celltype_endo	No
3.15915e-63	-0.552779	0.884	0.946	6.31829e-60	DDIT3	celltype_endo	No
4.08628e-63	-0.774162	0.852	0.937	8.17256e-60	PCOLCE	celltype_endo	No
8.6831e-63	0.435992	0.798	0.956	1.73662e-59	IGFBP5	celltype_endo	No
9.54262e-63	1.01261	0.648	0.54	1.90852e-59	FAM43A	celltype_endo	No
2.06582e-62	-0.400505	0.676	0.716	4.13165e-59	ASCL1	celltype_endo	No
2.36997e-62	-0.529182	0.253	0.673	4.73995e-59	SYT4	celltype_endo	No
3.00316e-62	0.522903	0.937	0.963	6.00632e-59	PPP1R15A	celltype_endo	No
3.78492e-62	0.689862	0.657	0.545	7.56985e-59	LIMCH1	celltype_endo	No
4.08081e-62	-1.16237	0.326	0.686	8.16162e-59	SYT1	celltype_endo	No
7.63952e-62	0.958263	0.718	0.802	1.5279e-58	NRP1	celltype_endo	No
1.63211e-61	-0.312844	0.65	0.788	3.26421e-58	STK17B	celltype_endo	No
2.14293e-61	-0.815786	0.139	0.647	4.28587e-58	CELF4	celltype_endo	No
3.95303e-61	-0.843855	0.985	0.998	7.90607e-58	CCL3	celltype_endo	No
5.4962e-61	-0.909002	0.804	0.942	1.09924e-57	PLD3	celltype_endo	No
5.95259e-61	0.745787	0.785	0.924	1.19052e-57	CLIC4	celltype_endo	No
6.14982e-61	-0.25201	0.573	0.736	1.22996e-57	PDLIM3	celltype_endo	No
2.64465e-60	0.787521	0.719	0.886	5.28929e-57	LAMA4	celltype_endo	No
2.97146e-60	0.583624	0.835	0.851	5.94292e-57	ANXA5	celltype_endo	No
3.44062e-60	0.981414	0.707	0.761	6.88125e-57	PHACTR2	celltype_endo	No
3.71065e-60	-0.332504	0.829	0.985	7.42129e-57	RNASE6	celltype_endo	No
4.02442e-60	0.641356	0.773	0.683	8.04884e-57	LIMS1	celltype_endo	No
5.36289e-60	-1.52169	0.653	0.752	1.07258e-56	CHGB	celltype_endo	No
5.45637e-60	-0.466381	0.776	0.769	1.09127e-56	GFRA3	celltype_endo	No
6.64849e-60	0.338247	0.886	0.984	1.3297e-56	RARRES2	celltype_endo	No
6.90911e-60	0.692383	0.69	0.729	1.38182e-56	ETS1	celltype_endo	No
5.01877e-59	-0.907961	0.801	0.853	1.00375e-55	CORO1A	celltype_endo	No
1.24464e-58	-0.795562	0.131	0.622	2.48929e-55	PHOX2B	celltype_endo	No
1.33476e-58	-0.407837	0.548	0.773	2.66953e-55	SFRP1	celltype_endo	No
1.94547e-58	-0.632457	0.665	0.733	3.89095e-55	PKIB	celltype_endo	No
3.70073e-58	-0.786893	0.835	0.902	7.40145e-55	HSPE1	celltype_endo	Yes
4.1001e-58	-0.544288	0.823	0.861	8.2002e-55	TMEM106C	celltype_endo	No
4.3974e-58	1.30718	0.707	0.932	8.7948e-55	PLPP3	celltype_endo	No
2.61331e-57	0.619823	0.965	0.991	5.22662e-54	MT2A	celltype_endo	No
3.35705e-57	0.734521	0.733	0.897	6.71411e-54	TGFB1	celltype_endo	No
3.48172e-57	-0.730026	0.023	0.422	6.96345e-54	HBB	celltype_endo	No
6.23269e-57	0.532262	0.878	0.938	1.24654e-53	DHRS3	celltype_endo	Yes
9.12807e-57	0.436831	0.995	0.994	1.82561e-53	PFN1	celltype_endo	No
9.7686e-57	-0.812533	0.506	0.799	1.95372e-53	ICA1	celltype_endo	No
1.19552e-56	-0.461265	0.841	0.826	2.39105e-53	RGS5	celltype_endo	No
1.45748e-56	-0.302463	0.074	0.493	2.91496e-53	FEN1	celltype_endo	No
1.94362e-56	0.743144	0.819	0.847	3.88724e-53	CTHRC1	celltype_endo	No
2.10502e-56	-0.725247	0.085	0.624	4.21004e-53	KIF1A	celltype_endo	No
2.15609e-56	-1.03913	0.131	0.633	4.31217e-53	ELAVL3	celltype_endo	No
3.78532e-56	1.06114	0.681	0.829	7.57065e-53	SYNPO	celltype_endo	No
4.39658e-56	-0.374587	0.451	0.908	8.79316e-53	LMO4	celltype_endo	No
5.12361e-56	-0.940696	0.637	0.765	1.02472e-52	TCEAL7	celltype_endo	No
7.14499e-56	0.414795	1	1	1.429e-52	TMSB10	celltype_endo	No
1.0432e-55	-0.700513	0.272	0.678	2.0864e-52	EEF1A2	celltype_endo	No
1.95306e-55	-0.644407	0.33	0.71	3.90611e-52	MCM7	celltype_endo	No
2.02138e-55	-0.42958	0.233	0.621	4.04277e-52	FKBP1B	celltype_endo	No
2.04652e-55	0.38889	0.971	0.978	4.09305e-52	SH3BGRL3	celltype_endo	No
7.18194e-55	-0.628534	0.84	0.939	1.43639e-51	CITED2	celltype_endo	No
1.0721e-54	-0.591944	0.532	0.683	2.1442e-51	DDC	celltype_endo	No
1.80123e-54	0.418574	0.881	0.937	3.60247e-51	PYCARD	celltype_endo	No
3.79444e-54	-0.748388	0.633	0.86	7.58889e-51	HSPH1	celltype_endo	No
5.79134e-54	-0.365885	0.187	0.638	1.15827e-50	RAD51AP1	celltype_endo	No
5.79936e-54	0.326822	0.764	0.689	1.15987e-50	SVIP	celltype_endo	No
5.81186e-54	-0.645099	0.375	0.751	1.16237e-50	MZT1	celltype_endo	No
8.18825e-54	0.612552	0.789	0.851	1.63765e-50	FKBP10	celltype_endo	Yes
1.57149e-53	-0.992776	0.639	0.828	3.14297e-50	CCND1	celltype_endo	No
2.50856e-53	-0.728496	0.77	0.771	5.01712e-50	CD44	celltype_endo	No
3.47503e-53	0.813449	0.718	0.953	6.95007e-50	EMP2	celltype_endo	No
4.22158e-53	-0.294593	0.147	0.641	8.44316e-50	RIMS3	celltype_endo	Yes
5.11012e-53	0.287442	1	1	1.02202e-49	TMSB4X	celltype_endo	No
6.01754e-53	-0.789055	0.258	0.671	1.20351e-49	SEZ6L2	celltype_endo	No
1.59106e-52	-0.381599	0.792	0.902	3.18212e-49	PLAC8	celltype_endo	No
1.7395e-52	-0.258297	0.17	0.498	3.479e-49	CDK1	celltype_endo	No
5.0656e-52	-0.880248	0.955	0.995	1.01312e-48	C1QB	celltype_endo	No
5.38798e-52	-0.255532	0.54	0.766	1.0776e-48	EPB41L3	celltype_endo	No
7.02698e-52	-0.840941	0.25	0.642	1.4054e-48	TTC9B	celltype_endo	Yes
8.41868e-52	-0.906523	0.497	0.678	1.68374e-48	SNAP25	celltype_endo	No
1.55867e-51	0.632374	0.694	0.44	3.11735e-48	SYNE2	celltype_endo	No
2.01572e-51	0.49477	0.698	0.847	4.03145e-48	CYTL1	celltype_endo	No
2.77391e-51	0.91792	0.679	0.924	5.54783e-48	PDK4	celltype_endo	Yes
4.10674e-51	-0.645201	0.079	0.559	8.21348e-48	CTXN1	celltype_endo	No
5.6814e-51	-0.866549	0.096	0.636	1.13628e-47	TAGLN3	celltype_endo	No
6.16385e-51	0.286	1	0.999	1.23277e-47	PTMA	celltype_endo	No
4.32249e-50	-0.743892	0.466	0.825	8.64499e-47	ZNF331	celltype_endo	No
4.43652e-50	-0.495103	0.613	0.729	8.87305e-47	SIX3	celltype_endo	No
7.45064e-50	-0.6961	0.114	0.626	1.49013e-46	LRRN3	celltype_endo	No
9.4714e-50	-0.700105	0.745	0.754	1.89428e-46	VSTM2A	celltype_endo	No
1.01304e-49	-0.909895	0.75	0.773	2.02607e-46	CAMK2N1	celltype_endo	No
1.63063e-49	0.453942	0.866	0.929	3.26127e-46	CIB1	celltype_endo	No
1.73805e-49	-0.861673	0.702	0.782	3.47611e-46	MYL6B	celltype_endo	No
2.24092e-49	0.613565	0.668	0.835	4.48183e-46	SLFN5	celltype_endo	No
2.33565e-49	1.08489	0.901	0.994	4.67131e-46	LGALS1	celltype_endo	No
6.40065e-49	0.68622	0.531	0.278	1.28013e-45	PLXNA2	celltype_endo	No
1.66202e-48	0.514547	0.798	0.794	3.32404e-45	BAG3	celltype_endo	No
2.51147e-48	-0.746062	0.33	0.662	5.02293e-45	NT5DC2	celltype_endo	Yes
2.59272e-48	-1.01403	0.241	0.639	5.18544e-45	MAPT	celltype_endo	No
2.97927e-48	-1.08841	0.61	0.684	5.95853e-45	NSG1	celltype_endo	No
3.71724e-48	-0.98146	0.198	0.664	7.43448e-45	ENO2	celltype_endo	No
3.99078e-48	0.481736	0.884	0.84	7.98156e-45	ATOX1	celltype_endo	No
6.22291e-48	0.276636	0.858	0.714	1.24458e-44	IFNGR2	celltype_endo	No
1.91476e-47	-0.784015	0.704	0.928	3.82951e-44	H2AFV	celltype_endo	No
2.45958e-47	-0.666375	0.781	0.901	4.91916e-44	C4orf48	celltype_endo	No
2.4815e-47	0.304807	1	0.999	4.96301e-44	TPT1	celltype_endo	No
3.23101e-47	0.257789	0.77	0.78	6.46202e-44	2023-09-04	celltype_endo	No
3.43979e-47	-0.28596	0.099	0.634	6.87959e-44	GFRA2	celltype_endo	No
3.81439e-47	0.763336	0.693	0.92	7.62878e-44	EVA1B	celltype_endo	No
4.3232e-47	0.76793	0.71	0.969	8.64639e-44	DAB2	celltype_endo	No
4.9665e-47	-0.861975	0.204	0.625	9.93299e-44	ISL1	celltype_endo	Yes
1.46619e-46	0.666545	0.71	0.908	2.93239e-43	PARP14	celltype_endo	No
1.78094e-46	0.513559	0.731	0.724	3.56188e-43	QKI	celltype_endo	No
2.17653e-46	-0.67124	0.221	0.659	4.35306e-43	ALCAM	celltype_endo	No
2.57334e-46	-0.676821	0.883	0.955	5.14669e-43	DNAJB1	celltype_endo	No
2.63203e-46	-0.414106	1	1	5.26407e-43	MT-CO1	celltype_endo	Yes
3.23205e-46	-0.251342	0.826	0.918	6.46409e-43	PLTP	celltype_endo	No
3.46512e-46	0.537832	0.653	0.783	6.93024e-43	LOXL2	celltype_endo	No
4.5236e-46	0.836593	0.597	0.434	9.0472e-43	IL3RA	celltype_endo	No
4.95859e-46	1.11201	0.647	0.732	9.91718e-43	PRSS23	celltype_endo	No
5.98767e-46	-0.530853	0.659	0.678	1.19753e-42	CNTN1	celltype_endo	No
8.89947e-46	-0.834265	0.779	0.857	1.77989e-42	BNIP3	celltype_endo	Yes
8.92947e-46	-0.294746	0.116	0.594	1.78589e-42	MXD1	celltype_endo	Yes
1.34101e-45	0.627475	0.778	0.843	2.68202e-42	CFLAR	celltype_endo	No
1.38638e-45	0.325663	0.917	0.976	2.77277e-42	CKLF	celltype_endo	No
1.90393e-45	-0.795978	0.242	0.657	3.80787e-42	KIF5C	celltype_endo	No
3.56675e-45	-0.524345	0.781	0.878	7.1335e-42	CYTIP	celltype_endo	No
4.01363e-45	-0.387387	0.502	0.812	8.02727e-42	ZFAND2A	celltype_endo	No
6.28156e-45	-0.518447	0.579	0.668	1.25631e-41	BMPR1B	celltype_endo	No
6.6555e-45	0.631277	0.696	0.685	1.3311e-41	SHC1	celltype_endo	No
1.06099e-44	1.3279	0.656	0.735	2.12198e-41	PLPP1	celltype_endo	No
1.20417e-44	0.792198	0.667	0.836	2.40833e-41	FAM198B	celltype_endo	No
1.24496e-44	-0.279597	0.182	0.442	2.48992e-41	DHFR	celltype_endo	Yes
1.79588e-44	0.615889	0.711	0.936	3.59176e-41	TAP1	celltype_endo	No
2.43379e-44	0.519872	0.796	0.759	4.86758e-41	GSTO1	celltype_endo	No
2.91468e-44	-0.413901	0.307	0.6	5.82936e-41	RAB3C	celltype_endo	No
4.60135e-44	0.890447	0.747	0.975	9.20269e-41	TNFRSF1A	celltype_endo	No
4.74628e-44	-1.03909	0.711	0.769	9.49256e-41	TUBB2A	celltype_endo	No
5.8524e-44	-0.308321	0.329	0.679	1.17048e-40	EXOC4	celltype_endo	No
6.99922e-44	-0.32464	0.36	0.657	1.39984e-40	TLN2	celltype_endo	No
7.01902e-44	-0.338419	0.437	0.793	1.4038e-40	RUNX1T1	celltype_endo	No
8.74327e-44	1.0953	0.662	0.673	1.74865e-40	EFNB2	celltype_endo	No
1.51194e-43	0.400316	0.844	0.853	3.02389e-40	CTNNAL1	celltype_endo	No
2.49476e-43	-0.648423	0.454	0.707	4.98953e-40	ZFHX3	celltype_endo	No
3.14813e-43	-0.384677	0.451	0.725	6.29626e-40	SLC22A17	celltype_endo	No
3.89805e-43	-0.270566	0.356	0.638	7.7961e-40	GADD45G	celltype_endo	No
4.10067e-43	-0.551205	0.532	0.701	8.20133e-40	SCG5	celltype_endo	No
4.83381e-43	-0.70178	0.352	0.678	9.66761e-40	CHRNA3	celltype_endo	No
1.28081e-42	-0.827982	0.443	0.665	2.56162e-39	PEG10	celltype_endo	No
1.91891e-42	-0.423802	0.474	0.865	3.83783e-39	ABRACL	celltype_endo	No
7.05506e-42	0.380605	0.765	0.732	1.41101e-38	PLIN2	celltype_endo	No
8.89807e-42	-0.624188	0.306	0.665	1.77961e-38	CDK6	celltype_endo	No
8.99621e-42	-0.328594	0.131	0.533	1.79924e-38	CLSPN	celltype_endo	No
5.88968e-41	-0.411597	0.614	0.789	1.17794e-37	CENPN	celltype_endo	No
2.2094e-40	-0.904523	0.921	0.994	4.4188e-37	TYROBP	celltype_endo	No
2.49764e-40	-0.285179	0.664	0.695	4.99527e-37	PLPP4	celltype_endo	No
3.50899e-40	-0.400259	0.847	0.987	7.01799e-37	MS4A6A	celltype_endo	No
3.89141e-40	0.391166	0.894	0.989	7.78282e-37	ATP6V0E1	celltype_endo	No
7.7773e-40	-0.689135	0.904	0.976	1.55546e-36	BTG2	celltype_endo	No
8.02798e-40	-0.368175	0.15	0.596	1.6056e-36	2023-03-11	celltype_endo	No
9.05805e-40	-0.586397	0.215	0.563	1.81161e-36	TOP2A	celltype_endo	No
1.09329e-39	-0.504725	0.724	0.709	2.18658e-36	CCDC184	celltype_endo	Yes
1.50151e-39	0.662812	0.866	0.915	3.00302e-36	H2AFJ	celltype_endo	No
2.25687e-39	-0.639774	0.867	0.985	4.51373e-36	GPR183	celltype_endo	No
5.11631e-39	0.650115	0.895	0.97	1.02326e-35	GYPC	celltype_endo	No
7.67319e-39	-0.296273	0.775	0.523	1.53464e-35	CD27	celltype_endo	No
9.18095e-39	-0.568019	0.812	0.891	1.83619e-35	RAN	celltype_endo	No
1.01207e-38	0.649817	0.673	0.769	2.02414e-35	MAP3K11	celltype_endo	No
1.27149e-38	-0.938096	0.662	0.716	2.54298e-35	KIF21A	celltype_endo	No
1.4782e-38	-0.262616	0.795	0.774	2.95641e-35	S100A8	celltype_endo	No
1.61685e-38	0.80908	0.731	0.932	3.23369e-35	DUSP6	celltype_endo	No
1.99007e-38	0.267254	0.383	0.873	3.98014e-35	SH3TC1	celltype_endo	No
2.50196e-38	-0.632864	0.546	0.749	5.00392e-35	NREP	celltype_endo	No
4.93873e-38	-0.368225	0.228	0.519	9.87747e-35	GMNN	celltype_endo	No
7.95505e-38	-0.338936	0.207	0.607	1.59101e-34	SLC4A8	celltype_endo	No
5.40276e-37	-0.517028	0.92	0.911	1.08055e-33	ZFAS1	celltype_endo	No
2.11353e-36	-0.319146	0.182	0.53	4.22707e-33	ATAD5	celltype_endo	No
2.63758e-36	0.478102	0.764	0.702	5.27515e-33	HSPA5	celltype_endo	No
4.97963e-36	0.741007	0.554	0.319	9.95926e-33	MYO10	celltype_endo	No
7.63943e-36	0.945537	0.542	0.465	1.52789e-32	TP53I11	celltype_endo	No
1.12455e-35	-0.92719	0.432	0.629	2.2491e-32	PODXL2	celltype_endo	No
1.3265e-35	0.55353	0.775	0.979	2.65299e-32	IFI35	celltype_endo	No
9.40249e-35	-0.475367	0.81	0.804	1.8805e-31	PTPRS	celltype_endo	No
1.26794e-34	-0.574859	0.614	0.873	2.53589e-31	MAP1LC3A	celltype_endo	No
2.05343e-34	0.261095	0.437	0.933	4.10686e-31	COPZ2	celltype_endo	No
3.67979e-34	0.318806	0.994	0.997	7.35958e-31	HLA-DRA	celltype_endo	No
4.4462e-34	-0.33588	0.332	0.706	8.89241e-31	MEG3	celltype_endo	No
1.03452e-33	0.50398	0.881	0.974	2.06904e-30	CTSC	celltype_endo	No
1.51229e-33	-0.736001	0.582	0.658	3.02458e-30	C1QL1	celltype_endo	No
1.69318e-33	-0.594088	0.943	0.995	3.38636e-30	C1QA	celltype_endo	No
4.38355e-33	-0.738178	0.614	0.679	8.7671e-30	ZNF804A	celltype_endo	No
1.83915e-32	0.76595	0.815	0.98	3.67831e-29	FSTL1	celltype_endo	No
2.08102e-32	-0.892966	0.563	0.678	4.16203e-29	APLP1	celltype_endo	No
2.94204e-32	-0.297608	0.336	0.761	5.88407e-29	NDN	celltype_endo	No
5.38502e-32	0.250598	0.937	0.976	1.077e-28	CTSB	celltype_endo	No
5.49209e-32	0.576141	0.873	0.911	1.09842e-28	JUND	celltype_endo	No
6.00008e-32	0.403025	0.785	0.932	1.20002e-28	TAPBP	celltype_endo	No
6.50395e-32	0.27343	0.338	0.778	1.30079e-28	PHLDA2	celltype_endo	No
1.614e-31	-0.542768	0.369	0.673	3.22799e-28	NUDT1	celltype_endo	No
1.67128e-31	-0.632531	0.474	0.707	3.34256e-28	CBX5	celltype_endo	No
3.07462e-31	0.255292	0.372	0.927	6.14925e-28	RGL1	celltype_endo	No
3.09654e-31	0.298509	0.71	0.953	6.19307e-28	MX2	celltype_endo	No
4.0284e-31	0.515627	0.705	0.853	8.05679e-28	FLNA	celltype_endo	No
1.01523e-30	0.834487	0.617	0.806	2.03045e-27	GIMAP6	celltype_endo	No
1.05956e-30	-0.473654	0.378	0.665	2.11912e-27	CHCHD6	celltype_endo	Yes
1.27363e-30	0.526235	0.702	0.965	2.54727e-27	SP100	celltype_endo	No
2.8441e-30	-0.443456	0.372	0.629	5.6882e-27	TCAF1	celltype_endo	No
5.95576e-30	-0.567443	0.807	0.939	1.19115e-26	CD69	celltype_endo	No
6.27733e-30	-0.643142	0.631	0.796	1.25547e-26	RTN3	celltype_endo	No
7.29889e-30	-0.584515	0.949	0.927	1.45978e-26	H2AFZ	celltype_endo	No
8.64681e-30	-0.258017	0.15	0.391	1.72936e-26	CDKN3	celltype_endo	No
1.06708e-29	-0.316479	0.745	0.851	2.13416e-26	RND3	celltype_endo	No
2.01889e-29	-0.86379	0.153	0.602	4.03777e-26	RAC3	celltype_endo	No
2.18394e-29	-0.632189	0.656	0.699	4.36787e-26	C1QTNF4	celltype_endo	No
2.52676e-29	-0.334912	0.537	0.626	5.05352e-26	TMEFF2	celltype_endo	No
4.0645e-29	-0.33204	0.832	0.967	8.12901e-26	C1orf162	celltype_endo	No
4.62147e-29	-0.300798	0.077	0.523	9.24294e-26	CAMK2N2	celltype_endo	No
4.9079e-29	-0.636006	0.698	0.837	9.8158e-26	PCBD1	celltype_endo	No
6.71009e-29	-0.652835	0.059	0.532	1.34202e-25	RGS4	celltype_endo	No
9.4324e-29	-0.315077	0.698	0.969	1.88648e-25	VAMP8	celltype_endo	No
1.62587e-28	-0.667705	0.099	0.568	3.25174e-25	DCX	celltype_endo	No
1.66518e-28	-0.495183	0.668	0.835	3.33036e-25	GZMA	celltype_endo	No
1.75235e-28	0.398377	0.756	0.932	3.50469e-25	SH3BGRL	celltype_endo	No
2.77844e-28	-0.530734	0.656	0.664	5.55687e-25	ECEL1	celltype_endo	No
3.90996e-28	-0.343083	0.071	0.556	7.81992e-25	VGF	celltype_endo	No
5.93513e-28	-0.268291	0.802	0.908	1.18703e-24	CD53	celltype_endo	No
9.14126e-28	-0.460081	0.827	0.925	1.82825e-24	MT1X	celltype_endo	No
1.20664e-27	-0.41514	1	1	2.41328e-24	FTH1	celltype_endo	Yes
1.90804e-27	0.615884	0.696	0.818	3.81609e-24	WARS	celltype_endo	No
4.59938e-27	-0.589359	0.787	0.843	9.19875e-24	SORBS2	celltype_endo	No
5.271e-27	0.506561	0.824	0.823	1.0542e-23	IFNGR1	celltype_endo	No
6.56786e-27	0.652092	0.625	0.676	1.31357e-23	PXDN	celltype_endo	No
6.82499e-27	-0.468083	0.765	0.904	1.365e-23	RBP1	celltype_endo	No
1.67871e-26	-0.571385	0.204	0.519	3.35743e-23	ACAT2	celltype_endo	No
2.37523e-26	-0.41605	0.043	0.588	4.75047e-23	CDK5R2	celltype_endo	No
3.10305e-26	0.407424	0.819	0.867	6.2061e-23	TIMP2	celltype_endo	No
5.94384e-26	-0.308485	0.224	0.591	1.18877e-22	IL7	celltype_endo	No
1.41783e-25	-0.515969	0.106	0.521	2.83567e-22	ELAVL2	celltype_endo	No
1.79215e-25	-0.51638	0.747	0.821	3.58431e-22	MEIS2	celltype_endo	No
2.10187e-25	-0.718383	0.528	0.627	4.20374e-22	ATP1A3	celltype_endo	No
3.02653e-25	0.323456	0.863	0.736	6.05306e-22	PPP1CB	celltype_endo	No
3.2691e-25	-0.416705	0.867	0.981	6.53819e-22	PTGDS	celltype_endo	No
6.15851e-25	0.578299	0.79	0.866	1.2317e-21	RHOB	celltype_endo	No
7.80966e-25	0.770101	0.59	0.657	1.56193e-21	JAG1	celltype_endo	No
1.46967e-24	-0.310622	0.489	0.745	2.93935e-21	TSPYL1	celltype_endo	No
1.68004e-24	-0.386308	0.15	0.561	3.36007e-21	LINC00682	celltype_endo	No
1.90348e-24	-0.636536	0.144	0.574	3.80696e-21	HIST3H2A	celltype_endo	No
2.14218e-24	-0.527507	0.983	0.967	4.28437e-21	HMGB1	celltype_endo	No
2.83874e-24	-0.616414	0.676	0.815	5.67749e-21	YWHAG	celltype_endo	No
3.61209e-24	0.439164	0.821	0.864	7.22419e-21	TCN2	celltype_endo	No
4.28055e-24	-0.555279	0.657	0.86	8.56111e-21	CD3E	celltype_endo	No
1.05706e-23	-0.299485	0.975	0.986	2.11412e-20	ACTG1	celltype_endo	No
1.35935e-23	0.649331	0.677	0.885	2.7187e-20	PLK2	celltype_endo	Yes
1.39125e-23	0.647451	0.667	0.665	2.7825e-20	NRP2	celltype_endo	No
3.24374e-23	0.323587	0.565	0.632	6.48749e-20	NFKB1	celltype_endo	No
3.80057e-23	0.782045	0.346	0.702	7.60114e-20	CA2	celltype_endo	No
3.9937e-23	0.681	0.823	0.869	7.98741e-20	ARL4A	celltype_endo	No
4.01262e-23	-0.264462	0.196	0.582	8.02525e-20	PNCK	celltype_endo	No
6.83199e-23	0.285569	0.889	0.757	1.3664e-19	SLC25A5	celltype_endo	Yes
7.42697e-23	0.784944	0.625	0.766	1.48539e-19	GAS6	celltype_endo	No
1.12816e-22	-0.388208	0.526	0.799	2.25632e-19	BUB3	celltype_endo	No
1.16335e-22	-0.285135	0.677	0.882	2.3267e-19	IL2RG	celltype_endo	No
1.68498e-22	-0.323658	0.054	0.471	3.36996e-19	RPRM	celltype_endo	No
2.25362e-22	0.420433	0.846	0.845	4.50725e-19	ATP1B3	celltype_endo	No
2.49178e-22	0.289048	0.886	0.806	4.98356e-19	DPP7	celltype_endo	No
3.99482e-22	0.762399	0.932	0.948	7.98964e-19	CLU	celltype_endo	No
1.1189e-21	-0.505456	0.29	0.589	2.23779e-18	SOX11	celltype_endo	No
1.13533e-21	0.450118	0.798	0.909	2.27066e-18	RNF213	celltype_endo	No
1.2094e-21	-0.25608	0.296	0.537	2.41879e-18	SQLE	celltype_endo	No
1.26628e-21	-0.468401	0.253	0.607	2.53255e-18	FBLN1	celltype_endo	No
1.44108e-21	-0.788357	0.468	0.601	2.88217e-18	INA	celltype_endo	No
3.91458e-21	0.363791	0.903	0.963	7.82915e-18	LAMP1	celltype_endo	No
5.15168e-21	0.282437	0.915	0.903	1.03034e-17	PRDX1	celltype_endo	Yes
5.50035e-21	-0.575049	0.341	0.582	1.10007e-17	KPNA2	celltype_endo	No
5.89318e-21	0.29567	0.932	0.972	1.17864e-17	MCL1	celltype_endo	Yes
1.14117e-20	-0.510876	0.65	0.732	2.28234e-17	ENAH	celltype_endo	No
1.32957e-20	0.432113	0.89	0.905	2.65913e-17	SPATS2L	celltype_endo	No
1.86667e-20	-0.482244	0.866	0.949	3.73335e-17	IGKC	celltype_endo	No
4.18271e-20	0.331314	0.41	0.879	8.36541e-17	FILIP1L	celltype_endo	No
4.69356e-20	-0.591019	0.773	0.702	9.38713e-17	FEV	celltype_endo	No
7.40729e-20	-0.538281	0.083	0.547	1.48146e-16	LINC00632	celltype_endo	No
1.22272e-19	-0.644426	0.829	0.967	2.44545e-16	IGLC2	celltype_endo	No
1.9527e-19	-0.424111	0.88	0.946	3.9054e-16	SERPINF1	celltype_endo	No
2.22111e-19	0.426669	0.662	0.953	4.44222e-16	IFIT2	celltype_endo	No
2.74492e-19	-0.304097	0.733	0.854	5.48983e-16	CMC2	celltype_endo	Yes
6.31922e-19	0.320659	0.375	0.788	1.26384e-15	PROCR	celltype_endo	No
7.87464e-19	-0.26873	0.58	0.847	1.57493e-15	CXXC5	celltype_endo	No
7.8949e-19	-0.308176	0.273	0.591	1.57898e-15	CKAP2	celltype_endo	No
9.72496e-19	-0.456935	0.301	0.602	1.94499e-15	FADS1	celltype_endo	No
1.30301e-18	0.271088	0.448	0.835	2.60602e-15	CCND2	celltype_endo	No
1.40847e-18	0.795916	0.611	0.87	2.81694e-15	STAB1	celltype_endo	No
2.71045e-18	-0.6055	0.759	0.726	5.4209e-15	EPB41L4A-AS1	celltype_endo	No
2.9263e-18	0.700209	0.62	0.838	5.85261e-15	LPP	celltype_endo	No
4.06976e-18	-0.469662	0.807	0.867	8.13952e-15	CXCR4	celltype_endo	No
5.83779e-18	-0.302163	0.326	0.541	1.16756e-14	ZNF704	celltype_endo	No
8.76901e-18	-0.617542	0.488	0.594	1.7538e-14	TMSB15A	celltype_endo	No
1.45478e-17	0.369147	0.369	0.767	2.90956e-14	CDH13	celltype_endo	No
2.05182e-17	0.944783	0.63	0.805	4.10364e-14	PRCP	celltype_endo	No
2.15723e-17	0.488142	0.503	0.935	4.31445e-14	SPHK1	celltype_endo	No
2.70629e-17	-0.361991	0.554	0.615	5.41258e-14	ZWINT	celltype_endo	No
2.85828e-17	0.426986	0.823	0.844	5.71655e-14	PDLIM2	celltype_endo	No
4.92695e-17	0.390151	0.725	0.892	9.8539e-14	FBLN2	celltype_endo	No
8.55862e-17	0.512394	0.644	0.917	1.71172e-13	GBP2	celltype_endo	No
9.58393e-17	-0.251055	0.742	0.742	1.91679e-13	CPE	celltype_endo	No
1.45466e-16	0.565149	0.511	0.743	2.90932e-13	FABP5	celltype_endo	No
1.58082e-16	-0.386887	0.826	0.828	3.16164e-13	SET	celltype_endo	No
1.60045e-16	0.566522	0.59	0.845	3.2009e-13	RRAS	celltype_endo	No
1.88373e-16	0.253743	0.838	0.822	3.76745e-13	ATP6AP2	celltype_endo	No
1.94498e-16	-0.366786	0.778	0.726	3.88996e-13	ACAP1	celltype_endo	No
2.50637e-16	-0.63637	0.242	0.56	5.01274e-13	TYMS	celltype_endo	No
2.93162e-16	0.305217	0.894	0.911	5.86323e-13	PMP22	celltype_endo	No
6.54255e-16	-0.278432	0.418	0.635	1.30851e-12	PCNA	celltype_endo	No
6.67012e-16	-0.473113	0.812	0.842	1.33402e-12	RANBP1	celltype_endo	No
7.82308e-16	-0.414746	0.579	0.44	1.56462e-12	NEFM	celltype_endo	No
8.18419e-16	0.652624	0.596	0.941	1.63684e-12	PTPN14	celltype_endo	No
1.07502e-15	-0.302873	0.222	0.534	2.15004e-12	EZH2	celltype_endo	No
1.23806e-15	-0.31731	0.545	0.603	2.47613e-12	CENPM	celltype_endo	No
1.30034e-15	0.352995	0.937	0.981	2.60068e-12	HLA-DMA	celltype_endo	No
1.69696e-15	-0.288462	0.535	0.58	3.39391e-12	SEZ6L	celltype_endo	No
1.99216e-15	0.632779	0.681	0.909	3.98431e-12	NDRG1	celltype_endo	No
2.00861e-15	0.264064	0.934	0.986	4.01721e-12	EGR1	celltype_endo	No
2.01431e-15	-0.63281	0.441	0.592	4.02862e-12	FAM57B	celltype_endo	No
2.24376e-15	0.252091	0.795	0.939	4.48752e-12	SQSTM1	celltype_endo	No
3.65326e-15	-0.251779	0.809	0.982	7.30652e-12	SERPINA1	celltype_endo	No
4.4741e-15	1.0137	0.585	0.859	8.94819e-12	TNFRSF4	celltype_endo	No
4.81027e-15	-0.466013	0.898	0.95	9.62053e-12	RHEB	celltype_endo	No
5.3332e-15	-0.327151	0.904	0.908	1.06664e-11	PTMS	celltype_endo	No
9.59336e-15	0.860995	0.654	0.855	1.91867e-11	RGS3	celltype_endo	No
2.3112e-14	0.662582	0.823	0.969	4.6224e-11	MMP14	celltype_endo	No
2.71531e-14	-0.414211	0.367	0.62	5.43062e-11	RHOBTB3	celltype_endo	No
2.89896e-14	-0.446541	0.207	0.536	5.79792e-11	MEX3A	celltype_endo	No
2.91536e-14	-0.326425	0.989	0.992	5.83071e-11	GAPDH	celltype_endo	No
4.50133e-14	-0.495984	0.719	0.806	9.00266e-11	DUT	celltype_endo	Yes
6.18661e-14	0.266583	0.909	0.98	1.23732e-10	NR4A1	celltype_endo	No
6.61591e-14	-0.288777	0.674	0.835	1.32318e-10	CTSW	celltype_endo	No
1.20956e-13	-0.494715	0.824	0.956	2.41912e-10	RNASET2	celltype_endo	No
1.25355e-13	0.271854	0.569	0.774	2.5071e-10	LRMP	celltype_endo	No
1.85964e-13	0.592657	0.597	0.842	3.71929e-10	LRP10	celltype_endo	No
2.36494e-13	-0.306253	0.505	0.774	4.72989e-10	GGCT	celltype_endo	No
3.6969e-13	0.40602	0.397	0.823	7.3938e-10	PALD1	celltype_endo	No
3.92421e-13	-0.369722	0.955	0.932	7.84842e-10	GNAS	celltype_endo	No
5.13503e-13	-0.526716	0.769	0.815	1.02701e-09	LSM4	celltype_endo	No
5.74842e-13	0.651693	0.593	0.853	1.14968e-09	TUBB6	celltype_endo	No
7.11949e-13	-0.436951	0.099	0.543	1.4239e-09	PLPPR3	celltype_endo	No
1.2406e-12	-0.290313	0.059	0.53	2.48119e-09	VSTM2L	celltype_endo	No
1.33514e-12	0.281361	0.375	0.6	2.67028e-09	SNAI1	celltype_endo	No
1.48302e-12	-0.645007	0.739	0.66	2.96604e-09	IRS2	celltype_endo	No
1.52481e-12	-0.299931	0.832	0.921	3.04963e-09	GLUL	celltype_endo	Yes
2.02314e-12	0.468911	0.611	0.812	4.04627e-09	VASP	celltype_endo	No
2.08226e-12	0.31454	0.708	0.825	4.16453e-09	CTTN	celltype_endo	No
2.14019e-12	0.504906	0.552	0.708	4.28039e-09	GRASP	celltype_endo	No
2.24946e-12	0.486702	0.668	0.958	4.49892e-09	AGTRAP	celltype_endo	No
2.64069e-12	0.526593	0.815	0.944	5.28139e-09	ANXA11	celltype_endo	No
2.74951e-12	0.701613	0.644	0.906	5.49902e-09	LIMA1	celltype_endo	No
6.05431e-12	-0.295315	0.605	0.828	1.21086e-08	CD3G	celltype_endo	No
1.04047e-11	0.396395	0.971	0.972	2.08094e-08	JUN	celltype_endo	No
1.18799e-11	-0.409851	0.946	0.905	2.37599e-08	MARCKSL1	celltype_endo	No
1.21293e-11	-0.492512	0.227	0.567	2.42587e-08	RNF165	celltype_endo	No
1.60251e-11	0.450449	0.577	0.743	3.20503e-08	FNDC3B	celltype_endo	No
1.74875e-11	0.304628	0.497	0.809	3.4975e-08	GNG12	celltype_endo	Yes
1.89189e-11	0.349861	0.765	0.855	3.78379e-08	FKBP11	celltype_endo	No
2.05733e-11	-0.304216	0.204	0.505	4.11466e-08	TTL	celltype_endo	No
2.1087e-11	-0.69301	0.823	0.982	4.2174e-08	LYZ	celltype_endo	No
2.47566e-11	-0.366573	0.702	0.788	4.95132e-08	S100A9	celltype_endo	No
2.93311e-11	-0.459274	1	1	5.86623e-08	FTL	celltype_endo	No
4.43722e-11	-0.256492	0.571	0.765	8.87444e-08	TUBB4B	celltype_endo	No
4.8906e-11	-0.314413	0.648	0.812	9.7812e-08	SNHG7	celltype_endo	No
5.06474e-11	-0.408188	0.198	0.476	1.01295e-07	SAC3D1	celltype_endo	No
6.18562e-11	-0.447384	0.164	0.471	1.23712e-07	C14orf132	celltype_endo	No
1.29395e-10	-0.39817	0.059	0.46	2.5879e-07	TCEAL2	celltype_endo	No
1.44511e-10	-0.396167	0.656	0.762	2.89022e-07	VAT1	celltype_endo	No
1.84209e-10	0.453992	0.569	0.749	3.68418e-07	SH2B3	celltype_endo	No
2.07668e-10	-0.391396	0.889	0.926	4.15335e-07	NENF	celltype_endo	No
3.78712e-10	0.294682	0.645	0.946	7.57425e-07	CTSZ	celltype_endo	No
5.15641e-10	-0.441497	0.099	0.491	1.03128e-06	NEFL	celltype_endo	No
1.04184e-09	0.578857	0.554	0.744	2.08369e-06	PDGFB	celltype_endo	No
1.50085e-09	-0.615884	0.559	0.658	3.0017e-06	MEIS3	celltype_endo	No
1.50358e-09	0.278217	0.679	0.844	3.00716e-06	ADA	celltype_endo	No
1.6307e-09	-0.5548	0.634	0.637	3.26141e-06	PXMP2	celltype_endo	Yes
2.37442e-09	-0.260309	0.728	0.759	4.74884e-06	PMAIP1	celltype_endo	Yes
2.63079e-09	-0.742307	0.498	0.345	5.26159e-06	UBE2C	celltype_endo	No
2.66656e-09	0.778085	0.841	0.894	5.33311e-06	TAGLN	celltype_endo	Yes
2.90229e-09	0.386449	0.625	0.897	5.80458e-06	LAMP2	celltype_endo	No
2.94813e-09	-0.31417	0.923	0.95	5.89625e-06	HNRNPA2B1	celltype_endo	No
3.30445e-09	0.250846	0.659	0.821	6.6089e-06	CTSL	celltype_endo	No
4.01094e-09	-0.358103	0.728	0.875	8.02188e-06	GNB1	celltype_endo	No
6.66336e-09	0.268249	0.502	0.922	1.33267e-05	RAB31	celltype_endo	No
7.31521e-09	-1.3418	0.96	0.996	1.46304e-05	CCL4	celltype_endo	No
1.03336e-08	0.481445	0.611	0.933	2.06672e-05	CASP4	celltype_endo	No
1.43075e-08	-0.250785	0.492	0.627	2.86149e-05	HRAS	celltype_endo	No
1.63374e-08	-0.307486	0.218	0.521	3.26748e-05	PSD3	celltype_endo	No
1.86535e-08	-0.606204	0.748	0.643	3.7307e-05	RAB3A	celltype_endo	No
2.00168e-08	-0.43156	0.673	0.693	4.00336e-05	RBFOX2	celltype_endo	No
2.01501e-08	-0.479635	0.616	0.644	4.03002e-05	SYT11	celltype_endo	No
2.07005e-08	0.465387	0.576	0.717	4.14011e-05	SKAP2	celltype_endo	No
2.2144e-08	-0.373282	0.829	0.876	4.42881e-05	NUCKS1	celltype_endo	No
2.97429e-08	0.376265	0.694	0.942	5.94858e-05	MGAT1	celltype_endo	No
3.57074e-08	0.278034	0.483	0.888	7.14148e-05	ANXA4	celltype_endo	No
3.95853e-08	-0.488955	0.762	0.796	7.91706e-05	TRBC2	celltype_endo	No
5.36292e-08	-0.288578	0.81	0.942	0.000107258	TMEM176A	celltype_endo	Yes
5.70264e-08	-0.289617	0.434	0.419	0.000114053	ORC6	celltype_endo	No
5.89983e-08	-1.07434	1	1	0.000117997	CCL4L2	celltype_endo	No
1.06881e-07	-0.371609	0.051	0.38	0.000213762	ATCAY	celltype_endo	No
1.41809e-07	0.490206	0.733	0.945	0.000283619	RILPL2	celltype_endo	No
1.42665e-07	-0.316106	0.602	0.446	0.000285331	CACNG4	celltype_endo	No
1.42811e-07	-0.353848	0.823	0.806	0.000285622	GTF2I	celltype_endo	No
2.11518e-07	-0.350168	0.426	0.534	0.000423036	PCDH9	celltype_endo	No
2.15395e-07	0.370488	0.867	0.908	0.00043079	TPP1	celltype_endo	No
2.26543e-07	0.272943	0.46	0.562	0.000453086	FES	celltype_endo	No
2.45374e-07	-0.33606	0.131	0.501	0.000490749	GDAP1L1	celltype_endo	No
3.45851e-07	0.416834	0.471	0.952	0.000691701	AHR	celltype_endo	No
4.091e-07	-0.393621	0.159	0.489	0.000818201	TMEM97	celltype_endo	No
4.11404e-07	0.30984	0.829	0.911	0.000822808	NUPR1	celltype_endo	No
4.1444e-07	-0.324137	0.548	0.651	0.000828881	USP22	celltype_endo	No
4.34115e-07	0.552555	0.58	0.884	0.00086823	GBP4	celltype_endo	No
5.03965e-07	-0.371759	0.724	0.793	0.00100793	DEK	celltype_endo	No
6.09373e-07	0.404518	0.465	0.848	0.00121875	CPM	celltype_endo	No
7.19559e-07	-0.317071	0.705	0.672	0.00143912	SPOCK1	celltype_endo	No
7.87514e-07	0.34883	0.69	0.944	0.00157503	TRIM22	celltype_endo	No
1.07533e-06	-0.288216	0.631	0.653	0.00215065	IL7R	celltype_endo	No
1.17766e-06	-0.549189	0.793	0.831	0.00235533	KLRB1	celltype_endo	No
1.20229e-06	0.341685	0.568	0.637	0.00240458	UPP1	celltype_endo	No
1.58625e-06	-0.681544	0.503	0.551	0.0031725	CHGA	celltype_endo	No
1.8538e-06	-0.530016	0.468	0.549	0.0037076	SERP2	celltype_endo	No
2.21605e-06	0.365785	0.531	0.604	0.0044321	TGFB1I1	celltype_endo	No
3.34557e-06	-0.334038	0.373	0.616	0.00669114	PHACTR1	celltype_endo	No
4.29135e-06	-0.264803	0.795	0.955	0.0085827	C15orf48	celltype_endo	Yes
4.38509e-06	0.693274	0.588	0.939	0.00877018	CD40	celltype_endo	No
4.89877e-06	-0.446596	0.676	0.762	0.00979753	RAC2	celltype_endo	No
6.48634e-06	0.306922	0.605	0.786	0.0129727	NAMPT	celltype_endo	No
6.76779e-06	0.261907	0.505	0.867	0.0135356	LEF1	celltype_endo	No
7.11652e-06	-0.425654	0.071	0.499	0.014233	KIF5A	celltype_endo	No
8.29796e-06	-0.458953	0.127	0.501	0.0165959	MAB21L1	celltype_endo	No
8.50955e-06	0.804527	0.565	0.916	0.0170191	ARHGAP18	celltype_endo	No
9.44086e-06	-0.302233	0.733	0.632	0.0188817	PSMC3IP	celltype_endo	No
9.50203e-06	-0.294716	0.644	0.776	0.0190041	FOXO3	celltype_endo	No
9.53536e-06	-0.451412	0.511	0.591	0.0190707	MAP2	celltype_endo	No
1.2176e-05	-0.536887	0.92	0.993	0.024352	APOC1	celltype_endo	No
1.27135e-05	0.354842	0.531	0.551	0.0254269	PMEPA1	celltype_endo	No
1.29809e-05	0.344247	0.597	0.817	0.0259617	TLN1	celltype_endo	No
1.42331e-05	-0.737574	0.912	0.991	0.0284662	C1QC	celltype_endo	No
1.59582e-05	-0.489333	0.21	0.408	0.0319163	CENPF	celltype_endo	No
1.69653e-05	0.765865	0.485	0.628	0.0339305	UNC5B	celltype_endo	No
1.94368e-05	0.287124	0.619	0.979	0.0388735	FN1	celltype_endo	No
2.23547e-05	-1.00302	0.894	0.983	0.0447094	RGS1	celltype_endo	No
2.53975e-05	0.282104	0.565	0.925	0.0507951	OASL	celltype_endo	No
2.61427e-05	0.435184	0.535	0.822	0.0522853	HLX	celltype_endo	No
3.68519e-05	0.406655	0.59	0.793	0.0737037	OSTF1	celltype_endo	No
3.9871e-05	0.851703	0.739	0.884	0.0797421	KCTD12	celltype_endo	Yes
4.48397e-05	0.330127	0.41	0.757	0.0896795	FAM111A	celltype_endo	No
5.21812e-05	-0.847727	0.787	0.778	0.104362	CD7	celltype_endo	No
5.26919e-05	-0.55704	0.148	0.499	0.105384	GNG4	celltype_endo	No
5.8164e-05	0.554173	0.639	0.932	0.116328	SPRY4	celltype_endo	No
0.000130607	0.317156	0.529	0.928	0.261214	ABI3	celltype_endo	No
0.000134374	-0.35527	0.782	0.871	0.268748	RHOH	celltype_endo	No
0.000198671	0.326621	0.474	0.858	0.397343	TNS3	celltype_endo	No
0.000296023	-0.843682	0.792	0.816	0.592047	CD3D	celltype_endo	No
0.000316337	0.512938	0.694	0.645	0.632673	CHST1	celltype_endo	No
0.000348693	-0.35106	0.397	0.457	0.697386	TBX2-AS1	celltype_endo	No
0.00042516	-0.35243	0.372	0.448	0.85032	MAPK8IP2	celltype_endo	No
0.00043735	0.315719	0.684	0.81	0.8747	RNF144B	celltype_endo	Yes
0.000476817	-0.468001	0.103	0.45	0.953635	MAD2L1	celltype_endo	No
0.000534687	-0.354461	0.846	0.954	1	CD83	celltype_endo	No
0.000688671	0.285278	0.606	0.768	1	NR3C1	celltype_endo	Yes
0.000719712	0.714175	0.483	0.967	1	THBS1	celltype_endo	No
0.000721262	-0.448877	0.645	0.554	1	SYP	celltype_endo	No
0.000985867	0.454021	0.64	0.95	1	GBP1	celltype_endo	No
0.00100218	0.539462	0.528	0.839	1	PRKCH	celltype_endo	No
0.0012419	0.273869	0.468	0.712	1	NES	celltype_endo	No
0.00130103	0.375669	0.67	0.947	1	CTSA	celltype_endo	No
0.00154119	-0.385438	0.761	0.814	1	H1F0	celltype_endo	No
0.00158949	0.562817	0.81	0.678	1	AKAP12	celltype_endo	No
0.00163544	-0.265319	0.529	0.522	1	TG	celltype_endo	No
0.00177942	-0.547747	0.208	0.497	1	MYEF2	celltype_endo	No
0.00184774	-0.498305	0.557	0.556	1	DUSP26	celltype_endo	No
0.00199923	0.556413	0.489	0.499	1	THY1	celltype_endo	No
0.00200766	0.464501	0.522	0.801	1	TNS1	celltype_endo	No
0.00253635	0.319738	0.602	0.923	1	IL32	celltype_endo	No
0.00268259	0.622599	0.556	0.872	1	LYL1	celltype_endo	No
0.00276866	-0.306122	0.846	0.958	1	LST1	celltype_endo	No
0.00287622	-0.280006	0.988	0.994	1	BTG1	celltype_endo	No
0.00297226	0.283186	0.739	0.889	1	SLC40A1	celltype_endo	No
0.00363914	0.449805	0.465	0.834	1	GNB4	celltype_endo	No
0.00370773	0.282349	0.395	0.612	1	BMP2K	celltype_endo	No
0.00371206	-0.256981	0.324	0.529	1	PPP2R2B	celltype_endo	No
0.00395013	-0.304542	0.863	0.869	1	TOB1	celltype_endo	No
0.00492934	0.397112	0.528	0.884	1	RASGRP3	celltype_endo	No
0.00636037	0.252203	0.435	0.694	1	MYLK	celltype_endo	No
0.00637523	-0.355376	0.674	0.531	1	L1CAM	celltype_endo	No
0.00658611	-0.258143	0.034	0.464	1	INSM2	celltype_endo	No
0.00738273	0.433216	0.551	0.782	1	DLC1	celltype_endo	No
0.00861343	-0.568198	0.441	0.499	1	CDH2	celltype_endo	No
0.00952985	0.717568	0.6	0.847	1	PGF	celltype_endo	Yes
0.0100756	-0.320234	0.04	0.391	1	SST	celltype_endo	No
0.0111277	-0.317905	0.14	0.463	1	FABP6	celltype_endo	No
0.0133078	-0.286285	0.264	0.426	1	SCN3B	celltype_endo	No
0.0157269	-0.385984	0.062	0.45	1	DPYSL5	celltype_endo	No
0.0169724	0.411781	0.603	0.943	1	CSRP1	celltype_endo	No
0.0185724	-0.522652	0.463	0.517	1	UBE2T	celltype_endo	No
0.0210628	0.672986	0.633	0.919	1	RGCC	celltype_endo	No
0.0211439	0.299694	0.59	0.908	1	B4GALT1	celltype_endo	No
0.0231799	0.338545	0.606	0.969	1	CARD16	celltype_endo	Yes
0.0246259	0.325701	0.48	0.848	1	FAM114A1	celltype_endo	No
0.0255051	0.257725	0.475	0.848	1	PREX1	celltype_endo	No
0.0262604	-0.347306	0.341	0.549	1	MTHFD2	celltype_endo	Yes
0.0297735	0.283076	0.545	0.774	1	TCIRG1	celltype_endo	Yes
0.0320098	0.532039	0.613	0.871	1	MAF	celltype_endo	No
0.0331525	0.816939	0.529	0.93	1	LXN	celltype_endo	No
0.0357632	-0.47377	0.799	0.676	1	UCP2	celltype_endo	Yes
0.0406454	0.360386	0.56	0.908	1	TNFRSF14	celltype_endo	No
0.047388	-0.376364	0.224	0.412	1	GAL	celltype_endo	No
0.0479419	-0.26938	0.466	0.407	1	CENPK	celltype_endo	No
0.0577556	-0.433694	0.133	0.469	1	ATP6V1G2	celltype_endo	No
0.0579771	0.301005	0.735	0.957	1	EFEMP2	celltype_endo	No
0.058201	-0.27435	0.588	0.508	1	RBFOX1	celltype_endo	No
0.0619897	0.345767	0.611	0.942	1	SLC15A3	celltype_endo	No
0.0727564	-0.262543	0.069	0.407	1	PGAM2	celltype_endo	No
0.0738198	0.304494	0.59	0.944	1	CASP1	celltype_endo	No
0.0760827	-0.469492	0.165	0.447	1	GNAO1	celltype_endo	No
0.0774316	-0.269559	0.06	0.427	1	ENHO	celltype_endo	No
0.0826642	0.488776	0.619	0.95	1	PRDM1	celltype_endo	No
0.0866795	0.288119	0.448	0.718	1	ITPRIPL2	celltype_endo	No
0.0942091	-0.313251	0.39	0.528	1	HELLS	celltype_endo	No
0.0992385	-0.695628	0.633	0.807	1	LTB	celltype_endo	No
0.113367	0.431807	0.534	0.962	1	IL13RA1	celltype_endo	No
0.125293	0.286295	0.645	0.929	1	ELF1	celltype_endo	No
0.1509	-0.554004	0.778	0.639	1	C12orf75	celltype_endo	No
0.154826	-0.331341	0.438	0.478	1	ONECUT2	celltype_endo	No
0.156799	-0.952226	0.844	0.95	1	S100A4	celltype_endo	No
0.158445	0.376768	0.863	0.81	1	NDUFA4L2	celltype_endo	Yes
0.162754	0.814469	0.566	0.86	1	CD36	celltype_endo	No
0.185355	-0.321002	0.826	0.769	1	SLIT3	celltype_endo	No
0.213135	-0.475445	0.145	0.465	1	MIAT	celltype_endo	No
0.214692	0.350367	0.443	0.648	1	KANK2	celltype_endo	No
0.223196	0.263777	0.614	0.902	1	ARID5A	celltype_endo	No
0.276162	0.329696	1	1	1	MALAT1	celltype_endo	No
0.282036	0.35839	0.736	0.951	1	RAB32	celltype_endo	No
0.312393	-0.500253	0.863	0.975	1	AIF1	celltype_endo	No
0.325994	-1.14734	0.804	0.979	1	DUSP2	celltype_endo	No
0.33027	0.383792	0.508	0.863	1	MYO1E	celltype_endo	No
0.335087	0.547666	0.568	0.893	1	SGK1	celltype_endo	No
0.402973	0.559295	0.477	0.721	1	TNFAIP8L1	celltype_endo	No
0.403624	-0.312138	0.477	0.525	1	RNF157	celltype_endo	No
0.425323	-0.432287	0.165	0.446	1	GINS2	celltype_endo	No
0.462656	0.384326	0.565	0.95	1	LYN	celltype_endo	No
0.468439	-0.252263	0.75	0.951	1	GPSM3	celltype_endo	No
0.476179	0.340846	0.56	0.874	1	TMEM140	celltype_endo	No
0.517005	-0.365982	0.079	0.423	1	PRSS3	celltype_endo	No
0.517801	0.392586	0.508	0.674	1	LBH	celltype_endo	No
0.550336	-0.553075	0.401	0.439	1	BIRC5	celltype_endo	No
0.625842	-0.518579	0.546	0.51	1	PRCD	celltype_endo	No
0.627269	-0.369311	0.432	0.522	1	ANK2	celltype_endo	No
0.647768	-0.479733	0.877	0.835	1	CKS2	celltype_endo	Yes
0.660212	0.406634	0.721	0.849	1	MAN1A1	celltype_endo	No
0.743835	-0.360738	0.466	0.527	1	CDKN2D	celltype_endo	No
0.749325	-0.352303	0.052	0.295	1	MKI67	celltype_endo	No
0.779017	0.255137	0.517	0.58	1	THSD7A	celltype_endo	No
0.842539	0.432698	0.509	0.918	1	SASH1	celltype_endo	No
0.865282	0.285814	0.623	0.866	1	DDIT4	celltype_endo	No
0.895775	0.275652	0.548	0.818	1	ZC3HAV1	celltype_endo	No
0.906474	-0.322933	0.526	0.482	1	PCDH7	celltype_endo	No
0	-0.773862	0.273	0.988	0	LYZ	celltype_fibro	No
0	2.08054	0.994	0.993	0	LGALS1	celltype_fibro	No
0	3.59365	0.973	0.981	0	PTGDS	celltype_fibro	No
0	-0.470266	0.319	0.988	0	IL1B	celltype_fibro	No
0	-0.448472	0.372	0.992	0	CD68	celltype_fibro	No
0	2.29136	0.945	0.986	0	SPARC	celltype_fibro	No
0	-0.745299	0.334	0.992	0	HLA-DQA1	celltype_fibro	No
0	-0.288084	0.276	0.982	0	CXCL3	celltype_fibro	No
0	2.40589	0.995	0.994	0	IFI27	celltype_fibro	Yes
0	1.72511	0.968	0.975	0	VIM	celltype_fibro	No
0	-0.865084	0.358	0.994	0	HLA-DQB1	celltype_fibro	No
0	3.19921	0.953	0.993	0	CCL2	celltype_fibro	No
0	4.13914	1	0.991	0	IGFBP7	celltype_fibro	No
0	-0.411274	0.182	0.889	0	AREG	celltype_fibro	Yes
0	-0.540769	0.189	0.837	0	KLRB1	celltype_fibro	No
0	-1.13637	0.164	0.944	0	CCL5	celltype_fibro	No
0	2.51348	0.988	0.984	0	TIMP1	celltype_fibro	No
0	2.95076	0.996	0.985	0	COL1A2	celltype_fibro	No
0	2.00186	0.942	0.984	0	RARRES2	celltype_fibro	No
0	-0.295132	0.215	0.962	0	C15orf48	celltype_fibro	Yes
0	-0.55785	0.275	0.99	0	MS4A7	celltype_fibro	No
0	-2.59979	0.352	0.856	0	NPY	celltype_fibro	No
0	2.08418	1	0.997	0	CST3	celltype_fibro	No
0	1.96149	0.924	0.974	0	CEBPD	celltype_fibro	No
0	-0.658822	0.226	0.91	0	NKG7	celltype_fibro	No
0	-1.17132	0.163	0.929	0	CD52	celltype_fibro	No
0	3.48131	0.989	0.945	0	SERPINF1	celltype_fibro	No
0	-0.631236	0.343	0.987	0	HLA-DMA	celltype_fibro	No
0	1.5368	0.892	0.994	0	ZFP36	celltype_fibro	No
0	-1.39345	0.285	0.933	0	DLK1	celltype_fibro	No
0	2.40377	1	0.999	0	IFITM3	celltype_fibro	No
0	-0.33066	0.106	0.959	0	XCL2	celltype_fibro	No
0	-0.263942	0.21	0.979	0	IL1RN	celltype_fibro	No
0	-0.911525	0.312	0.977	0	LAPTM5	celltype_fibro	No
0	1.22683	0.946	0.921	0	CSTB	celltype_fibro	No
0	-0.358129	0.276	0.953	0	BCL2A1	celltype_fibro	Yes
0	2.87896	0.933	0.955	0	IGFBP5	celltype_fibro	No
0	2.4772	0.932	0.978	0	FN1	celltype_fibro	No
0	3.37653	0.998	0.991	0	GSN	celltype_fibro	No
0	-0.450929	0.179	0.841	0	GZMA	celltype_fibro	No
0	-0.437215	0.294	0.99	0	HLA-DMB	celltype_fibro	No
0	0.261253	0.14	0.865	0	TNFRSF4	celltype_fibro	No
0	-1.23993	0.357	0.984	0	DUSP2	celltype_fibro	No
0	-0.281912	0.21	0.982	0	CPVL	celltype_fibro	No
[truncated: 6,239 more rows]
